# Supplementary material for: Do altered energy metabolism or spontaneous locomotion ‘mediate’ decelerated senescence?
Source: Aging Cell. 2015 Feb 26;14(3):483–90. doi: 10.1111/acel.12318 (PMC4406677; doi:10.1111/acel.12318)
Supplement: Supplementary file 1 [file acel0014-0483-sd1.csv]

ids	strain	mutat	feed	Experiment	Subject	Group	Start.Time	Total.Distance..cm.	Horizontal.Activity.Count	Ambulatory.Activity.Count	Rest.Time..s.	Rest.Episode.Count	Movement.Time..s.	Movement.Episode.Count	Stereotypy.Time..s.	Stereotypy.Episode.Count	Stereotypy.Activity.Count	Vertical.Episode.Count	Vertical.Activity.Count	Vertical.Activity.Time..s.	Locomotor.Clockwise.Revolutions	Locomotor.Counter.Clockwise.Revolutions	Animal.Weight..g.	Reference.Flow.Rate..l.m.	Reference.O2....	Reference.CO2....	Cage.Flow.Rate..l.m.	Cage.O2....	Cage.CO2....	O2.Change....	CO2.Change....	VO2..ml.kg.m.	VCO2..ml.kg.m.	Respiratory.Quotient	Heat.Production	Energy.Expenditure
GHR-HtAL_01-12_Female1	GHR-	Ht	AL	1-12-09femko	Cage 1	N on A.L.	17:00	78.02	309	209	482.19	130	117.67	130	34.64	40	100	26	46	21.26	0	0	30.6	0.5	20.94	0.04	0.5	20.65	0.28	-0.28	0.23	46.15	38.06	0.82	413.7053292	940.8419196
GHR-HtAL_01-12_Female1	GHR-	Ht	AL	1-12-09femko	Cage 1	N on A.L.	18:00	28.08166667	163	128.1666667	537.7516667	75.5	62.24	74.66666667	11.29833333	17.5	34.83333333	24.66666667	57.83333333	29.25666667	0	0.333333333	30.6	0.5	20.935	0.045	0.5	20.60166667	0.318333333	-0.333333333	0.276666667	54.38833333	45.06333333	0.83	487.814031	1111.240573
GHR-HtAL_01-12_Female1	GHR-	Ht	AL	1-12-09femko	Cage 1	N on A.L.	19:00	81.58833333	330.3333333	259.5	488.6466667	110.1666667	111.0716667	109.8333333	23.28333333	29.33333333	70.83333333	52.33333333	151.5	74.79166667	0.166666667	0.166666667	30.6	0.5	20.93166667	0.048333333	0.5	20.55333333	0.363333333	-0.376666667	0.318333333	61.91	52.04166667	0.841666667	556.1945658	1268.816814
GHR-HtAL_01-12_Female1	GHR-	Ht	AL	1-12-09femko	Cage 1	N on A.L.	20:00	90.40666667	356.8333333	302.8333333	482.3083333	120.5	117.695	120	15.10333333	25.83333333	54	65.33333333	210.3333333	105.4783333	0.333333333	0	30.6	0.5	20.93	0.05	0.5	20.54666667	0.376666667	-0.383333333	0.328333333	62.71166667	53.515	0.853333333	564.3800964	1289.002246
GHR-HtAL_01-12_Female1	GHR-	Ht	AL	1-12-09femko	Cage 1	N on A.L.	21:00	117.1883333	399.3333333	320.5	471.205	120.1666667	128.705	119.5	22.14333333	35	78.83333333	47.66666667	125	69.16	0.833333333	0	30.6	0.5	20.93333333	0.046666667	0.5	20.54833333	0.371666667	-0.383333333	0.328333333	62.49833333	53.14166667	0.851666667	562.2248772	1284.090793
GHR-HtAL_01-12_Female1	GHR-	Ht	AL	1-12-09femko	Cage 1	N on A.L.	22:00	108.0366667	402.8333333	332.1666667	469.5383333	130.5	130.065	130.5	24.49333333	33.83333333	70.66666667	64	187.5	109.935	0.5	0	30.6	0.5	20.935	0.045	0.5	20.56666667	0.368333333	-0.366666667	0.321666667	59.74166667	52.315	0.875	539.2928088	1234.538198
GHR-HtAL_01-12_Female1	GHR-	Ht	AL	1-12-09femko	Cage 1	N on A.L.	23:00	26.84833333	186.6666667	125.6666667	541.19	56.33333333	58.56833333	56.33333333	18.185	22.33333333	61	16.5	47.83333333	23.94666667	0.166666667	0	30.6	0.503333333	20.93833333	0.041666667	0.498333333	20.62833333	0.313333333	-0.31	0.27	49.98333333	43.90666667	0.881666667	451.3719708	1033.716986
GHR-HtAL_01-12_Female1	GHR-	Ht	AL	1-12-09femko	Cage 1	N on A.L.	00:00	121.6033333	398.6666667	338.5	478.525	107.1666667	121.0133333	106.8333333	21.26333333	29.33333333	60.16666667	86	305.6666667	154.2333333	0.666666667	0.166666667	30.6	0.501666667	20.94	0.04	0.5	20.57333333	0.365	-0.366666667	0.323333333	59.45333333	52.41333333	0.881666667	537.1215552	1230.615027
GHR-HtAL_01-12_Female1	GHR-	Ht	AL	1-12-09femko	Cage 1	N on A.L.	01:00	79.48833333	371.3333333	290.3333333	474.3	122	125.585	121.5	23.32	33.16666667	81	36.5	112.6666667	50.67	0.5	0.166666667	30.6	0.5	20.94	0.04	0.493333333	20.61833333	0.323333333	-0.32	0.28	51.58166667	45.36666667	0.88	465.8745042	1067.001272
GHR-HtAL_01-12_Female1	GHR-	Ht	AL	1-12-09femko	Cage 1	N on A.L.	02:00	71.80666667	274.3333333	232.6666667	511.375	83.66666667	88.385	83.5	13.445	20.66666667	41.66666667	21.83333333	59.66666667	29.87666667	0.333333333	0	30.6	0.5	20.94	0.04	0.49	20.64833333	0.296666667	-0.291666667	0.255	46.94	41.125	0.873333333	423.7560522	969.8312731
GHR-HtAL_01-12_Female1	GHR-	Ht	AL	1-12-09femko	Cage 1	N on A.L.	03:00	97.94	297.3333333	254.1666667	503.515	88.66666667	96.33	88	12.575	21.16666667	43.16666667	46.83333333	144.8333333	76.60166667	0.5	0.333333333	30.6	0.5	20.94	0.04	0.49	20.62833333	0.303333333	-0.308333333	0.261666667	49.9	42.33666667	0.848333333	448.7781924	1024.240776
GHR-HtAL_01-12_Female1	GHR-	Ht	AL	1-12-09femko	Cage 1	N on A.L.	04:00	78.64833333	234	197.1666667	516.945	85.83333333	82.94666667	85	9.841666667	21.66666667	36.83333333	31.33333333	68.16666667	45.48666667	1.166666667	0	30.6	0.5	20.94	0.04	0.49	20.65333333	0.281666667	-0.281666667	0.236666667	45.59666667	38.46	0.846666667	409.7984436	935.3132321
GHR-HtAL_01-12_Female1	GHR-	Ht	AL	1-12-09femko	Cage 1	N on A.L.	05:00	31.25333333	108.1666667	91.33333333	563.655	33.66666667	36.245	33	4.938333333	8.833333333	16.83333333	16.5	40.83333333	24.235	0	0.333333333	30.6	0.5	20.94	0.04	0.49	20.70333333	0.245	-0.235	0.205	37.93333333	32.67833333	0.861666667	341.7637194	781.5802917
GHR-HtAL_01-12_Female1	GHR-	Ht	AL	1-12-09femko	Cage 1	N on A.L.	06:00	68.35	265.6666667	206.8333333	510.3633333	71.5	89.21833333	71.5	16.895	23.16666667	58.83333333	9.166666667	16.5	9.476666667	0.166666667	0.333333333	30.6	0.5	20.94	0.04	0.49	20.68	0.255	-0.258333333	0.215	41.76666667	34.41	0.82	374.3684172	852.1703958
GHR-HtAL_01-12_Female1	GHR-	Ht	AL	1-12-09femko	Cage 1	N on A.L.	07:00	20.21833333	65	58.66666667	577.01	25.16666667	22.895	24.33333333	1.61	4.166666667	6.333333333	1.666666667	3.833333333	1.163333333	0	0.166666667	30.6	0.5	20.94	0.04	0.49	20.735	0.203333333	-0.205	0.163333333	32.54166667	26.03666667	0.798333333	290.7305694	660.2345357
GHR-HtAL_01-12_Female1	GHR-	Ht	AL	1-12-09femko	Cage 1	N on A.L.	08:00	59.41	226.6666667	177.1666667	513.24	72.5	86.74333333	71.83333333	17.35333333	21	49.5	8.833333333	15.66666667	6.151666667	0.166666667	0	30.6	0.5	20.94	0.04	0.49	20.67333333	0.25	-0.266666667	0.21	42.6	33.56166667	0.788333333	379.9497654	861.5424129
GHR-HtAL_01-12_Female1	GHR-	Ht	AL	1-12-09femko	Cage 1	N on A.L.	09:00	8.185	23.66666667	18.5	590.4433333	12.33333333	9.56	11.33333333	2.033333333	3.166666667	5.166666667	0.166666667	0.166666667	0	0	0	30.6	0.5	20.94	0.04	0.49	20.72666667	0.206666667	-0.213333333	0.166666667	34.38666667	26.745	0.776666667	306.269433	693.6724591
GHR-HtAL_01-12_Female1	GHR-	Ht	AL	1-12-09femko	Cage 1	N on A.L.	10:00	26.74	81	69.66666667	571.03	32	28.95666667	31.16666667	4.665	7.833333333	11.33333333	26.5	92	43.07666667	0.333333333	0	30.6	0.5	20.94	0.04	0.49	20.70166667	0.228333333	-0.236666667	0.186666667	38.21166667	30.03666667	0.785	340.726869	772.2631466
GHR-HtAL_01-12_Female1	GHR-	Ht	AL	1-12-09femko	Cage 1	N on A.L.	11:00	31.92166667	130.3333333	74.5	552.1516667	38.5	47.75333333	37.83333333	17.12166667	13.5	55.83333333	1.833333333	3.333333333	1.491666667	0.166666667	0	30.6	0.5	20.94	0.04	0.49	20.675	0.25	-0.261666667	0.21	42.12333333	33.53333333	0.796666667	376.1254692	854.0705878
GHR-HtAL_01-12_Female1	GHR-	Ht	AL	1-12-09femko	Cage 1	N on A.L.	12:00	2.52	27.66666667	20.33333333	587.8933333	17	12.10833333	16	3.053333333	4	7.333333333	0	0	0	0	0	30.6	0.5	20.94	0.04	0.49	20.71166667	0.221666667	-0.226666667	0.178333333	36.215	28.77833333	0.793333333	323.3057076	733.3937173
GHR-HtAL_01-12_Female1	GHR-	Ht	AL	1-12-09femko	Cage 1	N on A.L.	13:00	1.758333333	8.833333333	7.666666667	596.0133333	4.833333333	3.986666667	3.833333333	0.708333333	0.833333333	1.166666667	0	0	0	0	0	30.6	0.5	20.94	0.04	0.49	20.72333333	0.208333333	-0.216666667	0.168333333	34.59166667	26.9	0.778333333	308.089827	697.8950975
GHR-HtAL_01-12_Female1	GHR-	Ht	AL	1-12-09femko	Cage 1	N on A.L.	14:00	34.84333333	150.5	104	545.7033333	60.33333333	54.44166667	59.5	14.21333333	17.66666667	46.5	22	60.16666667	29.28166667	0	0	30.6	0.5	20.94	0.04	0.49	20.65166667	0.271666667	-0.288333333	0.231666667	46.305	37.11166667	0.801666667	413.7709968	939.9761347
GHR-HtAL_01-12_Female1	GHR-	Ht	AL	1-12-09femko	Cage 1	N on A.L.	15:00	0	14.83333333	12	594.0933333	8.666666667	5.863333333	7.833333333	0.733333333	1.5	2.833333333	0	0	0	0	0	30.6	0.5	20.94	0.04	0.49	20.70333333	0.223333333	-0.236666667	0.183333333	37.54666667	29.57166667	0.786666667	334.868193	759.2034546
GHR-HtAL_01-12_Female1	GHR-	Ht	AL	1-12-09femko	Cage 1	N on A.L.	16:00	0.696666667	15.16666667	12.33333333	593.8066667	10	6.073333333	9.166666667	0.985	1.666666667	2.833333333	0	0	0	0	0	30.6	0.5	20.94	0.04	0.49	20.70666667	0.225	-0.233333333	0.185	37.195	29.46	0.793333333	331.9351218	753.19191
GHR-HtAL_01-12_Female1	GHR-	Ht	AL	1-12-09femko	Cage 1	N on A.L.	17:00	9.755	83	56.5	568.9966667	28.16666667	30.89	27.33333333	8.135	12.16666667	26.5	0.5	0.833333333	0.331666667	0	0	30.6	0.493333333	20.94	0.04	0.49	20.675	0.253333333	-0.263333333	0.213333333	41.845	33.71666667	0.805	374.1382746	849.8500134
GHR-HtAL_01-12_Female1	GHR-	Ht	AL	1-12-09femko	Cage 1	N on A.L.	18:00	44.05	188.6666667	139.6666667	534.07	76.66666667	59.18	76	18.25666667	19.66666667	49	43.33333333	103	64.17666667	0	0	30.6	0.49	20.94	0.04	0.49	20.60666667	0.303333333	-0.33	0.263333333	52.46333333	41.88	0.8	468.59463	1063.977054
GHR-HtAL_01-12_Female2	GHR-	Ht	AL	1-12-09femko	Cage 2	N on A.L.	17:00	215.76	780	652	376.86	165	222.97	165	40.75	50	128	113	298	196.16	1	2	33.7	0.5	20.94	0.04	0.5	20.54	0.33	-0.4	0.29	59.24	43.14	0.73	577.105086	1180.806589
GHR-HtAL_01-12_Female2	GHR-	Ht	AL	1-12-09femko	Cage 2	N on A.L.	18:00	42.04333333	244.3333333	164.8333333	512.0116667	67.5	87.75666667	67	25.13333333	31.33333333	79.5	17.5	49.5	22.715	0.5	0	33.7	0.5	20.935	0.045	0.5	20.58166667	0.301666667	-0.355	0.258333333	52.74333333	38.25833333	0.725	513.6116911	1050.341705
GHR-HtAL_01-12_Female2	GHR-	Ht	AL	1-12-09femko	Cage 2	N on A.L.	19:00	190.7266667	817.1666667	667.1666667	351.4183333	140.8333333	248.35	141	51.15666667	73.5	150	109.6666667	444.3333333	262.6916667	0.333333333	0.5	33.7	0.5	20.93166667	0.048333333	0.501666667	20.39666667	0.45	-0.538333333	0.405	80.36833333	60.36333333	0.751666667	785.4222763	1610.64586
GHR-HtAL_01-12_Female2	GHR-	Ht	AL	1-12-09femko	Cage 2	N on A.L.	20:00	207.4483333	744	610.5	380.7683333	144.3333333	218.7733333	144.6666667	41.50166667	61	133.5	102	600	259.9083333	0.333333333	0.166666667	33.7	0.5	20.93	0.05	0.5	20.38333333	0.451666667	-0.548333333	0.405	82.29333333	60.735	0.74	802.7796635	1644.424461
GHR-HtAL_01-12_Female2	GHR-	Ht	AL	1-12-09femko	Cage 2	N on A.L.	21:00	178.2233333	777.8333333	643.3333333	361.435	144	238.24	144.8333333	43.47166667	66	134.5	88.5	483.1666667	249.9083333	1.333333333	0.333333333	33.7	0.5	20.93333333	0.046666667	0.5	20.41166667	0.435	-0.521666667	0.388333333	77.835	58.11833333	0.746666667	760.200893	1557.918554
GHR-HtAL_01-12_Female2	GHR-	Ht	AL	1-12-09femko	Cage 2	N on A.L.	22:00	244.7533333	891.1666667	747	350.6316667	126.5	249.27	126.6666667	41.15833333	62.5	144.1666667	89.83333333	364	182.07	0.166666667	0.666666667	33.7	0.5	20.935	0.045	0.5	20.425	0.43	-0.508333333	0.385	76.07	57.37666667	0.755	743.7430936	1525.809469
GHR-HtAL_01-12_Female2	GHR-	Ht	AL	1-12-09femko	Cage 2	N on A.L.	23:00	153.8716667	714.3333333	575	381.4316667	138.1666667	218.1066667	138.6666667	44.33833333	60.33333333	139.3333333	62.33333333	285.6666667	168.5966667	0.666666667	0.666666667	33.7	0.503333333	20.93833333	0.041666667	0.5	20.46833333	0.41	-0.471666667	0.37	70.06	54.73166667	0.781666667	687.5406937	1414.575366
GHR-HtAL_01-12_Female2	GHR-	Ht	AL	1-12-09femko	Cage 2	N on A.L.	00:00	164.9533333	730.6666667	594.1666667	380.4366667	138.1666667	219.095	138.8333333	41.92333333	64.5	136.5	79.66666667	405	195.7683333	0.666666667	0.166666667	33.7	0.501666667	20.94	0.04	0.5	20.46333333	0.418333333	-0.473333333	0.375	70.45833333	55.68	0.788333333	692.3129507	1425.141254
GHR-HtAL_01-12_Female2	GHR-	Ht	AL	1-12-09femko	Cage 2	N on A.L.	01:00	180.7366667	716.6666667	599.1666667	380.255	142.3333333	219.1083333	143	36.06833333	57.33333333	117.5	63.83333333	244	120.6766667	0.333333333	0.666666667	33.7	0.5	20.94	0.04	0.5	20.50333333	0.388333333	-0.436666667	0.343333333	64.63666667	50.98833333	0.788333333	634.9867569	1307.166247
GHR-HtAL_01-12_Female2	GHR-	Ht	AL	1-12-09femko	Cage 2	N on A.L.	02:00	222.1166667	760.3333333	618.3333333	351.8266667	124.5	247.9116667	124.8333333	43.43166667	60.33333333	142	27	117	63.67833333	0.666666667	1.166666667	33.7	0.5	20.94	0.04	0.5	20.53166667	0.356666667	-0.408333333	0.313333333	60.365	46.35333333	0.766666667	591.3079847	1214.712696
GHR-HtAL_01-12_Female2	GHR-	Ht	AL	1-12-09femko	Cage 2	N on A.L.	03:00	54.95666667	287.5	218.3333333	498.9966667	62.83333333	100.9783333	62.33333333	23.39666667	33.5	69.16666667	36.33333333	183.3333333	96.69333333	0.5	0.5	33.7	0.5	20.94	0.04	0.5	20.58833333	0.298333333	-0.35	0.258333333	51.70666667	38.075	0.731666667	504.2870359	1031.99963
GHR-HtAL_01-12_Female2	GHR-	Ht	AL	1-12-09femko	Cage 2	N on A.L.	04:00	122.165	517.8333333	389.6666667	429.2016667	108.8333333	170.5733333	109	38.43833333	52.66666667	128.1666667	30.33333333	91.66666667	54.45166667	0.5	0.5	33.7	0.5	20.94	0.04	0.5	20.555	0.321666667	-0.378333333	0.278333333	56.24	41.205	0.73	548.2178841	1121.406928
GHR-HtAL_01-12_Female2	GHR-	Ht	AL	1-12-09femko	Cage 2	N on A.L.	05:00	0.15	53.83333333	34.16666667	576.525	25.33333333	23.31666667	24.5	6.213333333	9	19.66666667	0	0	0	0	0	33.7	0.5	20.94	0.04	0.5	20.66833333	0.23	-0.27	0.19	39.53333333	27.7	0.701666667	383.65091	782.3828051
GHR-HtAL_01-12_Female2	GHR-	Ht	AL	1-12-09femko	Cage 2	N on A.L.	06:00	36.70833333	170.5	129.8333333	542.0316667	42.66666667	57.94666667	41.83333333	12.70333333	19.83333333	40.66666667	10.83333333	44.66666667	25.51833333	0	0	33.7	0.5	20.94	0.04	0.5	20.645	0.24	-0.293333333	0.2	43.515	29.49666667	0.671666667	420.9454531	855.5021272
GHR-HtAL_01-12_Female2	GHR-	Ht	AL	1-12-09femko	Cage 2	N on A.L.	07:00	112.9183333	344.6666667	286.3333333	481.7566667	70.16666667	117.885	70	18.28333333	28	58.33333333	23.83333333	74.83333333	39.785	0.166666667	0.5	33.7	0.5	20.94	0.04	0.5	20.60333333	0.266666667	-0.336666667	0.226666667	49.53833333	33.45833333	0.671666667	479.0483308	974.3674286
GHR-HtAL_01-12_Female2	GHR-	Ht	AL	1-12-09femko	Cage 2	N on A.L.	08:00	55.035	213.6666667	151	529.0416667	64.66666667	70.71166667	64.33333333	19.69166667	25.83333333	62.66666667	15.83333333	45.83333333	27.97666667	0.166666667	0.166666667	33.7	0.5	20.94	0.04	0.498333333	20.62666667	0.248333333	-0.313333333	0.208333333	46.26166667	30.625	0.658333333	446.5218322	906.5836912
GHR-HtAL_01-12_Female2	GHR-	Ht	AL	1-12-09femko	Cage 2	N on A.L.	09:00	5.426666667	37	27.66666667	586.8933333	18.83333333	13.10666667	17.83333333	3.746666667	5.666666667	9.333333333	0.5	1	0.385	0	0	33.7	0.5	20.94	0.04	0.5	20.67833333	0.208333333	-0.263333333	0.168333333	38.68833333	24.74666667	0.638333333	372.2517165	753.3235759
GHR-HtAL_01-12_Female2	GHR-	Ht	AL	1-12-09femko	Cage 2	N on A.L.	10:00	64.96	210.3333333	169.8333333	530.5783333	54	69.49166667	53.16666667	13.185	17.66666667	40.5	14.33333333	34	25.03333333	0.166666667	0.166666667	33.7	0.5	20.94	0.04	0.5	20.64	0.24	-0.298333333	0.2	44.055	29.56333333	0.666666667	425.7636095	864.9750536
GHR-HtAL_01-12_Female2	GHR-	Ht	AL	1-12-09femko	Cage 2	N on A.L.	11:00	22.025	125	68.66666667	554.5333333	36.33333333	45.465	35.5	19.375	14.16666667	56.33333333	0.5	1	0.463333333	0	0	33.7	0.5	20.94	0.04	0.5	20.645	0.231666667	-0.291666667	0.191666667	43.09666667	28.12	0.65	415.4178106	841.955151
GHR-HtAL_01-12_Female2	GHR-	Ht	AL	1-12-09femko	Cage 2	N on A.L.	12:00	0.758333333	60.33333333	26.33333333	577.1083333	27.83333333	22.89833333	26.83333333	12.895	10.33333333	34	0	0	0	0	0	33.7	0.5	20.94	0.04	0.5	20.655	0.231666667	-0.285	0.191666667	42.035	28.18333333	0.668333333	406.2084431	825.1791138
GHR-HtAL_01-12_Female2	GHR-	Ht	AL	1-12-09femko	Cage 2	N on A.L.	13:00	35.71333333	137.1666667	106.1666667	552.3116667	40.83333333	47.62166667	40.16666667	8.87	12.83333333	31	5.5	9.333333333	3.826666667	0	0.333333333	33.7	0.5	20.94	0.04	0.498333333	20.625	0.25	-0.316666667	0.206666667	46.43166667	30.59333333	0.66	447.9673263	909.4377515
GHR-HtAL_01-12_Female2	GHR-	Ht	AL	1-12-09femko	Cage 2	N on A.L.	14:00	4.495	60.66666667	29.33333333	579.3666667	21.5	20.555	20.83333333	9.47	7.166666667	31.33333333	0	0	0	0	0.166666667	33.7	0.5	20.94	0.04	0.5	20.655	0.231666667	-0.285	0.191666667	42.36666667	28.11833333	0.661666667	409.0242129	830.0329561
GHR-HtAL_01-12_Female2	GHR-	Ht	AL	1-12-09femko	Cage 2	N on A.L.	15:00	0.15	17	13.83333333	593.7733333	16.16666667	6.228333333	15.16666667	0.765	2	3.166666667	0	0	0	0	0	33.7	0.5	20.94	0.04	0.5	20.665	0.223333333	-0.273333333	0.183333333	40.67	26.69666667	0.658333333	392.2434664	795.9044234
GHR-HtAL_01-12_Female2	GHR-	Ht	AL	1-12-09femko	Cage 2	N on A.L.	16:00	71.92	290.6666667	218.1666667	507.26	63.66666667	92.6	63.66666667	22.425	26.16666667	72.5	22.16666667	64	33.03166667	0.166666667	0.166666667	33.7	0.5	20.94	0.04	0.498333333	20.62833333	0.255	-0.311666667	0.211666667	46.00333333	31.34333333	0.68	445.2332116	905.823026
GHR-HtAL_01-12_Female2	GHR-	Ht	AL	1-12-09femko	Cage 2	N on A.L.	17:00	39.225	232.3333333	179.8333333	532.4066667	63.66666667	67.41166667	63	16.28666667	20.66666667	52.5	23	85.83333333	43.655	0.166666667	0	33.7	0.493333333	20.94	0.04	0.493333333	20.61	0.268333333	-0.33	0.226666667	48.135	33.19333333	0.686666667	466.4027765	949.8778467
GHR-HtAL_01-12_Female2	GHR-	Ht	AL	1-12-09femko	Cage 2	N on A.L.	18:00	0	8.666666667	6.666666667	590.41	10	2.83	9	0.59	1.333333333	2	0	0	0	0	0	33.7	0.49	20.94	0.04	0.49	20.63333333	0.25	-0.303333333	0.21	44.51666667	30.69666667	0.69	431.3409932	878.3169836
GHR-HtCR_01-12_Female3	GHR-	Ht	CR	1-12-09femko	Cage 3	N on C.R.	17:00	20.51	177	126	534.73	82	65.27	81	15.88	21	51	17	93	47.5	0	0	45.4	0.5	20.94	0.04	0.5	20.54	0.31	-0.4	0.26	43.65	29.16	0.67	568.0675908	856.8456027
GHR-HtCR_01-12_Female3	GHR-	Ht	CR	1-12-09femko	Cage 3	N on C.R.	18:00	27.04666667	185.1666667	139.8333333	540.06	69.5	59.695	68.83333333	18.10833333	19.33333333	45.33333333	30	147.3333333	71.90166667	0	0	45.4	0.5	20.935	0.045	0.5	20.48666667	0.351666667	-0.446666667	0.308333333	49.42666667	33.84833333	0.685	644.7594954	974.1883185
GHR-HtCR_01-12_Female3	GHR-	Ht	CR	1-12-09femko	Cage 3	N on C.R.	19:00	37.64	283	208.5	510.0866667	89.16666667	89.81833333	88.66666667	28.075	30.33333333	74.5	39.66666667	293.1666667	129.1316667	0	0.333333333	45.4	0.5	20.93166667	0.048333333	0.5	20.44	0.395	-0.495	0.345	54.62	38.35333333	0.701666667	714.236432	1081.005188
GHR-HtCR_01-12_Female3	GHR-	Ht	CR	1-12-09femko	Cage 3	N on C.R.	20:00	130.91	564.6666667	427	406.7933333	144.5	192.95	144.1666667	50.13833333	59.16666667	137.6666667	83.66666667	642.5	272.385	0.166666667	0	45.4	0.5	20.93	0.05	0.5	20.33666667	0.466666667	-0.596666667	0.421666667	66.13666667	46.61833333	0.703333333	865.1588802	1309.348182
GHR-HtCR_01-12_Female3	GHR-	Ht	CR	1-12-09femko	Cage 3	N on C.R.	21:00	211.205	758.3333333	609.5	385.6216667	135.3333333	213.9883333	135.6666667	49.38166667	66.66666667	148.8333333	78.83333333	625.6666667	256.3816667	0.333333333	0.833333333	45.4	0.5	20.93333333	0.046666667	0.5	20.325	0.478333333	-0.61	0.43	67.52833333	47.76333333	0.708333333	883.6631938	1338.584868
GHR-HtCR_01-12_Female3	GHR-	Ht	CR	1-12-09femko	Cage 3	N on C.R.	22:00	67.995	240.8333333	189	529.195	63.5	70.73333333	62.83333333	19.81	26	51.83333333	21.5	194.8333333	73.26333333	0	0	45.4	0.5	20.935	0.045	0.5	20.42333333	0.398333333	-0.511666667	0.355	56.61833333	39.095	0.688333333	739.1602148	1117.065687
GHR-HtCR_01-12_Female3	GHR-	Ht	CR	1-12-09femko	Cage 3	N on C.R.	23:00	150.5266667	595.5	470.1666667	428.715	125.5	171.1916667	125.3333333	46.92833333	59	125.3333333	69.33333333	693.1666667	273.4483333	0.333333333	0.166666667	45.4	0.503333333	20.93833333	0.041666667	0.5	20.405	0.42	-0.53	0.378333333	58.705	41.56166667	0.706666667	768.2741452	1163.409569
GHR-HtCR_01-12_Female3	GHR-	Ht	CR	1-12-09femko	Cage 3	N on C.R.	00:00	173.9883333	632.1666667	505.3333333	409.2833333	135.1666667	190.44	134.8333333	46.88666667	61.16666667	126.8333333	67.66666667	588	232.11	0.333333333	1.166666667	45.4	0.501666667	20.94	0.04	0.5	20.37166667	0.438333333	-0.563333333	0.396666667	62.44333333	43.665	0.7	816.2062394	1235.206263
GHR-HtCR_01-12_Female3	GHR-	Ht	CR	1-12-09femko	Cage 3	N on C.R.	01:00	34.00333333	175.5	125.5	540.51	54.5	59.47	53.83333333	15.77666667	22	50	12.5	117.1666667	44.25833333	0	0.166666667	45.4	0.5	20.94	0.04	0.5	20.49833333	0.338333333	-0.438333333	0.293333333	48.19166667	32.30833333	0.67	627.382146	946.127593
GHR-HtCR_01-12_Female3	GHR-	Ht	CR	1-12-09femko	Cage 3	N on C.R.	02:00	173.2566667	574.5	461.3333333	429.065	126	170.5516667	126.1666667	37.92166667	51.66666667	113.1666667	74.83333333	376.5	158.8433333	0.333333333	0.5	45.4	0.5	20.94	0.04	0.5	20.43833333	0.386666667	-0.5	0.343333333	54.905	37.815	0.691666667	716.6154828	1083.531813
GHR-HtCR_01-12_Female3	GHR-	Ht	CR	1-12-09femko	Cage 3	N on C.R.	03:00	55.71833333	182.1666667	149	544.8433333	50	54.985	49.33333333	12.13	17.66666667	33.16666667	17.33333333	70.83333333	33.12833333	0	0.333333333	45.4	0.5	20.94	0.04	0.5	20.52	0.323333333	-0.416666667	0.28	45.955	30.89333333	0.671666667	598.4183534	902.7741622
GHR-HtCR_01-12_Female3	GHR-	Ht	CR	1-12-09femko	Cage 3	N on C.R.	04:00	193.605	530	444.5	443.0083333	111.1666667	156.8783333	110.8333333	28.16333333	38.16666667	85.5	47.5	230.5	96.28333333	0.333333333	0.666666667	45.4	0.5	20.94	0.04	0.5	20.46166667	0.361666667	-0.471666667	0.321666667	52.09	35.16	0.675	678.5671956	1023.944891
GHR-HtCR_01-12_Female3	GHR-	Ht	CR	1-12-09femko	Cage 3	N on C.R.	05:00	52.35	374.5	301.1666667	493.1333333	69.66666667	106.695	69.33333333	21.98333333	32.33333333	73.33333333	6.166666667	17.33333333	7.25	0.333333333	0.166666667	45.4	0.5	20.94	0.04	0.5	20.54833333	0.303333333	-0.388333333	0.26	42.63666667	28.47333333	0.668333333	554.8621836	836.5620751
GHR-HtCR_01-12_Female3	GHR-	Ht	CR	1-12-09femko	Cage 3	N on C.R.	06:00	41.425	174.8333333	152.6666667	553.7883333	37.83333333	46.21333333	36.83333333	6.463333333	12	22.16666667	15.66666667	51.66666667	21.22333333	0	0.166666667	45.4	0.5	20.94	0.04	0.498333333	20.58166667	0.275	-0.358333333	0.235	39.14166667	25.73833333	0.655	508.6473444	765.705122
GHR-HtCR_01-12_Female3	GHR-	Ht	CR	1-12-09femko	Cage 3	N on C.R.	07:00	73.36166667	314.5	245.3333333	507.7433333	81.33333333	92.18	81	22.76833333	28.5	69.16666667	22.5	74.5	31.61	0.166666667	0.333333333	45.4	0.5	20.94	0.04	0.5	20.54333333	0.296666667	-0.396666667	0.256666667	43.25333333	28.30166667	0.655	561.8224122	845.9963847
GHR-HtCR_01-12_Female3	GHR-	Ht	CR	1-12-09femko	Cage 3	N on C.R.	08:00	0.501666667	27.66666667	22.66666667	592.48	15.16666667	7.36	14.33333333	1.416666667	3.166666667	5	0.666666667	0.666666667	0.041666667	0	0	45.4	0.5	20.94	0.04	0.5	20.57333333	0.273333333	-0.366666667	0.231666667	40.1	25.35	0.631666667	519.24207	779.44759
GHR-HtCR_01-12_Female3	GHR-	Ht	CR	1-12-09femko	Cage 3	N on C.R.	09:00	26.875	252.1666667	208.3333333	535.4983333	48.83333333	64.455	48.33333333	10.40333333	20.83333333	43.83333333	2.166666667	5.5	2.62	0	0.333333333	45.4	0.5	20.94	0.04	0.498333333	20.55833333	0.29	-0.383333333	0.248333333	41.78333333	27.215	0.651666667	542.5006262	816.4041503
GHR-HtCR_01-12_Female3	GHR-	Ht	CR	1-12-09femko	Cage 3	N on C.R.	10:00	2.921666667	41	33.33333333	592.7	10.66666667	7.301666667	9.666666667	1.551666667	3.333333333	7.666666667	0	0	0	0	0	45.4	0.5	20.94	0.04	0.5	20.58833333	0.271666667	-0.351666667	0.23	38.58333333	25.10833333	0.65	500.912047	753.4544167
GHR-HtCR_01-12_Female3	GHR-	Ht	CR	1-12-09femko	Cage 3	N on C.R.	11:00	15.59333333	112.5	89.16666667	567.9683333	37.16666667	32.00333333	36.33333333	7.55	11.33333333	23.33333333	3.5	11.16666667	6.128333333	0	0	45.4	0.5	20.94	0.04	0.5	20.56	0.29	-0.378333333	0.25	41.71166667	27.26166667	0.653333333	541.740494	815.309183
GHR-HtCR_01-12_Female3	GHR-	Ht	CR	1-12-09femko	Cage 3	N on C.R.	12:00	0	21.5	12.83333333	595.8466667	11	4.153333333	10	2.436666667	2.666666667	8.666666667	0.333333333	1.166666667	0.301666667	0	0	45.4	0.5	20.94	0.04	0.5	20.585	0.273333333	-0.355	0.231666667	38.67166667	25.44166667	0.658333333	502.5622916	756.8104129
GHR-HtCR_01-12_Female3	GHR-	Ht	CR	1-12-09femko	Cage 3	N on C.R.	13:00	10.35666667	110	82.16666667	567.2566667	38	32.62833333	37.16666667	9.408333333	11.83333333	27.83333333	0.833333333	1.666666667	0.786666667	0	0	45.4	0.5	20.94	0.04	0.5	20.56333333	0.285	-0.376666667	0.245	41.22	26.94333333	0.655	535.3603412	806.0477612
GHR-HtCR_01-12_Female3	GHR-	Ht	CR	1-12-09femko	Cage 3	N on C.R.	14:00	8.343333333	101.5	69.33333333	570.5566667	35.83333333	29.44666667	34.83333333	10.935	12.33333333	32.16666667	0.333333333	0.833333333	0.358333333	0	0	45.4	0.5	20.94	0.04	0.5	20.57	0.29	-0.37	0.25	40.715	27.4	0.673333333	530.2373598	799.9288162
GHR-HtCR_01-12_Female3	GHR-	Ht	CR	1-12-09femko	Cage 3	N on C.R.	15:00	2.485	48.83333333	31.16666667	589.3533333	16.33333333	10.65	15.33333333	5.655	6.833333333	17.66666667	0	0	0	0	0	45.4	0.5	20.94	0.04	0.5	20.585	0.278333333	-0.353333333	0.236666667	38.74333333	25.92166667	0.671666667	504.2836326	760.8402693
GHR-HtCR_01-12_Female3	GHR-	Ht	CR	1-12-09femko	Cage 3	N on C.R.	16:00	57.11333333	228.5	198.8333333	540.5266667	48.33333333	59.41666667	47.66666667	7.248333333	14.66666667	29.66666667	13.33333333	50.83333333	24.47	0	0.5	45.4	0.5	20.94	0.04	0.5	20.55	0.301666667	-0.388333333	0.261666667	42.55833333	28.695	0.675	554.3428076	836.4385804
GHR-HtCR_01-12_Female3	GHR-	Ht	CR	1-12-09femko	Cage 3	N on C.R.	17:00	48.23666667	241.1666667	187.6666667	528.9616667	60.83333333	70.885	60.16666667	16.48166667	24.66666667	53.5	15.83333333	51.83333333	25.575	0	0.166666667	45.4	0.493333333	20.94	0.04	0.498333333	20.54833333	0.305	-0.388333333	0.263333333	42.61333333	28.78333333	0.675	555.1527436	837.6714985
GHR-HtCR_01-12_Female3	GHR-	Ht	CR	1-12-09femko	Cage 3	N on C.R.	18:00	0	18	11.33333333	588.0233333	13.33333333	5.216666667	12.33333333	2.253333333	2.666666667	6.666666667	0	0	0	0	0	45.4	0.49	20.94	0.04	0.496666667	20.55333333	0.296666667	-0.383333333	0.253333333	42.09666667	27.53333333	0.653333333	546.7773516	822.8200357
GHR-HtCR_01-12_Female4	GHR-	Ht	CR	1-12-09femko	Cage 4	N on C.R.	17:00	140.87	489	407	436.87	124	163.05	124	24.92	42	82	46	122	49.66	0	0	33	0.5	20.94	0.04	0.51	20.61	0.27	-0.32	0.23	49.61	35.23	0.71	472.062492	983.8504598
GHR-HtCR_01-12_Female4	GHR-	Ht	CR	1-12-09femko	Cage 4	N on C.R.	18:00	29.42333333	227.5	149.1666667	525.9583333	63.66666667	74.11333333	63	27.89166667	25.16666667	78.33333333	26	58.16666667	36.06666667	0.333333333	0	33	0.5	20.935	0.045	0.508333333	20.57666667	0.316666667	-0.361666667	0.273333333	55.35833333	41.93666667	0.758333333	530.242317	1111.49912
GHR-HtCR_01-12_Female4	GHR-	Ht	CR	1-12-09femko	Cage 4	N on C.R.	19:00	80.61833333	428	342.3333333	478.3966667	100.1666667	121.405	99.66666667	27.92	38.83333333	85.66666667	68.66666667	270	136.43	0	0.5	33	0.5	20.93166667	0.048333333	0.51	20.52166667	0.356666667	-0.411666667	0.308333333	63.27	47.37166667	0.746666667	605.282271	1266.787783
GHR-HtCR_01-12_Female4	GHR-	Ht	CR	1-12-09femko	Cage 4	N on C.R.	20:00	143.835	678.5	573.6666667	422.96	130.1666667	176.5716667	130.5	34.38166667	51.16666667	104.8333333	112.1666667	524	235.06	0.333333333	0.166666667	33	0.5	20.93	0.05	0.51	20.45666667	0.403333333	-0.478333333	0.356666667	73.44666667	54.90833333	0.748333333	702.529047	1470.762157
GHR-HtCR_01-12_Female4	GHR-	Ht	CR	1-12-09femko	Cage 4	N on C.R.	21:00	127.7266667	515.8333333	437.8333333	465.46	102.1666667	134.1766667	102.1666667	26.24666667	40.16666667	78	81.16666667	502	203.9083333	0.333333333	0.333333333	33	0.5	20.93333333	0.046666667	0.51	20.46	0.393333333	-0.475	0.35	73.1	53.76166667	0.735	698.035767	1458.92736
GHR-HtCR_01-12_Female4	GHR-	Ht	CR	1-12-09femko	Cage 4	N on C.R.	22:00	172.2916667	632.6666667	523.6666667	416.89	124.1666667	182.7283333	124.5	38.17	52.5	109	77.5	447	177.9516667	0.833333333	1	33	0.5	20.935	0.045	0.51	20.48666667	0.375	-0.446666667	0.328333333	68.83	50.56333333	0.735	657.18444	1373.451906
GHR-HtCR_01-12_Female4	GHR-	Ht	CR	1-12-09femko	Cage 4	N on C.R.	23:00	23.78833333	222.6666667	174.6666667	522.6083333	51.33333333	77.06833333	51	15.05666667	22.83333333	48	6.833333333	34.33333333	18.88833333	0.166666667	0	33	0.503333333	20.93833333	0.041666667	0.51	20.58	0.298333333	-0.356666667	0.255	54.68833333	39.125	0.716666667	520.768182	1086.699167
GHR-HtCR_01-12_Female4	GHR-	Ht	CR	1-12-09femko	Cage 4	N on C.R.	00:00	196.5866667	732.3333333	617.6666667	400.5616667	125.6666667	199.1266667	125.5	38.10333333	56.16666667	114.6666667	96.5	557.5	224.34	1.166666667	0.333333333	33	0.501666667	20.94	0.04	0.51	20.49333333	0.366666667	-0.443333333	0.323333333	68.23833333	49.79166667	0.73	651.088152	1360.083183
GHR-HtCR_01-12_Female4	GHR-	Ht	CR	1-12-09femko	Cage 4	N on C.R.	01:00	162.1333333	675	555	412.555	133.5	187.3	133.1666667	41.47833333	56.83333333	120	88	540.6666667	217.6633333	0.333333333	0.666666667	33	0.5	20.94	0.04	0.51	20.48833333	0.371666667	-0.445	0.33	68.62833333	50.52666667	0.736666667	655.406829	1370.200466
GHR-HtCR_01-12_Female4	GHR-	Ht	CR	1-12-09femko	Cage 4	N on C.R.	02:00	59.00333333	435	306.6666667	458.6133333	102.5	141.0533333	102.8333333	40.175	48.5	128.3333333	40.66666667	193.3333333	95.89	0.5	0	33	0.5	20.94	0.04	0.508333333	20.56666667	0.306666667	-0.371666667	0.263333333	56.805	40.41	0.711666667	540.619893	1127.341782
GHR-HtCR_01-12_Female4	GHR-	Ht	CR	1-12-09femko	Cage 4	N on C.R.	03:00	114.2583333	488.6666667	364	450.0283333	85.5	149.7683333	85.66666667	41.97166667	43	124.6666667	26	156.8333333	64.225	0.166666667	0.666666667	33	0.5	20.94	0.04	0.508333333	20.58	0.303333333	-0.358333333	0.258333333	54.75166667	39.725	0.721666667	522.107124	1089.880211
GHR-HtCR_01-12_Female4	GHR-	Ht	CR	1-12-09femko	Cage 4	N on C.R.	04:00	169.245	610.5	507.6666667	429.7466667	116	170.0583333	116	34.17	48.16666667	102.8333333	85.83333333	379	187.3483333	0.666666667	0.833333333	33	0.5	20.94	0.04	0.508333333	20.54333333	0.331666667	-0.391666667	0.29	60.3	44.32166667	0.73	575.773143	1203.299794
GHR-HtCR_01-12_Female4	GHR-	Ht	CR	1-12-09femko	Cage 4	N on C.R.	05:00	125.875	548.1666667	450.8333333	447.675	85.33333333	152.0933333	85.33333333	24.79	38.33333333	97.33333333	6.833333333	33.16666667	14.34	0.333333333	0.666666667	33	0.5	20.94	0.04	0.501666667	20.59833333	0.285	-0.34	0.24	52.33833333	36.91333333	0.705	497.686695	1037.002735
GHR-HtCR_01-12_Female4	GHR-	Ht	CR	1-12-09femko	Cage 4	N on C.R.	06:00	32.01	209.5	152.5	532.805	38.33333333	67.17166667	37.5	19.54	23.66666667	57	3	8.333333333	2.801666667	0	0.166666667	33	0.5	20.94	0.04	0.5	20.66833333	0.226666667	-0.271666667	0.185	41.49333333	28.29833333	0.68	393.279513	817.0378787
GHR-HtCR_01-12_Female4	GHR-	Ht	CR	1-12-09femko	Cage 4	N on C.R.	07:00	92.39833333	314.3333333	234.5	502.9333333	78.5	96.92666667	78.16666667	27.68333333	28.33333333	79.83333333	35.66666667	105.1666667	58.70333333	0.333333333	0	33	0.5	20.94	0.04	0.501666667	20.60333333	0.273333333	-0.336666667	0.235	51.32833333	35.66	0.691666667	487.364889	1013.965106
GHR-HtCR_01-12_Female4	GHR-	Ht	CR	1-12-09femko	Cage 4	N on C.R.	08:00	74.29666667	314.8333333	251.1666667	505.72	65.5	94.09	65	18.39333333	28.5	63.66666667	21.33333333	44.16666667	32.74166667	0.333333333	0	33	0.5	20.94	0.04	0.5	20.60333333	0.278333333	-0.336666667	0.238333333	51.27166667	36.48	0.71	487.966875	1017.380647
GHR-HtCR_01-12_Female4	GHR-	Ht	CR	1-12-09femko	Cage 4	N on C.R.	09:00	13.685	100.3333333	77.66666667	571.2766667	29	28.725	28	5.52	11.33333333	22.66666667	1.333333333	4.333333333	1.311666667	0.166666667	0	33	0.5	20.94	0.04	0.5	20.65333333	0.231666667	-0.283333333	0.19	43.495	29.19333333	0.67	411.627909	853.8362612
GHR-HtCR_01-12_Female4	GHR-	Ht	CR	1-12-09femko	Cage 4	N on C.R.	10:00	62.76666667	321	206.8333333	496.775	62.16666667	102.9466667	62	36.045	35.33333333	114.1666667	7.166666667	22.66666667	11.64666667	0.333333333	0.5	33	0.5	20.94	0.04	0.5	20.63	0.256666667	-0.31	0.216666667	47.06833333	32.67833333	0.691666667	446.886726	929.5294985
GHR-HtCR_01-12_Female4	GHR-	Ht	CR	1-12-09femko	Cage 4	N on C.R.	11:00	24.75	103.8333333	92.83333333	571.0133333	26	28.785	25.5	2.988333333	4.166666667	11	18.33333333	27.33333333	31.63	0	0	33	0.5	20.94	0.04	0.505	20.63833333	0.243333333	-0.3	0.203333333	45.88333333	30.975	0.67	434.467605	901.5556012
GHR-HtCR_01-12_Female4	GHR-	Ht	CR	1-12-09femko	Cage 4	N on C.R.	12:00	46.49166667	194.3333333	123.6666667	538.525	48.83333333	61.32666667	48.33333333	21.94833333	22.16666667	70.66666667	2.666666667	4.5	2.578333333	0	0.166666667	33	0.5	20.94	0.04	0.503333333	20.62166667	0.278333333	-0.315	0.236666667	48.50666667	36.165	0.74	463.843545	969.8084427
GHR-HtCR_01-12_Female4	GHR-	Ht	CR	1-12-09femko	Cage 4	N on C.R.	13:00	8.835	54	43.16666667	583.2133333	21.5	16.77833333	20.66666667	3.1	4.833333333	10.83333333	1	4.333333333	2.211666667	0	0.166666667	33	0.5	20.94	0.04	0.5	20.64166667	0.253333333	-0.298333333	0.215	45.52333333	32.54166667	0.715	433.459521	903.8890208
GHR-HtCR_01-12_Female4	GHR-	Ht	CR	1-12-09femko	Cage 4	N on C.R.	14:00	11.52	72	55.83333333	579.3816667	18.33333333	20.61	17.5	4.908333333	6.333333333	16.16666667	1.333333333	3	1.866666667	0	0	33	0.5	20.94	0.04	0.5	20.66	0.24	-0.28	0.201666667	42.77333333	30.78333333	0.721666667	407.550066	850.8131205
GHR-HtCR_01-12_Female4	GHR-	Ht	CR	1-12-09femko	Cage 4	N on C.R.	15:00	8.106666667	57.33333333	38.5	581.145	17	18.71	16.33333333	5.451666667	5.5	18.83333333	0.5	1.666666667	0.996666667	0	0	33	0.5	20.94	0.04	0.5	20.665	0.235	-0.275	0.193333333	41.63	29.26333333	0.703333333	395.73138	824.11334
GHR-HtCR_01-12_Female4	GHR-	Ht	CR	1-12-09femko	Cage 4	N on C.R.	16:00	69.99666667	413.1666667	286.5	483.7416667	80.83333333	115.8066667	81	42.72666667	37.5	126.6666667	23.33333333	65.83333333	45.55666667	0.166666667	0.166666667	33	0.5	20.94	0.04	0.501666667	20.60333333	0.29	-0.335	0.248333333	51.21666667	38.06	0.741666667	489.591366	1024.170561
GHR-HtCR_01-12_Female4	GHR-	Ht	CR	1-12-09femko	Cage 4	N on C.R.	17:00	43.24166667	158.3333333	130.3333333	563.275	29.33333333	36.57166667	28.83333333	7.581666667	13.5	28	8.833333333	35.16666667	12.60166667	0.166666667	0	33	0.493333333	20.94	0.04	0.5	20.63166667	0.275	-0.308333333	0.23	46.67166667	35.27	0.753333333	446.924049	935.8646042
GHR-HtCR_01-12_Female4	GHR-	Ht	CR	1-12-09femko	Cage 4	N on C.R.	18:00	11.71	137	92	552.74	39.66666667	40.26	39	11.59	16.66666667	45	3.666666667	8	2.813333333	0	0	33	0.49	20.94	0.04	0.5	20.63333333	0.27	-0.303333333	0.23	46.38333333	34.41666667	0.74	443.32002	927.0018869
GHR-KOCR_01-12_Female5	GHR-	KO	CR	1-12-09femko	Cage 5	KO on C.R.	17:00	246.22	482	447	461.97	86	137.99	86	11.94	21	35	8	15	5.78	1	3	13.9	0.5	20.94	0.04	0.5	20.75	0.16	-0.19	0.12	67.55	42.19	0.62	267.5128392	1308.962188
GHR-KOCR_01-12_Female5	GHR-	KO	CR	1-12-09femko	Cage 5	KO on C.R.	18:00	52.14333333	234.1666667	197.1666667	537.4666667	68.16666667	62.27166667	67.66666667	10.83333333	20.66666667	37	14.66666667	49.66666667	32.93833333	0	0.5	13.9	0.5	20.935	0.045	0.5	20.70833333	0.2	-0.226666667	0.153333333	81.36166667	55.46333333	0.683333333	324.8066793	1603.087374
GHR-KOCR_01-12_Female5	GHR-	KO	CR	1-12-09femko	Cage 5	KO on C.R.	19:00	135.9116667	526.8333333	473.6666667	479.795	90.5	119.76	90.33333333	12.635	28.83333333	53.16666667	25.5	88.5	50.60666667	1	0.5	13.9	0.5	20.93166667	0.048333333	0.5	20.67833333	0.236666667	-0.256666667	0.19	91.75166667	68.315	0.745	369.5085094	1835.86917
GHR-KOCR_01-12_Female5	GHR-	KO	CR	1-12-09femko	Cage 5	KO on C.R.	20:00	106.9416667	456.6666667	383.1666667	466.4733333	114.1666667	133.4783333	113.8333333	23.42166667	38.66666667	73.5	7.833333333	22.5	11.46666667	0.5	0	13.9	0.5	20.93	0.05	0.5	20.67833333	0.236666667	-0.253333333	0.188333333	91.205	67.62666667	0.743333333	367.1497489	1824.058514
GHR-KOCR_01-12_Female5	GHR-	KO	CR	1-12-09femko	Cage 5	KO on C.R.	21:00	105.485	424.8333333	364.6666667	484.0683333	110.5	115.7016667	110	19.78833333	33.83333333	60.16666667	11.33333333	38.5	22.16166667	0	0.333333333	13.9	0.5	20.93333333	0.046666667	0.5	20.67166667	0.238333333	-0.261666667	0.19	93.97666667	68.47166667	0.728333333	377.6310161	1872.378629
GHR-KOCR_01-12_Female5	GHR-	KO	CR	1-12-09femko	Cage 5	KO on C.R.	22:00	86.00166667	324.1666667	276.5	498.06	97.33333333	101.6633333	97.16666667	15.25833333	26.33333333	47.66666667	9.166666667	31.16666667	20.76666667	0.333333333	0.166666667	13.9	0.5	20.935	0.045	0.5	20.68333333	0.23	-0.253333333	0.185	90.59833333	66.17666667	0.73	364.1487111	1805.790845
GHR-KOCR_01-12_Female5	GHR-	KO	CR	1-12-09femko	Cage 5	KO on C.R.	23:00	63.705	294.5	245.8333333	510.9016667	89.5	89.01	88.83333333	17.105	25.16666667	48.66666667	6.5	17.33333333	8.475	0.5	0.166666667	13.9	0.503333333	20.93833333	0.041666667	0.5	20.69166667	0.226666667	-0.246666667	0.185	87.685	65.73333333	0.75	353.3802977	1756.509513
GHR-KOCR_01-12_Female5	GHR-	KO	CR	1-12-09femko	Cage 5	KO on C.R.	00:00	33.57	173.8333333	141.1666667	549.53	48.83333333	50.39833333	48.16666667	13.00666667	14.66666667	32.66666667	3.166666667	8.166666667	4.148333333	0	0	13.9	0.501666667	20.94	0.04	0.5	20.70333333	0.215	-0.233333333	0.171666667	83.775	61.60666667	0.733333333	336.9545287	1671.599039
GHR-KOCR_01-12_Female5	GHR-	KO	CR	1-12-09femko	Cage 5	KO on C.R.	01:00	95.82	370.3333333	295.8333333	480.7216667	111.3333333	119.0283333	111	24.96666667	38.33333333	74.5	2.666666667	7.166666667	4.186666667	0	0.5	13.9	0.5	20.94	0.04	0.5	20.68833333	0.231666667	-0.25	0.188333333	89.63833333	67.44333333	0.751666667	361.3897279	1796.293854
GHR-KOCR_01-12_Female5	GHR-	KO	CR	1-12-09femko	Cage 5	KO on C.R.	02:00	59.28833333	243	207.6666667	528.6266667	65.33333333	71.13833333	64.66666667	11.95	16	35.33333333	10.5	32	20.84666667	0	0.333333333	13.9	0.5	20.94	0.04	0.5	20.705	0.21	-0.235	0.168333333	83.81666667	59.89666667	0.715	336.1494824	1664.656946
GHR-KOCR_01-12_Female5	GHR-	KO	CR	1-12-09femko	Cage 5	KO on C.R.	03:00	114.9266667	318.8333333	273.5	500.2466667	89.66666667	99.635	89.33333333	13.165	26.5	45.33333333	4.333333333	15.66666667	8.785	0.166666667	0.5	13.9	0.5	20.94	0.04	0.5	20.71666667	0.196666667	-0.22	0.155	78.85166667	54.98666667	0.693333333	315.4761653	1558.723307
GHR-KOCR_01-12_Female5	GHR-	KO	CR	1-12-09femko	Cage 5	KO on C.R.	04:00	149.1583333	429.8333333	375.3333333	472.9083333	89.5	126.7683333	89.66666667	16.82333333	27.33333333	54.5	14	48	25.80166667	0.333333333	0.333333333	13.9	0.5	20.94	0.04	0.498333333	20.7	0.203333333	-0.238333333	0.158333333	84.87833333	57.195	0.671666667	338.473757	1667.518092
GHR-KOCR_01-12_Female5	GHR-	KO	CR	1-12-09femko	Cage 5	KO on C.R.	05:00	90.80166667	198.5	181.5	548.61	44.16666667	51.24333333	43.66666667	5.608333333	8.5	17	3.333333333	10.33333333	3.546666667	0.333333333	0	13.9	0.5	20.94	0.04	0.496666667	20.745	0.163333333	-0.195	0.121666667	69.55166667	43.13666667	0.616666667	275.2702763	1347.897481
GHR-KOCR_01-12_Female5	GHR-	KO	CR	1-12-09femko	Cage 5	KO on C.R.	06:00	61.07666667	164.6666667	137.3333333	550.045	45.66666667	49.85666667	45	9.045	12	27.33333333	5.666666667	21.5	8.925	0.333333333	0.333333333	13.9	0.5	20.94	0.04	0.49	20.765	0.15	-0.175	0.108333333	62.44833333	38.745	0.608333333	247.1646014	1210.967962
GHR-KOCR_01-12_Female5	GHR-	KO	CR	1-12-09femko	Cage 5	KO on C.R.	07:00	0	2.333333333	1.5	599.2716667	3.5	0.73	2.5	0.32	0.5	0.833333333	0	0	0	0	0	13.9	0.5	20.94	0.04	0.49	20.84333333	0.085	-0.098333333	0.045	34.71166667	15.77666667	0.446666667	134.1671507	643.5022381
GHR-KOCR_01-12_Female5	GHR-	KO	CR	1-12-09femko	Cage 5	KO on C.R.	08:00	0	8.166666667	6.333333333	597.0233333	9.333333333	2.976666667	8.333333333	0.508333333	1.333333333	1.833333333	0	0	0	0	0	13.9	0.5	20.94	0.04	0.49	20.855	0.071666667	-0.085	0.03	29.74666667	10.85666667	0.358333333	113.4882458	537.9256756
GHR-KOCR_01-12_Female5	GHR-	KO	CR	1-12-09femko	Cage 5	KO on C.R.	09:00	0	3.666666667	2.833333333	598.9233333	4.833333333	1.005	4.166666667	0.426666667	0.5	0.833333333	0	0	0	0	0	13.9	0.5	20.94	0.04	0.49	20.87166667	0.06	-0.07	0.021666667	24.695	7.66	0.31	93.4593327	439.9616101
GHR-KOCR_01-12_Female5	GHR-	KO	CR	1-12-09femko	Cage 5	KO on C.R.	10:00	0	0.833333333	0.666666667	599.7883333	2.166666667	0.211666667	1.166666667	0	0.166666667	0.166666667	0	0	0	0	0	13.9	0.5	20.94	0.04	0.49	20.86666667	0.066666667	-0.07	0.025	25.19833333	9.633333333	0.37	96.3796393	458.1841563
GHR-KOCR_01-12_Female5	GHR-	KO	CR	1-12-09femko	Cage 5	KO on C.R.	11:00	104.96	211.8333333	184.6666667	530.7933333	54.5	68.87833333	54.33333333	6.935	15.16666667	27.16666667	2.5	5.166666667	1.926666667	0.166666667	0.666666667	13.9	0.5	20.94	0.04	0.496666667	20.715	0.19	-0.225	0.145	80.17	52.05833333	0.645	318.6006629	1564.570804
GHR-KOCR_01-12_Female5	GHR-	KO	CR	1-12-09femko	Cage 5	KO on C.R.	12:00	0	17.5	12.16666667	593.7633333	13.16666667	6.143333333	12.33333333	2.395	3.666666667	5.333333333	0	0	0	0	0	13.9	0.5	20.94	0.04	0.493333333	20.75333333	0.161666667	-0.186666667	0.118333333	66.10833333	42.25333333	0.638333333	262.3420531	1287.054214
GHR-KOCR_01-12_Female5	GHR-	KO	CR	1-12-09femko	Cage 5	KO on C.R.	13:00	7.508333333	57.33333333	37.16666667	581.9366667	26	18.06333333	25	5.806666667	10	20.16666667	0	0	0	0	0	13.9	0.5	20.94	0.04	0.495	20.75	0.16	-0.188333333	0.12	66.74666667	42.39333333	0.633333333	264.7254444	1298.152046
GHR-KOCR_01-12_Female5	GHR-	KO	CR	1-12-09femko	Cage 5	KO on C.R.	14:00	13.37666667	82.16666667	42.66666667	572.4683333	17.16666667	27.37666667	16.5	12.25666667	10.66666667	39.5	0.166666667	0.166666667	0	0	0	13.9	0.5	20.94	0.04	0.493333333	20.76	0.158333333	-0.181666667	0.118333333	64.35	41.93333333	0.65	255.813515	1257.069807
GHR-KOCR_01-12_Female5	GHR-	KO	CR	1-12-09femko	Cage 5	KO on C.R.	15:00	0	12.66666667	8	595.4533333	10.83333333	4.491666667	10	2.283333333	2.333333333	4.666666667	0	0	0	0	0	13.9	0.5	20.94	0.04	0.491666667	20.76833333	0.15	-0.173333333	0.11	60.88666667	38.38166667	0.631666667	241.3220561	1183.330206
GHR-KOCR_01-12_Female5	GHR-	KO	CR	1-12-09femko	Cage 5	KO on C.R.	16:00	3.413333333	38.83333333	27.66666667	586.4333333	19.83333333	13.56666667	18.83333333	4.951666667	4.5	11.16666667	0	0	0	0	0	13.9	0.5	20.94	0.04	0.491666667	20.76	0.153333333	-0.178333333	0.111666667	63.51166667	39.62666667	0.623333333	251.4971897	1231.916266
GHR-KOCR_01-12_Female5	GHR-	KO	CR	1-12-09femko	Cage 5	KO on C.R.	17:00	69.40833333	285	217.6666667	507.5716667	78.5	92.355	78	21.765	24.66666667	67.33333333	6	16.66666667	9.67	0.333333333	0.666666667	13.9	0.493333333	20.94	0.04	0.49	20.72666667	0.18	-0.213333333	0.136666667	75.7	48.31666667	0.636666667	300.367741	1473.551046
GHR-KOCR_01-12_Female5	GHR-	KO	CR	1-12-09femko	Cage 5	KO on C.R.	18:00	0	84.66666667	40	567.5333333	36	25.70666667	35	12.71666667	14	44.66666667	0	0	0	0	0	13.9	0.49	20.94	0.04	0.49	20.73666667	0.17	-0.203333333	0.123333333	71.16666667	44.62	0.623333333	281.9312536	1380.859854
GHR-KOCR_01-12_Female6	GHR-	KO	CR	1-12-09femko	Cage 6	KO on C.R.	17:00	453.16	527	509	485.73	96	114.27	95	3.69	11	18	35	133	82.1	6	1	14.7	0.5	20.94	0.04	0.51	20.78	0.15	-0.16	0.11	55.65	38.43	0.69	235.2405132	1098.019219
GHR-KOCR_01-12_Female6	GHR-	KO	CR	1-12-09femko	Cage 6	KO on C.R.	18:00	103.665	186	167.3333333	558.2983333	50	41.565	49.66666667	6.545	8.5	18.66666667	4.5	16.16666667	10.51333333	0.5	0.5	14.7	0.5	20.935	0.045	0.51	20.74166667	0.181666667	-0.193333333	0.141666667	66.95666667	47.78833333	0.713333333	283.9515651	1329.069452
GHR-KOCR_01-12_Female6	GHR-	KO	CR	1-12-09femko	Cage 6	KO on C.R.	19:00	834.655	865.3333333	827.5	439.0716667	110	160.755	109.6666667	7.746666667	18	37.83333333	48.66666667	192	100.085	9.666666667	2.5	14.7	0.5	20.93166667	0.048333333	0.51	20.69	0.223333333	-0.245	0.175	84.85666667	61.00166667	0.718333333	360.1210263	1686.451679
GHR-KOCR_01-12_Female6	GHR-	KO	CR	1-12-09femko	Cage 6	KO on C.R.	20:00	445.7533333	491.3333333	462.3333333	501.0283333	80.33333333	98.635	79.83333333	7.088333333	12.5	29	15.5	72	36.62333333	5.166666667	1	14.7	0.5	20.93	0.05	0.51	20.705	0.206666667	-0.228333333	0.16	78.945	55.175	0.7	334.1008062	1561.407219
GHR-KOCR_01-12_Female6	GHR-	KO	CR	1-12-09femko	Cage 6	KO on C.R.	21:00	183.8583333	283.1666667	250.5	532.5366667	73.83333333	67.32833333	73.33333333	10.39833333	14.16666667	32.66666667	4	18.83333333	10.16	0.666666667	1.5	14.7	0.5	20.93333333	0.046666667	0.51	20.72	0.205	-0.213333333	0.155	73.94666667	54.51833333	0.738333333	314.6238207	1477.014417
GHR-KOCR_01-12_Female6	GHR-	KO	CR	1-12-09femko	Cage 6	KO on C.R.	22:00	189.32	321.5	279.5	521.2233333	66.66666667	78.52666667	66.66666667	12.64	17.66666667	42	2.166666667	4	1.055	1.333333333	0.5	14.7	0.5	20.935	0.045	0.51	20.71333333	0.201666667	-0.22	0.158333333	76.64833333	54.43	0.71	324.8894481	1520.169053
GHR-KOCR_01-12_Female6	GHR-	KO	CR	1-12-09femko	Cage 6	KO on C.R.	23:00	182.075	246.8333333	230.6666667	541.3283333	57.5	58.72333333	56.66666667	3.848333333	9	16.16666667	4.666666667	18.16666667	11.98666667	1.333333333	1	14.7	0.503333333	20.93833333	0.041666667	0.51	20.725	0.193333333	-0.211666667	0.148333333	73.13166667	51.13166667	0.698333333	309.50997	1445.881439
GHR-KOCR_01-12_Female6	GHR-	KO	CR	1-12-09femko	Cage 6	KO on C.R.	00:00	135.2816667	235	213	540.765	61.16666667	59.03833333	60.5	6.918333333	12.66666667	22	7.5	23	13.11166667	0.333333333	0.666666667	14.7	0.501666667	20.94	0.04	0.51	20.72666667	0.198333333	-0.213333333	0.155	73.45666667	53.68333333	0.73	312.2590464	1464.382176
GHR-KOCR_01-12_Female6	GHR-	KO	CR	1-12-09femko	Cage 6	KO on C.R.	01:00	45.235	101.6666667	90.33333333	581.545	27.16666667	18.275	26.5	2.785	4.666666667	11.33333333	1.333333333	3.333333333	1.803333333	0.166666667	0.333333333	14.7	0.5	20.94	0.04	0.51	20.73166667	0.183333333	-0.205	0.141666667	70.16166667	48.17833333	0.686666667	296.422119	1383.123494
GHR-KOCR_01-12_Female6	GHR-	KO	CR	1-12-09femko	Cage 6	KO on C.R.	02:00	140.4083333	232	209.8333333	549.4733333	58	50.52666667	57	6.753333333	9.5	22.16666667	3.5	7	3.088333333	1	0.833333333	14.7	0.5	20.94	0.04	0.51	20.71	0.198333333	-0.228333333	0.158333333	78.35666667	54.76166667	0.7	331.6096707	1550.005424
GHR-KOCR_01-12_Female6	GHR-	KO	CR	1-12-09femko	Cage 6	KO on C.R.	03:00	113.9483333	194.6666667	178.3333333	560.3066667	50.33333333	39.61833333	49.5	4.833333333	8.333333333	16.33333333	2.333333333	10.83333333	5.111666667	0.166666667	0.5	14.7	0.5	20.94	0.04	0.51	20.72833333	0.188333333	-0.21	0.143333333	71.70666667	49.70666667	0.693333333	303.22572	1415.960659
GHR-KOCR_01-12_Female6	GHR-	KO	CR	1-12-09femko	Cage 6	KO on C.R.	04:00	117.17	185.3333333	163.1666667	556.4916667	39.33333333	43.155	39	5.345	9.166666667	22.16666667	9	29.16666667	16.02166667	0.5	0.666666667	14.7	0.5	20.94	0.04	0.51	20.725	0.191666667	-0.21	0.146666667	73.29333333	51.165	0.696666667	310.1470827	1448.962876
GHR-KOCR_01-12_Female6	GHR-	KO	CR	1-12-09femko	Cage 6	KO on C.R.	05:00	95.53333333	209	185.5	552.4116667	52.66666667	47.42333333	52.16666667	6.415	12	23.5	1.166666667	4.5	2.026666667	0.333333333	1	14.7	0.5	20.94	0.04	0.51	20.73166667	0.18	-0.203333333	0.136666667	70.74666667	47.375	0.668333333	298.1815473	1388.188356
GHR-KOCR_01-12_Female6	GHR-	KO	CR	1-12-09femko	Cage 6	KO on C.R.	06:00	87.33333333	145.1666667	129.3333333	571.5666667	31.66666667	28.39166667	30.83333333	4.591666667	6.833333333	15.83333333	2.166666667	2.666666667	0.74	0.333333333	0.5	14.7	0.5	20.94	0.04	0.501666667	20.74833333	0.17	-0.193333333	0.13	66.58	44.81333333	0.671666667	280.755006	1307.942656
GHR-KOCR_01-12_Female6	GHR-	KO	CR	1-12-09femko	Cage 6	KO on C.R.	07:00	60.375	90.5	84.83333333	574.465	26.83333333	25.45666667	26.16666667	2.433333333	3.5	5.666666667	0	0	0	0.166666667	0.5	14.7	0.5	20.94	0.04	0.505	20.75833333	0.166666667	-0.181666667	0.126666667	62.47166667	43.16833333	0.69	264.0929382	1232.863371
GHR-KOCR_01-12_Female6	GHR-	KO	CR	1-12-09femko	Cage 6	KO on C.R.	08:00	18.73333333	52.33333333	47.33333333	589.255	14.33333333	10.745	13.33333333	1.231666667	2.5	5	0.333333333	0.333333333	0.12	0	0.166666667	14.7	0.5	20.94	0.04	0.505	20.765	0.16	-0.173333333	0.12	59.53	40.78833333	0.685	251.4520995	1173.160975
GHR-KOCR_01-12_Female6	GHR-	KO	CR	1-12-09femko	Cage 6	KO on C.R.	09:00	39.06833333	93.83333333	77.33333333	577.5866667	27	22.395	26.33333333	5.476666667	7.833333333	16.5	0.166666667	0.166666667	0	0.166666667	0	14.7	0.5	20.94	0.04	0.505	20.77166667	0.153333333	-0.17	0.113333333	57.975	39.395	0.676666667	244.6900848	1140.359481
GHR-KOCR_01-12_Female6	GHR-	KO	CR	1-12-09femko	Cage 6	KO on C.R.	10:00	69.31833333	110.1666667	97.66666667	567.895	25.33333333	32.10666667	24.33333333	3.06	5.5	12.5	0.5	0.666666667	0.075	0.333333333	0.833333333	14.7	0.5	20.94	0.04	0.508333333	20.76666667	0.16	-0.17	0.12	58.93	41.58166667	0.705	249.6294759	1167.450389
GHR-KOCR_01-12_Female6	GHR-	KO	CR	1-12-09femko	Cage 6	KO on C.R.	11:00	17.98333333	80.5	51.83333333	578.3416667	26.16666667	21.60333333	25.33333333	8.958333333	9.333333333	28.66666667	0	0	0	0.166666667	0	14.7	0.5	20.94	0.04	0.51	20.77	0.155	-0.166666667	0.115	57.78833333	38.93833333	0.673333333	243.707331	1135.480313
GHR-KOCR_01-12_Female6	GHR-	KO	CR	1-12-09femko	Cage 6	KO on C.R.	12:00	1.38	57.5	22.5	579.295	19.83333333	20.69666667	19	12.32	9.166666667	35	0	0	0	0	0	14.7	0.5	20.94	0.04	0.508333333	20.765	0.155	-0.173333333	0.113333333	59.39166667	39.56	0.666666667	250.1979249	1164.92801
GHR-KOCR_01-12_Female6	GHR-	KO	CR	1-12-09femko	Cage 6	KO on C.R.	13:00	63.53	102.6666667	84.83333333	572.955	19.16666667	27.03333333	18.33333333	5.555	5.333333333	17.83333333	0.5	0.5	0.078333333	0.5	0.333333333	14.7	0.5	20.94	0.04	0.51	20.75833333	0.166666667	-0.181666667	0.126666667	63.09	43.98333333	0.7	266.9360064	1247.836541
GHR-KOCR_01-12_Female6	GHR-	KO	CR	1-12-09femko	Cage 6	KO on C.R.	14:00	16.34	44.83333333	33	586.7483333	16.33333333	13.39	15.33333333	3.916666667	5.333333333	11.83333333	2.833333333	6.5	2.856666667	0	0	14.7	0.5	20.94	0.04	0.51	20.77	0.161666667	-0.17	0.123333333	58.21	41.46833333	0.713333333	246.8127795	1155.320838
GHR-KOCR_01-12_Female6	GHR-	KO	CR	1-12-09femko	Cage 6	KO on C.R.	15:00	101.7283333	191.1666667	147.3333333	550.2066667	57.66666667	49.79333333	56.66666667	12.71666667	17.16666667	43.83333333	0.666666667	0.666666667	0.086666667	0.666666667	0.666666667	14.7	0.5	20.94	0.04	0.506666667	20.75833333	0.173333333	-0.181666667	0.131666667	62.50166667	44.625	0.713333333	265.0683126	1240.998298
GHR-KOCR_01-12_Female6	GHR-	KO	CR	1-12-09femko	Cage 6	KO on C.R.	16:00	88.82666667	161	127	558.7016667	41.66666667	41.16	40.83333333	12.35833333	11.16666667	34	5	19	10.21	0.333333333	0.166666667	14.7	0.5	20.94	0.04	0.508333333	20.76666667	0.156666667	-0.171666667	0.116666667	59.58	40.94	0.686666667	251.7326784	1174.618853
GHR-KOCR_01-12_Female6	GHR-	KO	CR	1-12-09femko	Cage 6	KO on C.R.	17:00	50.89	158.6666667	124.5	566.0816667	40.16666667	33.845	39.33333333	8.94	10.66666667	34.16666667	1.333333333	6	2.911666667	0.333333333	0.166666667	14.7	0.493333333	20.94	0.04	0.503333333	20.75833333	0.163333333	-0.178333333	0.123333333	61.65	41.69666667	0.671666667	260.0852772	1211.223865
GHR-KOCR_01-12_Female6	GHR-	KO	CR	1-12-09femko	Cage 6	KO on C.R.	18:00	134.0633333	203.3333333	178.6666667	546.1333333	66.66666667	46.84	66	6.196666667	13.66666667	24.66666667	7.333333333	34.66666667	17.66666667	0.333333333	0	14.7	0.49	20.94	0.04	0.5	20.75	0.173333333	-0.186666667	0.133333333	64.71333333	44.88	0.693333333	273.66549	1278.48356
GHR-KOAL_01-12_Female7	GHR-	KO	AL	1-12-09femko	Cage 7	KO on A.L.	17:00	156.74	471	450	505.45	80	93.78	80	5.86	10	21	81	158	156.33	1	0	11.8	0.5	20.94	0.04	0.51	20.79	0.15	-0.14	0.11	61.44	45.46	0.74	209.9173272	1227.757714
GHR-KOAL_01-12_Female7	GHR-	KO	AL	1-12-09femko	Cage 7	KO on A.L.	18:00	171.4416667	435.6666667	403.3333333	520.62	71.66666667	79.33666667	71	9.098333333	12.66666667	32.33333333	42.5	132.6666667	105.8516667	1	0.5	11.8	0.5	20.935	0.045	0.51	20.73833333	0.195	-0.195	0.148333333	85.32833333	64.59	0.753333333	292.2248642	1711.51389
GHR-KOAL_01-12_Female7	GHR-	KO	AL	1-12-09femko	Cage 7	KO on A.L.	19:00	307.9233333	738.8333333	695.8333333	448.23	115	151.8	115	10.48333333	20.83333333	43	52.16666667	264.1666667	169.3133333	2	0.5	11.8	0.5	20.93166667	0.048333333	0.51	20.69833333	0.22	-0.233333333	0.175	100.8633333	75.35166667	0.748333333	344.9544858	2019.809992
GHR-KOAL_01-12_Female7	GHR-	KO	AL	1-12-09femko	Cage 7	KO on A.L.	20:00	251.0183333	657.6666667	616.5	469.865	110.3333333	129.8833333	110.3333333	11.09666667	20.33333333	41.16666667	46.5	225.3333333	146.33	1.5	0.666666667	11.8	0.5	20.93	0.05	0.51	20.70666667	0.213333333	-0.225	0.165	96.97666667	71.11166667	0.731666667	331.0280786	1933.946141
GHR-KOAL_01-12_Female7	GHR-	KO	AL	1-12-09femko	Cage 7	KO on A.L.	21:00	117.3533333	297.5	272.5	529.81	68.66666667	70.01333333	68.5	7.86	11.83333333	25	17.33333333	109.1666667	67.64	0.5	0.333333333	11.8	0.5	20.93333333	0.046666667	0.51	20.74333333	0.178333333	-0.191666667	0.135	81.975	57.205	0.695	278.4416028	1620.885008
GHR-KOAL_01-12_Female7	GHR-	KO	AL	1-12-09femko	Cage 7	KO on A.L.	22:00	193.9966667	475.1666667	446.6666667	507.93	73.66666667	91.905	73.33333333	6.278333333	13.33333333	28.5	30.33333333	137.5	98.17666667	0.833333333	0.833333333	11.8	0.5	20.935	0.045	0.51	20.73333333	0.186666667	-0.203333333	0.14	86.825	60.52333333	0.696666667	294.8840414	1717.004753
GHR-KOAL_01-12_Female7	GHR-	KO	AL	1-12-09femko	Cage 7	KO on A.L.	23:00	172.18	462	427.8333333	502.935	99.5	96.79666667	99.16666667	9.471666667	17.83333333	34.16666667	44	227.5	138.3583333	0.833333333	0.333333333	11.8	0.503333333	20.93833333	0.041666667	0.51	20.72	0.193333333	-0.215	0.15	93.355	65.04833333	0.696666667	317.0491496	1845.089447
GHR-KOAL_01-12_Female7	GHR-	KO	AL	1-12-09femko	Cage 7	KO on A.L.	00:00	53.77166667	104.3333333	91.66666667	564.875	37	35.075	36.16666667	4.455	6.666666667	12.66666667	2.5	3.5	0.698333333	0.166666667	0	11.8	0.501666667	20.94	0.04	0.51	20.77333333	0.151666667	-0.163333333	0.108333333	69.765	46.68166667	0.668333333	236.01829	1369.113387
GHR-KOAL_01-12_Female7	GHR-	KO	AL	1-12-09femko	Cage 7	KO on A.L.	01:00	188.3583333	611.1666667	569.6666667	509.79	80.16666667	89.98166667	79.83333333	8.666666667	14	41.5	43	228.5	164.5733333	0.666666667	1.333333333	11.8	0.5	20.94	0.04	0.51	20.72166667	0.19	-0.213333333	0.145	92.19	63.06	0.68	312.5344932	1816.518473
GHR-KOAL_01-12_Female7	GHR-	KO	AL	1-12-09femko	Cage 7	KO on A.L.	02:00	126.5266667	389	351	521.1083333	74.33333333	78.85833333	73.66666667	9.873333333	16.16666667	38	12.16666667	78.5	63.75166667	0.5	0.833333333	11.8	0.5	20.94	0.04	0.508333333	20.745	0.17	-0.191666667	0.126666667	82.275	54.395	0.656666667	278.0283432	1611.670068
GHR-KOAL_01-12_Female7	GHR-	KO	AL	1-12-09femko	Cage 7	KO on A.L.	03:00	46.29833333	154.1666667	135.8333333	570.0416667	29.5	30.00666667	28.83333333	6.486666667	7.5	18.33333333	9.166666667	46.83333333	33.74166667	0	0	11.8	0.5	20.94	0.04	0.51	20.76666667	0.153333333	-0.173333333	0.113333333	74.05666667	47.39833333	0.638333333	249.514953	1442.92055
GHR-KOAL_01-12_Female7	GHR-	KO	AL	1-12-09femko	Cage 7	KO on A.L.	04:00	207.5266667	623.3333333	583.6666667	489.04	102.1666667	110.7083333	102.1666667	9.901666667	17.33333333	39.66666667	31.83333333	149.3333333	128.27	1.833333333	0.833333333	11.8	0.5	20.94	0.04	0.508333333	20.72666667	0.183333333	-0.21	0.141666667	90.68833333	60.70666667	0.666666667	306.8145966	1779.168557
GHR-KOAL_01-12_Female7	GHR-	KO	AL	1-12-09femko	Cage 7	KO on A.L.	05:00	79.13166667	270.3333333	250.8333333	554.9933333	57.33333333	44.86	56.66666667	5.14	10	19.5	24.83333333	101	74.65	0.5	0.166666667	11.8	0.5	20.94	0.04	0.505	20.75833333	0.158333333	-0.181666667	0.115	77.87166667	49.3	0.626666667	262.1124442	1513.776981
GHR-KOAL_01-12_Female7	GHR-	KO	AL	1-12-09femko	Cage 7	KO on A.L.	06:00	37.57666667	94.83333333	88.33333333	576.3083333	22	23.70666667	21.16666667	1.145	3.5	6.5	2.333333333	13.16666667	11.39833333	0	0	11.8	0.5	20.94	0.04	0.5	20.81333333	0.113333333	-0.125	0.075	53.27666667	32.04333333	0.586666667	178.527156	1027.518197
GHR-KOAL_01-12_Female7	GHR-	KO	AL	1-12-09femko	Cage 7	KO on A.L.	07:00	90.18166667	228.1666667	209.3333333	539.315	59.83333333	60.685	58.83333333	6.565	10.66666667	18.83333333	16	39.83333333	43.12666667	0.833333333	0.333333333	11.8	0.5	20.94	0.04	0.5	20.76	0.156666667	-0.18	0.116666667	76.31166667	50.05333333	0.651666667	257.687397	1492.545175
GHR-KOAL_01-12_Female7	GHR-	KO	AL	1-12-09femko	Cage 7	KO on A.L.	08:00	0.3	12.5	10.66666667	595.8483333	9.333333333	4.151666667	8.333333333	0.296666667	0.833333333	1.833333333	0	0	0	0	0	11.8	0.5	20.94	0.04	0.501666667	20.82666667	0.108333333	-0.11	0.066666667	47.4	28.05333333	0.591666667	158.6187152	912.2697284
GHR-KOAL_01-12_Female7	GHR-	KO	AL	1-12-09femko	Cage 7	KO on A.L.	09:00	0	2.666666667	2.5	599.3833333	5	0.538333333	4.166666667	0.171666667	0.166666667	0.166666667	0	0	0	0	0	11.8	0.5	20.94	0.04	0.5	20.87333333	0.073333333	-0.066666667	0.035	28.27	14.23666667	0.5	93.418948	531.1541868
GHR-KOAL_01-12_Female7	GHR-	KO	AL	1-12-09femko	Cage 7	KO on A.L.	10:00	0	2.333333333	1.5	599.4116667	3.833333333	0.588333333	2.833333333	0.241666667	0.333333333	0.833333333	0	0	0	0	0	11.8	0.5	20.94	0.04	0.5	20.88666667	0.068333333	-0.051666667	0.026666667	21.95166667	10.93333333	0.491666667	72.4822434	411.8965863
GHR-KOAL_01-12_Female7	GHR-	KO	AL	1-12-09femko	Cage 7	KO on A.L.	11:00	53.78833333	130	113.1666667	558.12	35.5	41.815	34.83333333	4.096666667	9.333333333	16.83333333	2.833333333	5.333333333	2.25	0	0	11.8	0.5	20.94	0.04	0.51	20.785	0.141666667	-0.153333333	0.101666667	65.67333333	43.375	0.653333333	221.9061626	1285.524398
GHR-KOAL_01-12_Female7	GHR-	KO	AL	1-12-09femko	Cage 7	KO on A.L.	12:00	0	11.16666667	8.166666667	596.6433333	10	3.356666667	9	1.266666667	2	3	0	0	0	0	0	11.8	0.5	20.94	0.04	0.506666667	20.78833333	0.14	-0.15	0.098333333	64.095	42.69	0.668333333	216.7426242	1257.580076
GHR-KOAL_01-12_Female7	GHR-	KO	AL	1-12-09femko	Cage 7	KO on A.L.	13:00	0.166666667	22.33333333	16.5	591.36	13.66666667	8.551666667	12.83333333	1.738333333	3.5	5.833333333	0	0	0	0	0	11.8	0.5	20.94	0.04	0.508333333	20.79833333	0.136666667	-0.141666667	0.096666667	61.115	40.43833333	0.661666667	206.5389164	1196.873052
GHR-KOAL_01-12_Female7	GHR-	KO	AL	1-12-09femko	Cage 7	KO on A.L.	14:00	21.04	76.66666667	52.83333333	573.945	22.33333333	25.71	22	6.416666667	7.5	23.83333333	0.5	0.666666667	0.178333333	0	0	11.8	0.5	20.94	0.04	0.506666667	20.79666667	0.138333333	-0.143333333	0.098333333	62.08666667	41.98666667	0.676666667	210.252164	1221.164288
GHR-KOAL_01-12_Female7	GHR-	KO	AL	1-12-09femko	Cage 7	KO on A.L.	15:00	0.166666667	3.166666667	2.166666667	599.1466667	2.833333333	0.853333333	1.833333333	0.456666667	0.333333333	1	0	0	0	0	0	11.8	0.5	20.94	0.04	0.505	20.80333333	0.13	-0.136666667	0.09	59.085	38.8	0.658333333	199.5385074	1156.341121
GHR-KOAL_01-12_Female7	GHR-	KO	AL	1-12-09femko	Cage 7	KO on A.L.	16:00	104.3483333	297.8333333	266	538.9366667	65	60.88166667	64.66666667	8.67	12.66666667	31.83333333	33	112.8333333	84.59166667	0.5	0.166666667	11.8	0.5	20.94	0.04	0.503333333	20.75333333	0.168333333	-0.185	0.126666667	78.89666667	54.305	0.688333333	267.628897	1556.75231
GHR-KOAL_01-12_Female7	GHR-	KO	AL	1-12-09femko	Cage 7	KO on A.L.	17:00	0	1.166666667	1	599.6383333	2.5	0.361666667	1.5	0	0.166666667	0.166666667	0	0	0	0	0	11.8	0.493333333	20.94	0.04	0.501666667	20.79166667	0.14	-0.146666667	0.098333333	62.77666667	41.95166667	0.666666667	212.350853	1230.858687
GHR-KOAL_01-12_Female7	GHR-	KO	AL	1-12-09femko	Cage 7	KO on A.L.	18:00	99.17666667	399.3333333	363.3333333	526.5266667	69	66.71	68.33333333	10.51333333	14.33333333	36	38	111	114.0933333	0.666666667	0.666666667	11.8	0.49	20.94	0.04	0.5	20.75	0.173333333	-0.186666667	0.13	79.25	55.23666667	0.696666667	269.1540352	1566.869868
GHR-KOAL_01-12_Female8	GHR-	KO	AL	1-12-09femko	Cage 8	KO on A.L.	17:00	181.87	356	333	486.15	99	113.77	99	4.97	13	23	59	290	157.16	1	0	14.4	0.5	20.94	0.04	0.5	20.78	0.16	-0.15	0.11	52.92	39.59	0.75	220.8979296	1060.171875
GHR-KOAL_01-12_Female8	GHR-	KO	AL	1-12-09femko	Cage 8	KO on A.L.	18:00	77.23	195.6666667	181.5	548.075	50.66666667	51.84333333	50	3.566666667	6.833333333	14.16666667	18	44.66666667	44.53333333	0.166666667	0.333333333	14.4	0.5	20.935	0.045	0.5	20.74833333	0.193333333	-0.188333333	0.145	65.41166667	50.72666667	0.775	274.0775472	1318.862051
GHR-KOAL_01-12_Female8	GHR-	KO	AL	1-12-09femko	Cage 8	KO on A.L.	19:00	147.5633333	466.3333333	420	500.3683333	92.5	99.615	91.66666667	14.54666667	19.83333333	46.33333333	41.66666667	135.8333333	111.7233333	0.333333333	1	14.4	0.5	20.93166667	0.048333333	0.5	20.705	0.228333333	-0.228333333	0.181666667	79.63	62.91166667	0.79	334.3236912	1612.07981
GHR-KOAL_01-12_Female8	GHR-	KO	AL	1-12-09femko	Cage 8	KO on A.L.	20:00	183.4966667	451.8333333	412.1666667	495.435	91.16666667	104.4316667	91	10.78333333	16.66666667	39.66666667	47.16666667	147.1666667	108.855	0.666666667	0.333333333	14.4	0.5	20.93	0.05	0.5	20.69833333	0.235	-0.235	0.186666667	81.30666667	65.115	0.798333333	341.871768	1649.357588
GHR-KOAL_01-12_Female8	GHR-	KO	AL	1-12-09femko	Cage 8	KO on A.L.	21:00	84.385	282.6666667	244.5	528.9766667	67.5	70.83833333	67.16666667	12.20333333	16.66666667	38.16666667	18	53.16666667	56.83333333	0.666666667	0	14.4	0.5	20.93333333	0.046666667	0.5	20.72666667	0.205	-0.206666667	0.16	71.24666667	55.23666667	0.773333333	298.5177312	1435.861843
GHR-KOAL_01-12_Female8	GHR-	KO	AL	1-12-09femko	Cage 8	KO on A.L.	22:00	128.1916667	470.5	439.8333333	508.335	86.16666667	91.29833333	86	8.643333333	14	30.66666667	31.66666667	120.8333333	107.5183333	0.333333333	0.333333333	14.4	0.5	20.935	0.045	0.5	20.72	0.216666667	-0.215	0.17	74.10166667	58.56833333	0.791666667	311.127264	1500.522581
GHR-KOAL_01-12_Female8	GHR-	KO	AL	1-12-09femko	Cage 8	KO on A.L.	23:00	38.455	154.3333333	126	557.4883333	41	42.42333333	40.16666667	10.31333333	9.5	28.33333333	9.666666667	49.33333333	33.75166667	0	0.166666667	14.4	0.503333333	20.93833333	0.041666667	0.5	20.74833333	0.188333333	-0.186666667	0.143333333	65.12166667	49.6	0.76	272.3404176	1308.078071
GHR-KOAL_01-12_Female8	GHR-	KO	AL	1-12-09femko	Cage 8	KO on A.L.	00:00	174.265	453.5	422.8333333	501.7216667	86.83333333	97.53666667	87.5	8.795	15.33333333	30.66666667	30.33333333	125.6666667	98.15166667	0.666666667	0.833333333	14.4	0.501666667	20.94	0.04	0.5	20.72333333	0.213333333	-0.213333333	0.166666667	73.495	57.94166667	0.786666667	308.4948864	1486.023092
GHR-KOAL_01-12_Female8	GHR-	KO	AL	1-12-09femko	Cage 8	KO on A.L.	01:00	70.36333333	192.6666667	174.8333333	554.3683333	50.5	45.62166667	49.66666667	4.448333333	9.833333333	17.83333333	27.83333333	79.5	65.92	0.5	0.166666667	14.4	0.5	20.94	0.04	0.496666667	20.745	0.191666667	-0.193333333	0.148333333	66.10333333	51.28	0.771666667	276.9854688	1332.652878
GHR-KOAL_01-12_Female8	GHR-	KO	AL	1-12-09femko	Cage 8	KO on A.L.	02:00	40.10833333	61.5	55.83333333	575.595	20.16666667	24.38333333	19.33333333	1.87	3.166666667	5.666666667	2	11.16666667	7.885	0.333333333	0	14.4	0.5	20.94	0.04	0.493333333	20.78166667	0.16	-0.156666667	0.118333333	53.88	40.75166667	0.751666667	225.1618704	1081.176117
GHR-KOAL_01-12_Female8	GHR-	KO	AL	1-12-09femko	Cage 8	KO on A.L.	03:00	91.07	221	196	533.9883333	59.16666667	65.90333333	58.5	6.56	13.5	25	15	68.5	48.23833333	0.166666667	0.5	14.4	0.5	20.94	0.04	0.493333333	20.74166667	0.191666667	-0.198333333	0.15	67.955	51.05666667	0.75	283.7834928	1361.736307
GHR-KOAL_01-12_Female8	GHR-	KO	AL	1-12-09femko	Cage 8	KO on A.L.	04:00	22.86333333	101.8333333	76.83333333	567.3883333	42.83333333	32.59833333	42	9.241666667	9.666666667	25	3.333333333	12.5	13.00333333	0	0	14.4	0.5	20.94	0.04	0.491666667	20.755	0.176666667	-0.178333333	0.135	62.30166667	45.62	0.731666667	259.4865168	1242.667749
GHR-KOAL_01-12_Female8	GHR-	KO	AL	1-12-09femko	Cage 8	KO on A.L.	05:00	46.19333333	144.6666667	133	562.9033333	40.5	37.21833333	39.5	3.01	6.833333333	11.66666667	15	46	32.51833333	0	0.333333333	14.4	0.5	20.94	0.04	0.49	20.8	0.141666667	-0.138333333	0.1	47.05333333	34.13333333	0.711666667	195.7912704	936.8177366
GHR-KOAL_01-12_Female8	GHR-	KO	AL	1-12-09femko	Cage 8	KO on A.L.	06:00	46.595	106.3333333	87.66666667	555.1216667	42.16666667	44.75333333	41.83333333	6.368333333	10.33333333	18.66666667	0	0	0	0	0.333333333	14.4	0.5	20.94	0.04	0.49	20.81666667	0.126666667	-0.123333333	0.086666667	41.715	29.36333333	0.696666667	173.0586672	826.656035
GHR-KOAL_01-12_Female8	GHR-	KO	AL	1-12-09femko	Cage 8	KO on A.L.	07:00	0	17.33333333	11	592.63	12.33333333	7.37	11.33333333	2.46	2.666666667	6.333333333	0	0	0	0	0	14.4	0.5	20.94	0.04	0.49	20.895	0.066666667	-0.046666667	0.028333333	15.66	8.978333333	0.57	63.7833168	299.7374695
GHR-KOAL_01-12_Female8	GHR-	KO	AL	1-12-09femko	Cage 8	KO on A.L.	08:00	2.255	23.5	18	591.9083333	18	8.073333333	17.16666667	1.181666667	3	5.5	0	0	0	0	0	14.4	0.5	20.94	0.04	0.49	20.88	0.08	-0.06	0.04	20.49833333	13.18666667	0.616666667	84.3202224	399.4658266
GHR-KOAL_01-12_Female8	GHR-	KO	AL	1-12-09femko	Cage 8	KO on A.L.	09:00	0	0.666666667	0.666666667	599.9266667	2	0.073333333	1	0	0	0	0	0	0	0	0	14.4	0.5	20.94	0.04	0.49	20.88666667	0.073333333	-0.051666667	0.033333333	17.915	11.575	0.625	73.7227008	349.3911853
GHR-KOAL_01-12_Female8	GHR-	KO	AL	1-12-09femko	Cage 8	KO on A.L.	10:00	56.84	117	100.5	562.0416667	30.5	38.10333333	29.5	5.538333333	7.833333333	16.5	2	4.833333333	4.74	0	0.166666667	14.4	0.5	20.94	0.04	0.498333333	20.765	0.173333333	-0.175	0.131666667	60.37666667	45.32	0.748333333	252.1111968	1209.209315
GHR-KOAL_01-12_Female8	GHR-	KO	AL	1-12-09femko	Cage 8	KO on A.L.	11:00	0	13.16666667	7.333333333	595.1033333	9.333333333	4.9	8.333333333	2.231666667	3.333333333	5.833333333	0	0	0	0	0	14.4	0.5	20.94	0.04	0.495	20.78	0.158333333	-0.156666667	0.116666667	53.795	39.97333333	0.741666667	224.3933136	1075.403757
GHR-KOAL_01-12_Female8	GHR-	KO	AL	1-12-09femko	Cage 8	KO on A.L.	12:00	21.495	35.16666667	28.5	587.4766667	13.5	12.52333333	12.5	2.57	3.5	6.666666667	0.166666667	0.166666667	0	0	0	14.4	0.5	20.94	0.04	0.49	20.78666667	0.153333333	-0.15	0.111666667	51.69	38.29833333	0.741666667	215.548632	1033.456671
GHR-KOAL_01-12_Female8	GHR-	KO	AL	1-12-09femko	Cage 8	KO on A.L.	13:00	0	4.666666667	2.666666667	598.34	3.666666667	1.66	2.666666667	0.403333333	1.166666667	2	0	0	0	0	0	14.4	0.5	20.94	0.04	0.49	20.795	0.145	-0.143333333	0.105	48.90333333	35.99	0.735	203.7871296	975.9865737
GHR-KOAL_01-12_Female8	GHR-	KO	AL	1-12-09femko	Cage 8	KO on A.L.	14:00	23.89833333	64.66666667	55	576.19	30.83333333	23.72333333	30.16666667	3.906666667	5.833333333	9.666666667	0.5	0.833333333	0.255	0	0.166666667	14.4	0.5	20.94	0.04	0.491666667	20.78333333	0.155	-0.156666667	0.115	54.52	39.72666667	0.726666667	226.9628352	1086.025244
GHR-KOAL_01-12_Female8	GHR-	KO	AL	1-12-09femko	Cage 8	KO on A.L.	15:00	6.103333333	53	36	583.025	27	16.975	26	5.411666667	7	17	1.333333333	1.666666667	0.935	0	0	14.4	0.5	20.94	0.04	0.49	20.785	0.151666667	-0.153333333	0.11	53.01333333	37.53	0.706666667	220.054608	1051.003988
GHR-KOAL_01-12_Female8	GHR-	KO	AL	1-12-09femko	Cage 8	KO on A.L.	16:00	0	14.66666667	7.833333333	596.085	10	3.915	9	2.461666667	3.333333333	6.833333333	0	0	0	0	0	14.4	0.5	20.94	0.04	0.491666667	20.78833333	0.15	-0.151666667	0.106666667	51.665	36.59166667	0.706666667	214.4671488	1023.701353
GHR-KOAL_01-12_Female8	GHR-	KO	AL	1-12-09femko	Cage 8	KO on A.L.	17:00	98.14666667	284.3333333	257.3333333	542.0433333	56.5	57.915	56	8.563333333	11.5	27	24.66666667	83.33333333	74.59666667	0	0.166666667	14.4	0.493333333	20.94	0.04	0.49	20.75166667	0.18	-0.186666667	0.14	64.04	47.375	0.736666667	267.0057648	1279.763045
GHR-KOAL_01-12_Female8	GHR-	KO	AL	1-12-09femko	Cage 8	KO on A.L.	18:00	0	21.66666667	15.33333333	584.1366667	18	9.11	17	1.123333333	3.666666667	6.333333333	0	0	0	0	0	14.4	0.49	20.94	0.04	0.49	20.78333333	0.156666667	-0.153333333	0.11	52.36666667	38.26666667	0.73	218.061792	1043.928198
GHR-HtCR_01-14_Female1	GHR-	Ht	CR	1-14-09femko	Cage 1	N on C.R.	18:00	36.17666667	177.3333333	125	537.45	70	62.29666667	69.33333333	15.55333333	22	52.33333333	33.33333333	80	38.99	0	0	43.4	0.5	20.93333333	0.046666667	0.5	20.64333333	0.286666667	-0.293333333	0.243333333	33.66333333	27.97	0.826666667	428.3635552	687.5641726
GHR-HtCR_01-14_Female1	GHR-	Ht	CR	1-14-09femko	Cage 1	N on C.R.	19:00	69.86333333	283.1666667	244.5	525.1366667	72.66666667	74.75166667	72	11.39666667	19.83333333	38.66666667	36.33333333	126.6666667	63.505	0.166666667	0	43.4	0.5	20.93	0.05	0.5	20.61	0.325	-0.321666667	0.278333333	37.25166667	32.18666667	0.865	476.1798958	767.8746972
GHR-HtCR_01-14_Female1	GHR-	Ht	CR	1-14-09femko	Cage 1	N on C.R.	20:00	125.73	483.3333333	414	473.02	119.8333333	126.7116667	120.1666667	20.96833333	34.66666667	69.33333333	126	569.1666667	253.345	0.666666667	0.166666667	43.4	0.5	20.93	0.05	0.5	20.52	0.4	-0.411666667	0.353333333	47.76	41.01	0.86	610.05861	983.2810439
GHR-HtCR_01-14_Female1	GHR-	Ht	CR	1-14-09femko	Cage 1	N on C.R.	21:00	116.5816667	465.6666667	365.1666667	457.2983333	111.3333333	142.615	110.8333333	34.525	33.83333333	100.5	87.83333333	331.6666667	165.6833333	0.666666667	0.5	43.4	0.5	20.93	0.05	0.5	20.55	0.383333333	-0.383333333	0.338333333	44.40333333	39.02166667	0.88	568.7421138	918.5525149
GHR-HtCR_01-14_Female1	GHR-	Ht	CR	1-14-09femko	Cage 1	N on C.R.	22:00	36.07166667	182.6666667	151.3333333	543.9716667	50.66666667	55.88	50	8.131666667	15.16666667	31.33333333	11.16666667	29.83333333	20.91333333	0	0	43.4	0.5	20.935	0.045	0.5	20.63333333	0.313333333	-0.301666667	0.27	34.84333333	30.965	0.888333333	446.8937494	722.3913542
GHR-HtCR_01-14_Female1	GHR-	Ht	CR	1-14-09femko	Cage 1	N on C.R.	23:00	66.26833333	370.3333333	289.6666667	489.9316667	115.3333333	110.0966667	115.1666667	36.30166667	36.66666667	80.66666667	100.6666667	584	273.9116667	0	0.166666667	43.4	0.5	20.93	0.05	0.5	20.54666667	0.403333333	-0.388333333	0.358333333	44.80666667	41.205	0.92	577.0990442	936.0707924
GHR-HtCR_01-14_Female1	GHR-	Ht	CR	1-14-09femko	Cage 1	N on C.R.	00:00	94.88166667	517.6666667	409.3333333	451.87	143.6666667	147.9016667	143.6666667	38.99333333	50.5	108.3333333	115.5	526.8333333	262.0316667	0.333333333	0.333333333	43.4	0.5	20.935	0.045	0.5	20.54166667	0.4	-0.395	0.351666667	45.405	40.69333333	0.895	582.9527494	942.8509167
GHR-HtCR_01-14_Female1	GHR-	Ht	CR	1-14-09femko	Cage 1	N on C.R.	01:00	153.9366667	683.8333333	581.5	409.295	125.5	190.3533333	125.5	32.84	46.83333333	102.3333333	83.83333333	325.5	173.7783333	0.166666667	0.666666667	43.4	0.5	20.93166667	0.048333333	0.5	20.55	0.385	-0.385	0.338333333	44.15333333	38.80833333	0.876666667	565.5510854	912.8262076
GHR-HtCR_01-14_Female1	GHR-	Ht	CR	1-14-09femko	Cage 1	N on C.R.	02:00	21.955	132.8333333	105.1666667	556.4016667	47.66666667	43.59833333	46.66666667	8.481666667	14.33333333	27.66666667	13.66666667	64.83333333	32.505	0	0.166666667	43.4	0.5	20.93833333	0.041666667	0.5	20.65	0.29	-0.285	0.246666667	32.64833333	28.265	0.865	417.433786	673.185221
GHR-HtCR_01-14_Female1	GHR-	Ht	CR	1-14-09femko	Cage 1	N on C.R.	03:00	98.05	452.5	371.8333333	472.8916667	114.1666667	126.9683333	114	28.66833333	37.33333333	80.66666667	97.66666667	403.3333333	195.5033333	0.333333333	0.166666667	43.4	0.5	20.93833333	0.041666667	0.5	20.56666667	0.365	-0.368333333	0.323333333	42.625	37.07833333	0.87	545.3003416	879.7317016
GHR-HtCR_01-14_Female1	GHR-	Ht	CR	1-14-09femko	Cage 1	N on C.R.	04:00	48.81333333	253.6666667	208.8333333	519.895	65.66666667	80.10666667	64.66666667	14.79833333	22.16666667	44.83333333	6	11.16666667	4.006666667	0.166666667	0.333333333	43.4	0.5	20.94	0.04	0.5	20.645	0.295	-0.29	0.246666667	33.33333333	28.57166667	0.855	425.6924154	685.7024025
GHR-HtCR_01-14_Female1	GHR-	Ht	CR	1-14-09femko	Cage 1	N on C.R.	05:00	22.41833333	201.3333333	146.8333333	529.21	77.66666667	70.65333333	76.83333333	22.98	23.16666667	54.5	13.66666667	47.33333333	29.99833333	0	0.166666667	43.4	0.5	20.93833333	0.041666667	0.5	20.65666667	0.285	-0.276666667	0.24	31.81333333	27.43	0.861666667	406.562086	655.3392865
GHR-HtCR_01-14_Female1	GHR-	Ht	CR	1-14-09femko	Cage 1	N on C.R.	06:00	0	12.33333333	6.833333333	593.845	9	6.155	8	2.065	3	5.5	0	0	0	0	0	43.4	0.5	20.94	0.04	0.5	20.705	0.238333333	-0.233333333	0.198333333	26.60333333	22.73	0.855	339.6176728	547.0181682
GHR-HtCR_01-14_Female1	GHR-	Ht	CR	1-14-09femko	Cage 1	N on C.R.	07:00	74.96666667	343.1666667	268.6666667	484.13	102.6666667	115.6766667	102.6666667	23.88666667	32.83333333	74.5	28	86.66666667	45.35666667	0.5	0	43.4	0.5	20.94	0.04	0.5	20.61666667	0.316666667	-0.323333333	0.276666667	36.99333333	31.52166667	0.851666667	472.1068926	760.0508594
GHR-HtCR_01-14_Female1	GHR-	Ht	CR	1-14-09femko	Cage 1	N on C.R.	08:00	6.641666667	59	33.33333333	578.9066667	25	20.995	24.33333333	8.528333333	7.666666667	25.66666667	0.333333333	0.333333333	0.013333333	0	0	43.4	0.5	20.94	0.04	0.5	20.68	0.255	-0.255	0.213333333	29.39166667	24.62	0.836666667	374.3544686	601.7170015
GHR-HtCR_01-14_Female1	GHR-	Ht	CR	1-14-09femko	Cage 1	N on C.R.	09:00	15.65	67.5	48.33333333	575.2216667	30.16666667	24.56833333	29.66666667	5.47	10	19.16666667	1.666666667	3.166666667	1.641666667	0	0	43.4	0.5	20.94	0.04	0.5	20.67833333	0.258333333	-0.258333333	0.216666667	29.77833333	24.92666667	0.836666667	379.2492942	609.6054561
GHR-HtCR_01-14_Female1	GHR-	Ht	CR	1-14-09femko	Cage 1	N on C.R.	10:00	14.96833333	103.1666667	61.83333333	564.7516667	40.83333333	35.10166667	40	13.78833333	10.5	41.33333333	7.5	24.83333333	15.02	0	0	43.4	0.501666667	20.93833333	0.041666667	0.5	20.66	0.271666667	-0.275	0.228333333	31.795	26.57833333	0.835	404.869486	650.6287366
GHR-HtCR_01-14_Female1	GHR-	Ht	CR	1-14-09femko	Cage 1	N on C.R.	11:00	17.11166667	66.16666667	53.16666667	578.9866667	29.5	20.76333333	29	3.963333333	6.333333333	13	10.83333333	24.66666667	15.625	0	0	43.4	0.5	20.93833333	0.041666667	0.5	20.63833333	0.291666667	-0.293333333	0.246666667	34.28	28.815	0.84	436.7909238	702.5105952
GHR-HtCR_01-14_Female1	GHR-	Ht	CR	1-14-09femko	Cage 1	N on C.R.	12:00	1.7	29.16666667	20.16666667	587.6633333	18.66666667	12.25333333	17.83333333	3.276666667	4.833333333	9	0	0	0	0	0	43.4	0.5	20.94	0.04	0.5	20.675	0.261666667	-0.261666667	0.221666667	30.275	25.53833333	0.843333333	385.9165324	620.7841257
GHR-HtCR_01-14_Female1	GHR-	Ht	CR	1-14-09femko	Cage 1	N on C.R.	13:00	3.903333333	63.66666667	39.16666667	576.34	32.33333333	23.64666667	31.5	8.656666667	9.166666667	24.5	0.666666667	1.5	0.393333333	0	0	43.4	0.506666667	20.94	0.04	0.5	20.66666667	0.268333333	-0.273333333	0.226666667	31.52166667	26.23666667	0.831666667	401.1914662	644.5119963
GHR-HtCR_01-14_Female1	GHR-	Ht	CR	1-14-09femko	Cage 1	N on C.R.	14:00	7.51	69.66666667	47	579.72	25.66666667	20.27333333	24.83333333	8.293333333	7.833333333	22.66666667	1.166666667	1.666666667	0.56	0	0.166666667	43.4	0.503333333	20.94	0.04	0.5	20.66333333	0.266666667	-0.276666667	0.225	31.76333333	26.05666667	0.82	403.6022928	647.5916637
GHR-HtCR_01-14_Female1	GHR-	Ht	CR	1-14-09femko	Cage 1	N on C.R.	15:00	17.45666667	85.33333333	64.33333333	572.8733333	31.83333333	27.12666667	30.83333333	7.153333333	8.666666667	21	27.5	74	45.26833333	0.166666667	0	43.4	0.5	20.94	0.04	0.5	20.62166667	0.315	-0.318333333	0.271666667	36.8	31.59	0.858333333	470.0462172	757.6119955
GHR-HtCR_01-14_Female1	GHR-	Ht	CR	1-14-09femko	Cage 1	N on C.R.	16:00	3.575	37.5	29.83333333	588.6566667	19	11.34333333	18	2.371666667	4.833333333	7.666666667	1	1.833333333	0.505	0	0	43.4	0.501666667	20.93833333	0.041666667	0.5	20.65333333	0.291666667	-0.285	0.248333333	32.96166667	28.68333333	0.87	421.6965774	680.3055908
GHR-HtCR_01-14_Female1	GHR-	Ht	CR	1-14-09femko	Cage 1	N on C.R.	17:00	42.49333333	233.3333333	181	540.4666667	66.66666667	59.18333333	66.5	16.925	23	52.33333333	47.83333333	137.5	83.26166667	0	0.333333333	43.4	0.5	20.93833333	0.041666667	0.5	20.58166667	0.361666667	-0.353333333	0.32	41.02	36.9	0.898333333	526.8923184	852.5478609
GHR-HtCR_01-14_Female1	GHR-	Ht	CR	1-14-09femko	Cage 1	N on C.R.	18:00	5.36	92.83333333	49	571.715	28.83333333	28.195	28	13.93	11.16666667	43.83333333	0.166666667	0.5	0.041666667	0	0	43.4	0.5	20.93333333	0.046666667	0.5	20.64166667	0.308333333	-0.291666667	0.263333333	33.86166667	30.43666667	0.9	434.903371	704.0426451
GHR-HtCR_01-14_Female1	GHR-	Ht	CR	1-14-09femko	Cage 1	N on C.R.	19:00	74.29333333	372.3333333	331	333.5833333	94.33333333	81.33666667	94.33333333	10.30333333	21.33333333	41.33333333	57.66666667	159.3333333	101.32	0.333333333	0.333333333	43.4	0.5	20.93	0.05	0.5	20.56	0.376666667	-0.37	0.33	43.06333333	38.14333333	0.886666667	552.1007744	892.3957381
GHR-HtCR_01-14_Female2	GHR-	Ht	CR	1-14-09femko	Cage 2	N on C.R.	18:00	325.1533333	1109.666667	988.6666667	373.8766667	94.66666667	225.9533333	95.33333333	26.83	53.33333333	121	57.33333333	207.6666667	83.61	0.666666667	1.333333333	31.1	0.5	20.93333333	0.046666667	0.5	20.49	0.383333333	-0.443333333	0.336666667	70.91333333	53.69333333	0.753333333	640.0926116	1422.255955
GHR-HtCR_01-14_Female2	GHR-	Ht	CR	1-14-09femko	Cage 2	N on C.R.	19:00	188.1033333	944.5	815	376.785	111.1666667	222.66	112	34.15166667	60	129.5	63.5	273.8333333	137.7583333	0.5	0.5	31.1	0.5	20.93	0.05	0.493333333	20.44833333	0.42	-0.483333333	0.371666667	76.84166667	59.29166667	0.771666667	694.991389	1547.697784
GHR-HtCR_01-14_Female2	GHR-	Ht	CR	1-14-09femko	Cage 2	N on C.R.	20:00	164.9333333	769.1666667	632.8333333	427.28	104.5	172.295	104.8333333	35.81833333	52.33333333	136.3333333	50.5	188.1666667	89.51166667	0.333333333	0.666666667	31.1	0.5	20.93	0.05	0.495	20.475	0.406666667	-0.455	0.356666667	72.79833333	57.17333333	0.786666667	659.6737625	1471.829251
GHR-HtCR_01-14_Female2	GHR-	Ht	CR	1-14-09femko	Cage 2	N on C.R.	21:00	138.1366667	705.6666667	574.6666667	416.8716667	108.3333333	182.88	108.1666667	39.28833333	53.5	131	41.33333333	202.1666667	96.575	0.833333333	0.833333333	31.1	0.5	20.93	0.05	0.495	20.51833333	0.391666667	-0.415	0.345	65.99166667	54.82	0.83	601.7352089	1348.63075
GHR-HtCR_01-14_Female2	GHR-	Ht	CR	1-14-09femko	Cage 2	N on C.R.	22:00	59.72166667	344.3333333	269.8333333	503.9766667	78.66666667	95.73	78.16666667	20.61	32.16666667	74.5	25	112.1666667	46.85333333	0	0.333333333	31.1	0.5	20.935	0.045	0.49	20.56333333	0.355	-0.37	0.306666667	58.87333333	48.975	0.833333333	536.9131057	1204.118871
GHR-HtCR_01-14_Female2	GHR-	Ht	CR	1-14-09femko	Cage 2	N on C.R.	23:00	131.6716667	682.6666667	570	414.655	139.6666667	184.94	140.3333333	35.97	49.16666667	112.6666667	58.16666667	222.8333333	119.2916667	0.166666667	0.666666667	31.1	0.5	20.93	0.05	0.49	20.49333333	0.42	-0.441666667	0.375	70.00166667	59.6	0.855	640.1111783	1439.477376
GHR-HtCR_01-14_Female2	GHR-	Ht	CR	1-14-09femko	Cage 2	N on C.R.	00:00	159.045	783.5	664.6666667	417.8233333	121	182.1216667	120.5	30.96333333	54.33333333	118.8333333	75.5	298.1666667	169.17	0.333333333	1.166666667	31.1	0.5	20.935	0.045	0.49	20.48	0.428333333	-0.455	0.385	72.09666667	60.87833333	0.845	658.6365153	1478.844402
GHR-HtCR_01-14_Female2	GHR-	Ht	CR	1-14-09femko	Cage 2	N on C.R.	01:00	161.015	656.1666667	565.3333333	435.7016667	120.1666667	163.8433333	120	27.84333333	43	90.83333333	56	207.1666667	98.04666667	0.333333333	1	31.1	0.5	20.93166667	0.048333333	0.49	20.49666667	0.411666667	-0.436666667	0.363333333	68.99833333	57.64666667	0.836666667	629.5623693	1412.336224
GHR-HtCR_01-14_Female2	GHR-	Ht	CR	1-14-09femko	Cage 2	N on C.R.	02:00	163.2816667	646.3333333	551.6666667	434.5183333	133	165.3516667	132.5	24.40166667	45.16666667	94.66666667	43	138.5	67.40666667	0.333333333	0.333333333	31.1	0.5	20.93833333	0.041666667	0.49	20.54666667	0.376666667	-0.391666667	0.331666667	61.92	52.47666667	0.846666667	565.9073558	1270.657751
GHR-HtCR_01-14_Female2	GHR-	Ht	CR	1-14-09femko	Cage 2	N on C.R.	03:00	14.01833333	111.6666667	87.83333333	566.1133333	36.16666667	33.81833333	35.33333333	7.993333333	11.83333333	23.83333333	2	4.666666667	2.888333333	0	0	31.1	0.5	20.93833333	0.041666667	0.49	20.645	0.283333333	-0.291666667	0.238333333	45.89666667	37.67833333	0.816666667	417.9411753	935.488811
GHR-HtCR_01-14_Female2	GHR-	Ht	CR	1-14-09femko	Cage 2	N on C.R.	04:00	145.0416667	670.8333333	560.5	439.0016667	122	160.8166667	122.1666667	29.97666667	50.16666667	110.3333333	51	142.8333333	74.315	0	1.333333333	31.1	0.5	20.94	0.04	0.49	20.56	0.356666667	-0.376666667	0.315	59.34	49.30833333	0.833333333	541.1004097	1213.633546
GHR-HtCR_01-14_Female2	GHR-	Ht	CR	1-14-09femko	Cage 2	N on C.R.	05:00	33.74833333	192.5	156	545.55	48	54.395	47.33333333	11.235	18.16666667	36.5	12.83333333	34.5	20.31666667	0.333333333	0.166666667	31.1	0.5	20.93833333	0.041666667	0.49	20.65333333	0.273333333	-0.281666667	0.233333333	44.36833333	36.33	0.816666667	403.9068649	903.8429583
GHR-HtCR_01-14_Female2	GHR-	Ht	CR	1-14-09femko	Cage 2	N on C.R.	06:00	70.95666667	286.1666667	233.3333333	506.805	82.33333333	93.10166667	81.83333333	16.33333333	24.83333333	52.83333333	5.833333333	11	4.29	0.333333333	0	31.1	0.5	20.94	0.04	0.49	20.64166667	0.28	-0.293333333	0.238333333	46.32666667	37.37666667	0.806666667	421.038331	941.2523966
GHR-HtCR_01-14_Female2	GHR-	Ht	CR	1-14-09femko	Cage 2	N on C.R.	07:00	1.496666667	53.16666667	35.16666667	581.74	36.33333333	18.16666667	35.66666667	7.058333333	8.666666667	18	0.166666667	0.333333333	0.193333333	0	0	31.1	0.5	20.94	0.04	0.49	20.66	0.25	-0.278333333	0.208333333	43.77833333	32.87666667	0.751666667	394.8223683	877.4051741
GHR-HtCR_01-14_Female2	GHR-	Ht	CR	1-14-09femko	Cage 2	N on C.R.	08:00	2.651666667	45.16666667	27.16666667	585.9683333	24.83333333	14.14833333	23.83333333	4.921666667	7.333333333	18	0.333333333	0.5	0.161666667	0	0	31.1	0.5	20.94	0.04	0.49	20.66833333	0.243333333	-0.266666667	0.201666667	42.66333333	31.95166667	0.748333333	384.6569601	854.4717329
GHR-HtCR_01-14_Female2	GHR-	Ht	CR	1-14-09femko	Cage 2	N on C.R.	09:00	0	39.33333333	11.5	583.555	17.16666667	16.43166667	16.33333333	12.34333333	7.666666667	27.83333333	0	0	0	0	0	31.1	0.5	20.94	0.04	0.49	20.68833333	0.226666667	-0.246666667	0.181666667	39.27666667	29.03166667	0.74	353.6427961	784.8893973
GHR-HtCR_01-14_Female2	GHR-	Ht	CR	1-14-09femko	Cage 2	N on C.R.	10:00	0.166666667	91.83333333	43.66666667	563.225	58.66666667	36.62666667	58.5	20.305	18.16666667	48.16666667	0	0	0	0	0	31.1	0.501666667	20.93833333	0.041666667	0.496666667	20.65833333	0.255	-0.278333333	0.211666667	44.83833333	33.86333333	0.756666667	404.6204855	899.6050327
GHR-HtCR_01-14_Female2	GHR-	Ht	CR	1-14-09femko	Cage 2	N on C.R.	11:00	0	3.166666667	2.5	599.065	4.5	0.935	3.5	0.443333333	0.5	0.666666667	0	0	0	0	0	31.1	0.5	20.93833333	0.041666667	0.498333333	20.675	0.231666667	-0.26	0.19	41.69666667	30.25	0.728333333	374.7190484	830.5624918
GHR-HtCR_01-14_Female2	GHR-	Ht	CR	1-14-09femko	Cage 2	N on C.R.	12:00	0.3	21.5	15.5	593.035	18.83333333	6.965	17.83333333	2.351666667	3.5	6	0	0	0	0	0	31.1	0.5	20.94	0.04	0.5	20.66333333	0.238333333	-0.27	0.198333333	43.44333333	31.66	0.726666667	390.594541	865.1892433
GHR-HtCR_01-14_Female2	GHR-	Ht	CR	1-14-09femko	Cage 2	N on C.R.	13:00	1.73	64.5	32.5	578.525	38	21.475	37	10.275	11.66666667	32	0	0	0	0	0	31.1	0.506666667	20.94	0.04	0.5	20.64333333	0.261666667	-0.295	0.216666667	47.21833333	34.895	0.738333333	425.1401722	943.4344807
GHR-HtCR_01-14_Female2	GHR-	Ht	CR	1-14-09femko	Cage 2	N on C.R.	14:00	0	3.166666667	2.833333333	599.2716667	4.833333333	0.816666667	3.833333333	0.165	0.333333333	0.333333333	0	0	0	0	0	31.1	0.503333333	20.94	0.04	0.5	20.66666667	0.236666667	-0.27	0.196666667	43.48333333	31.37166667	0.723333333	390.5572521	865.2463296
GHR-HtCR_01-14_Female2	GHR-	Ht	CR	1-14-09femko	Cage 2	N on C.R.	15:00	0	3.5	3.333333333	599.4633333	6	0.536666667	5	0.203333333	0.166666667	0.166666667	0	0	0	0	0	31.1	0.5	20.94	0.04	0.498333333	20.67166667	0.23	-0.263333333	0.181666667	42.165	29.505	0.7	377.5716648	834.0400007
GHR-HtCR_01-14_Female2	GHR-	Ht	CR	1-14-09femko	Cage 2	N on C.R.	16:00	0.378333333	23	17.33333333	591.9466667	22.66666667	8.045	21.83333333	2.051666667	3.666666667	5.666666667	1	2.833333333	2.33	0	0	31.1	0.501666667	20.93833333	0.041666667	0.5	20.66166667	0.241666667	-0.275	0.196666667	43.92	31.60833333	0.72	394.3813081	873.4625781
GHR-HtCR_01-14_Female2	GHR-	Ht	CR	1-14-09femko	Cage 2	N on C.R.	17:00	6.141666667	58	45	583.2966667	33.66666667	16.70333333	32.66666667	3.501666667	7.5	13	1.833333333	3.333333333	1.76	0	0	31.1	0.5	20.93833333	0.041666667	0.5	20.62166667	0.268333333	-0.313333333	0.22	50.31333333	35.475	0.705	450.8722189	996.8072284
GHR-HtCR_01-14_Female2	GHR-	Ht	CR	1-14-09femko	Cage 2	N on C.R.	18:00	116.75	461.8333333	386	498.8933333	65.33333333	101.04	65.16666667	20.005	30.33333333	75.83333333	33.83333333	136.1666667	65.71	0.5	1.5	31.1	0.5	20.93333333	0.046666667	0.5	20.585	0.305	-0.346666667	0.261666667	55.71833333	41.55166667	0.741666667	502.1406	1114.613746
GHR-HtCR_01-14_Female2	GHR-	Ht	CR	1-14-09femko	Cage 2	N on C.R.	19:00	103.4333333	488.6666667	416	302.1266667	80	112.8466667	80	17.96	32.66666667	72.66666667	71.66666667	191	89.29666667	0	0	31.1	0.5	20.93	0.05	0.5	20.50333333	0.393333333	-0.426666667	0.343333333	68.68	55.33666667	0.806666667	624.1022978	1395.506399
GHR-HtAL_01-14_Female3	GHR-	Ht	AL	1-14-09femko	Cage 3	N on A.L.	18:00	111.5033333	586.6666667	397.3333333	418.8333333	132.3333333	180.9133333	132.6666667	55.59666667	67	189.3333333	91.33333333	331.3333333	167.16	0.666666667	0.666666667	36.7	0.5	20.93333333	0.046666667	0.5	20.37333333	0.48	-0.563333333	0.436666667	76.43333333	59.08666667	0.77	815.9387688	1539.668701
GHR-HtAL_01-14_Female3	GHR-	Ht	AL	1-14-09femko	Cage 3	N on A.L.	19:00	187.965	637	496	412.105	132.8333333	187.555	133.3333333	41.13166667	63	141	100	430.6666667	192.9616667	1.5	0.5	36.7	0.5	20.93	0.05	0.5	20.285	0.545	-0.645	0.498333333	88.3	67.84333333	0.768333333	942.0024614	1777.137118
GHR-HtAL_01-14_Female3	GHR-	Ht	AL	1-14-09femko	Cage 3	N on A.L.	20:00	140.1316667	597	439	418.8083333	131	180.7733333	131.1666667	49.93833333	66.83333333	158	88	546	199.5883333	0.833333333	0	36.7	0.5	20.93	0.05	0.5	20.32	0.518333333	-0.615	0.47	83.81333333	64.05833333	0.763333333	893.6394583	1684.685166
GHR-HtAL_01-14_Female3	GHR-	Ht	AL	1-14-09femko	Cage 3	N on A.L.	21:00	169.365	694.8333333	522.3333333	401.3966667	132	198.5416667	131.8333333	52.43666667	69.33333333	172.5	99.66666667	569.5	204.37	0.166666667	0.5	36.7	0.5	20.93	0.05	0.5	20.31833333	0.528333333	-0.615	0.483333333	83.89666667	65.68	0.781666667	896.826523	1694.189794
GHR-HtAL_01-14_Female3	GHR-	Ht	AL	1-14-09femko	Cage 3	N on A.L.	22:00	153.49	579.3333333	457.1666667	432.7033333	116	167.0416667	116	37.175	54.16666667	122.1666667	94	530	196.4516667	0.333333333	0.666666667	36.7	0.5	20.935	0.045	0.5	20.325	0.54	-0.611666667	0.495	83.07333333	67.35833333	0.811666667	891.4524319	1689.903848
GHR-HtAL_01-14_Female3	GHR-	Ht	AL	1-14-09femko	Cage 3	N on A.L.	23:00	122.525	574.8333333	400	432.32	107.1666667	167.64	107	48.74833333	57.16666667	174.8333333	71.16666667	311.3333333	132.83	0	0.666666667	36.7	0.5	20.93	0.05	0.5	20.35833333	0.535	-0.576666667	0.491666667	78.32	66.58833333	0.85	844.9950029	1608.49043
GHR-HtAL_01-14_Female3	GHR-	Ht	AL	1-14-09femko	Cage 3	N on A.L.	00:00	157.1966667	606	455.5	432.1166667	106	167.7766667	105.5	42.06166667	59	150.5	75.33333333	316.8333333	142.3466667	0.5	0.5	36.7	0.5	20.935	0.045	0.5	20.35666667	0.536666667	-0.578333333	0.488333333	78.43666667	66.49666667	0.848333333	845.9721404	1610.221556
GHR-HtAL_01-14_Female3	GHR-	Ht	AL	1-14-09femko	Cage 3	N on A.L.	01:00	170.9233333	511	408.3333333	448.0083333	102.1666667	151.7266667	102	25.65333333	41.83333333	102.6666667	51.16666667	198.6666667	83.13	0.333333333	0.666666667	36.7	0.5	20.93166667	0.048333333	0.5	20.39	0.495	-0.541666667	0.448333333	73.69333333	60.72	0.823333333	792.2235224	1503.304924
GHR-HtAL_01-14_Female3	GHR-	Ht	AL	1-14-09femko	Cage 3	N on A.L.	02:00	17.78166667	118.8333333	86	562.7966667	30.33333333	37.19	29.5	10.42166667	14.83333333	32.83333333	14.5	59.33333333	23.60166667	0	0	36.7	0.5	20.93833333	0.041666667	0.498333333	20.49166667	0.405	-0.445	0.358333333	60.15	48.69	0.81	645.3441036	1223.171807
GHR-HtAL_01-14_Female3	GHR-	Ht	AL	1-14-09femko	Cage 3	N on A.L.	03:00	125.4116667	528.3333333	404	452.5383333	113.6666667	147.105	113.6666667	37.31333333	47.33333333	124.3333333	96.66666667	457.5	209.1583333	0.166666667	0.333333333	36.7	0.5	20.93833333	0.041666667	0.5	20.36	0.53	-0.575	0.486666667	78.34333333	66.04333333	0.845	844.413418	1607.015775
GHR-HtAL_01-14_Female3	GHR-	Ht	AL	1-14-09femko	Cage 3	N on A.L.	04:00	221.4316667	626.6666667	513.8333333	415.2983333	121	184.3866667	120.8333333	30.00166667	50	112.8333333	59	273.8333333	108.0183333	0.333333333	1.333333333	36.7	0.5	20.94	0.04	0.5	20.39833333	0.491666667	-0.54	0.445	73.13333333	60.54666667	0.828333333	786.6283872	1493.967069
GHR-HtAL_01-14_Female3	GHR-	Ht	AL	1-14-09femko	Cage 3	N on A.L.	05:00	100.845	329.6666667	284	486.8216667	66	112.765	66	12.70666667	24	45.66666667	7	33.83333333	11.125	0.333333333	1.333333333	36.7	0.5	20.93833333	0.041666667	0.495	20.5	0.398333333	-0.435	0.355	58.82	47.71	0.81	631.2171726	1196.716029
GHR-HtAL_01-14_Female3	GHR-	Ht	AL	1-14-09femko	Cage 3	N on A.L.	06:00	10.90666667	111.1666667	58.83333333	562.6866667	32	37.31333333	31	15.47	17.33333333	52.33333333	1.333333333	2.5	0.958333333	0	0	36.7	0.5	20.94	0.04	0.495	20.56333333	0.333333333	-0.371666667	0.29	50.43666667	39.31166667	0.778333333	538.8945425	1017.811874
GHR-HtAL_01-14_Female3	GHR-	Ht	AL	1-14-09femko	Cage 3	N on A.L.	07:00	4.836666667	54.83333333	32.16666667	581.255	21.66666667	18.58333333	20.83333333	7.498333333	9	22.66666667	0.166666667	0.333333333	0.088333333	0	0	36.7	0.5	20.94	0.04	0.495	20.57166667	0.321666667	-0.368333333	0.278333333	49.61	37.68666667	0.76	528.6151294	996.2622991
GHR-HtAL_01-14_Female3	GHR-	Ht	AL	1-14-09femko	Cage 3	N on A.L.	08:00	5.315	22.83333333	17.5	594.295	7.5	5.671666667	6.833333333	1.155	2.666666667	5.333333333	0.5	1	0.206666667	0	0	36.7	0.5	20.94	0.04	0.496666667	20.58333333	0.311666667	-0.353333333	0.268333333	48.06333333	36.16166667	0.753333333	511.6182951	963.6764308
GHR-HtAL_01-14_Female3	GHR-	Ht	AL	1-14-09femko	Cage 3	N on A.L.	09:00	55.88166667	272.3333333	194.3333333	507.23	74.16666667	92.47	74	25.59	31	78	22.83333333	126.3333333	56.41333333	0	0.166666667	36.7	0.5	20.94	0.04	0.498333333	20.51	0.363333333	-0.428333333	0.323333333	57.81166667	43.775	0.756666667	615.7975942	1160.469601
GHR-HtAL_01-14_Female3	GHR-	Ht	AL	1-14-09femko	Cage 3	N on A.L.	10:00	0.713333333	46.83333333	24.83333333	584.4166667	19.33333333	15.58333333	18.33333333	7.555	9	22	0.833333333	1	0.221666667	0	0	36.7	0.501666667	20.93833333	0.041666667	0.5	20.565	0.325	-0.371666667	0.281666667	50.87333333	38.325	0.753333333	541.6023419	1019.902917
GHR-HtAL_01-14_Female3	GHR-	Ht	AL	1-14-09femko	Cage 3	N on A.L.	11:00	0	25	18.5	591.1733333	16.66666667	8.665	15.83333333	2.49	4.5	6.5	0	0	0	0	0	36.7	0.5	20.93833333	0.041666667	0.5	20.555	0.326666667	-0.38	0.285	52.10166667	38.68666667	0.741666667	553.8476639	1041.60794
GHR-HtAL_01-14_Female3	GHR-	Ht	AL	1-14-09femko	Cage 3	N on A.L.	12:00	41.56	178.5	136.6666667	528.4333333	48.33333333	71.55666667	47.66666667	15.195	18.5	41.83333333	5.833333333	32	13.24	0	0.166666667	36.7	0.5	20.94	0.04	0.5	20.50666667	0.36	-0.431666667	0.32	59	43.73166667	0.741666667	627.0640171	1179.394607
GHR-HtAL_01-14_Female3	GHR-	Ht	AL	1-14-09femko	Cage 3	N on A.L.	13:00	1.093333333	22.83333333	18.33333333	592.6583333	16.33333333	7.341666667	15.33333333	1.883333333	3.5	4.5	0	0	0	0	0	36.7	0.506666667	20.94	0.04	0.5	20.55666667	0.325	-0.381666667	0.283333333	52.32333333	38.57166667	0.736666667	555.7915161	1044.724644
GHR-HtAL_01-14_Female3	GHR-	Ht	AL	1-14-09femko	Cage 3	N on A.L.	14:00	10.66166667	83.33333333	50	569.005	33.16666667	30.885	32.33333333	13.53666667	12.16666667	33.33333333	0.833333333	1.666666667	0.811666667	0	0.166666667	36.7	0.503333333	20.94	0.04	0.5	20.53166667	0.34	-0.405	0.298333333	55.54333333	40.78333333	0.731666667	589.7560816	1107.663405
GHR-HtAL_01-14_Female3	GHR-	Ht	AL	1-14-09femko	Cage 3	N on A.L.	15:00	0	57	26.66666667	581.7666667	24	18.14833333	23.16666667	10.75166667	9.5	30.33333333	0	0	0	0	0	36.7	0.5	20.94	0.04	0.5	20.54	0.331666667	-0.398333333	0.285	54.13333333	39.335	0.728333333	574.1754269	1078.516651
GHR-HtAL_01-14_Female3	GHR-	Ht	AL	1-14-09femko	Cage 3	N on A.L.	16:00	1.136666667	152.5	70.66666667	546.8416667	48.5	53.09	47.83333333	26.73833333	28.16666667	81.83333333	0.166666667	0.666666667	0.263333333	0	0	36.7	0.501666667	20.93833333	0.041666667	0.5	20.51166667	0.36	-0.425	0.315	58.21666667	42.895	0.735	618.3608323	1162.261635
GHR-HtAL_01-14_Female3	GHR-	Ht	AL	1-14-09femko	Cage 3	N on A.L.	17:00	50.46666667	223.6666667	164.1666667	527.5516667	66.33333333	72.37666667	66.16666667	18.63333333	26.16666667	59.5	32	156.8333333	64.94666667	0	0.5	36.7	0.5	20.93833333	0.041666667	0.5	20.46666667	0.388333333	-0.471666667	0.343333333	64.435	46.94166667	0.728333333	683.6207356	1284.00604
GHR-HtAL_01-14_Female3	GHR-	Ht	AL	1-14-09femko	Cage 3	N on A.L.	18:00	35.67111111	180.1111111	117.3611111	539.7086111	56.05555556	60.14277778	55.36111111	24.05222222	23.52777778	62.75	24.33333333	104.3055556	42.85277778	0	0.25	36.7	0.5	20.93472222	0.045277778	0.5	20.46777778	0.404722222	-0.466944444	0.357222222	63.88583333	48.90027778	0.764722222	681.2742355	1284.695069
GHR-HtAL_01-14_Female3	GHR-	Ht	AL	1-14-09femko	Cage 3	N on A.L.	19:00	78.9	393.5	264.25	346.6525	86	114.8125	86	46.215	43.25	129.25	40.25	152	73.8825	0	0	36.7	0.5	20.93	0.05	0.5	20.3775	0.515	-0.5525	0.465	75.7875	63.46	0.8375	816.2331212	1551.713962
GHR-HtAL_01-14_Female4	GHR-	Ht	AL	1-14-09femko	Cage 4	N on A.L.	18:00	251.9933333	623.3333333	527	417.46	131.3333333	182.1066667	132	28.72666667	45.66666667	96.33333333	58	187.3333333	77.55333333	0.666666667	0	36.9	0.5	20.93333333	0.046666667	0.51	20.43666667	0.406666667	-0.496666667	0.366666667	68.59666667	50.40333333	0.733333333	732.3774732	1368.867473
GHR-HtAL_01-14_Female4	GHR-	Ht	AL	1-14-09femko	Cage 4	N on A.L.	19:00	253.6766667	583	492.5	413.9016667	139.1666667	185.8683333	139.1666667	25.93	42.16666667	90.5	57.83333333	153.1666667	88.01333333	0.333333333	2.333333333	36.9	0.5	20.93	0.05	0.51	20.36	0.466666667	-0.571666667	0.416666667	78.88166667	57.73	0.731666667	841.8440907	1572.831931
GHR-HtAL_01-14_Female4	GHR-	Ht	AL	1-14-09femko	Cage 4	N on A.L.	20:00	239.1516667	563.5	490.1666667	414.745	134	185.1133333	134.1666667	21.85833333	37.33333333	73.33333333	50.83333333	115	70.545	0.166666667	1.333333333	36.9	0.5	20.93	0.05	0.51	20.41833333	0.421666667	-0.516666667	0.376666667	71.41666667	52.20666667	0.731666667	762.0867702	1424.150842
GHR-HtAL_01-14_Female4	GHR-	Ht	AL	1-14-09femko	Cage 4	N on A.L.	21:00	186.2916667	487	386.3333333	435.945	124.8333333	163.6566667	125	31.34	41.66666667	100.6666667	35.66666667	99.66666667	56.48166667	0.166666667	1.333333333	36.9	0.5	20.93	0.05	0.51	20.46333333	0.393333333	-0.47	0.346666667	64.95833333	47.97666667	0.738333333	693.8984853	1297.402754
GHR-HtAL_01-14_Female4	GHR-	Ht	AL	1-14-09femko	Cage 4	N on A.L.	22:00	173.5916667	468	379	444.1533333	116.8333333	155.57	116.8333333	26.50666667	36.66666667	89	59.5	188.6666667	85.00166667	0.5	1	36.9	0.5	20.935	0.045	0.51	20.46666667	0.393333333	-0.47	0.348333333	64.73833333	47.92	0.74	691.7053707	1293.475974
GHR-HtAL_01-14_Female4	GHR-	Ht	AL	1-14-09femko	Cage 4	N on A.L.	23:00	113.3466667	277.8333333	227.6666667	500.2866667	96.16666667	99.69333333	95.5	17.61166667	25.5	50.16666667	24.16666667	60.33333333	32.8	0.5	1	36.9	0.5	20.93	0.05	0.51	20.50666667	0.358333333	-0.428333333	0.311666667	58.685	42.93833333	0.731666667	626.2846596	1170.319007
GHR-HtAL_01-14_Female4	GHR-	Ht	AL	1-14-09femko	Cage 4	N on A.L.	00:00	70.64166667	207.6666667	154.1666667	530.73	64.33333333	69.17166667	63.83333333	18.11	20	53.5	19.5	60.33333333	32.34	0.333333333	0.166666667	36.9	0.5	20.935	0.045	0.51	20.54166667	0.338333333	-0.393333333	0.295	54.01	40.46166667	0.748333333	577.7933733	1082.065039
GHR-HtAL_01-14_Female4	GHR-	Ht	AL	1-14-09femko	Cage 4	N on A.L.	01:00	148.685	393.5	324.1666667	473.72	103.5	125.885	103.8333333	24.335	30.33333333	69.33333333	49.66666667	130	80.07166667	0.333333333	0.5	36.9	0.5	20.93166667	0.048333333	0.51	20.475	0.386666667	-0.461666667	0.34	63.25833333	46.75	0.738333333	675.7816185	1263.528282
GHR-HtAL_01-14_Female4	GHR-	Ht	AL	1-14-09femko	Cage 4	N on A.L.	02:00	95.68333333	275.3333333	231.3333333	514.0233333	74	86.03666667	73.33333333	12.56666667	20	44	26.83333333	57	37.89666667	0.166666667	0.833333333	36.9	0.5	20.93833333	0.041666667	0.51	20.52166667	0.35	-0.415	0.305	56.91166667	41.86333333	0.735	607.6897533	1135.808116
GHR-HtAL_01-14_Female4	GHR-	Ht	AL	1-14-09femko	Cage 4	N on A.L.	03:00	71.01333333	219.1666667	179	528.0233333	65.5	71.85166667	64.83333333	12.02666667	18.33333333	40.16666667	23.5	39.66666667	24.50166667	0.166666667	0.666666667	36.9	0.5	20.93833333	0.041666667	0.508333333	20.52833333	0.35	-0.408333333	0.305	55.94	41.86166667	0.745	598.3722819	1119.766385
GHR-HtAL_01-14_Female4	GHR-	Ht	AL	1-14-09femko	Cage 4	N on A.L.	04:00	150.5116667	336	282.6666667	486.2516667	97	113.5366667	96.83333333	16.875	24.5	53.33333333	33.66666667	57.33333333	49.7	0.166666667	1.166666667	36.9	0.5	20.94	0.04	0.508333333	20.51166667	0.356666667	-0.421666667	0.311666667	58.07333333	42.7	0.735	620.0673048	1158.932452
GHR-HtAL_01-14_Female4	GHR-	Ht	AL	1-14-09femko	Cage 4	N on A.L.	05:00	118.0933333	256.1666667	193.6666667	509.9716667	78.16666667	89.97333333	77.66666667	22.6	23.33333333	62.5	17.16666667	20.16666667	16.18666667	0.166666667	1.166666667	36.9	0.5	20.93833333	0.041666667	0.506666667	20.55	0.323333333	-0.385	0.281666667	52.82333333	38.49166667	0.73	563.4949923	1052.739503
GHR-HtAL_01-14_Female4	GHR-	Ht	AL	1-14-09femko	Cage 4	N on A.L.	06:00	119.8766667	265.1666667	222.1666667	502.15	72.33333333	97.765	71.83333333	10.86666667	21	43	12.16666667	40.33333333	17.475	0.166666667	0.833333333	36.9	0.5	20.94	0.04	0.508333333	20.56666667	0.311666667	-0.368333333	0.271666667	50.665	37.09333333	0.731666667	540.7296111	1010.523876
GHR-HtAL_01-14_Female4	GHR-	Ht	AL	1-14-09femko	Cage 4	N on A.L.	07:00	3.208333333	34.83333333	26.5	587.5133333	22.16666667	12.37833333	21.5	2.528333333	4	8.333333333	0.333333333	1	0.323333333	0	0	36.9	0.5	20.94	0.04	0.506666667	20.62333333	0.26	-0.316666667	0.22	43.54666667	30.27166667	0.695	462.3697305	860.1539063
GHR-HtAL_01-14_Female4	GHR-	Ht	AL	1-14-09femko	Cage 4	N on A.L.	08:00	62.83833333	160.5	127.8333333	541.8883333	50.16666667	57.935	49.83333333	9.928333333	16	32.66666667	8.666666667	23.33333333	12.07833333	0	0.166666667	36.9	0.5	20.94	0.04	0.508333333	20.59833333	0.278333333	-0.34	0.236666667	46.59666667	32.65333333	0.7	495.1418382	922.2150134
GHR-HtAL_01-14_Female4	GHR-	Ht	AL	1-14-09femko	Cage 4	N on A.L.	09:00	70.96833333	219.5	163.3333333	513.865	54.66666667	85.83166667	54.66666667	16.30166667	20.16666667	56.16666667	1	2.166666667	1.75	0.5	0	36.9	0.5	20.94	0.04	0.51	20.605	0.278333333	-0.335	0.235	45.74	32.27	0.705	486.3606714	906.295997
GHR-HtAL_01-14_Female4	GHR-	Ht	AL	1-14-09femko	Cage 4	N on A.L.	10:00	0	13.5	9.833333333	595.5266667	13.83333333	4.475	12.83333333	1.203333333	2.166666667	3.666666667	0	0	0	0	0	36.9	0.501666667	20.93833333	0.041666667	0.51	20.63166667	0.26	-0.301666667	0.215	41.73333333	29.59333333	0.71	443.9797668	827.5958824
GHR-HtAL_01-14_Female4	GHR-	Ht	AL	1-14-09femko	Cage 4	N on A.L.	11:00	56.60166667	205	162.6666667	525.0066667	64.33333333	74.645	64.16666667	13.46666667	20.33333333	42.33333333	7	18	9.13	0.166666667	0.833333333	36.9	0.5	20.93833333	0.041666667	0.51	20.575	0.305	-0.363333333	0.26	49.86333333	35.73	0.715	531.021996	990.4617024
GHR-HtAL_01-14_Female4	GHR-	Ht	AL	1-14-09femko	Cage 4	N on A.L.	12:00	1.255	29.33333333	21.5	588.9033333	19.83333333	10.90833333	19.16666667	1.643333333	4.166666667	7.833333333	0.333333333	1	0.265	0	0	36.9	0.5	20.94	0.04	0.508333333	20.60333333	0.275	-0.335	0.235	45.98833333	32.09166667	0.698333333	488.4768126	909.3122277
GHR-HtAL_01-14_Female4	GHR-	Ht	AL	1-14-09femko	Cage 4	N on A.L.	13:00	3.946666667	44.66666667	32.16666667	586.1566667	16.33333333	13.84333333	15.33333333	3.828333333	5.5	12.5	0.333333333	0.666666667	0.8	0	0	36.9	0.506666667	20.94	0.04	0.51	20.6	0.283333333	-0.338333333	0.241666667	46.44	33.12166667	0.713333333	494.3346507	921.7437894
GHR-HtAL_01-14_Female4	GHR-	Ht	AL	1-14-09femko	Cage 4	N on A.L.	14:00	17.79833333	181.1666667	109.3333333	541.975	54.5	57.96833333	53.83333333	21.69333333	22.66666667	71.83333333	9.166666667	15.16666667	12.275	0	0	36.9	0.503333333	20.94	0.04	0.505	20.575	0.298333333	-0.36	0.253333333	49.61666667	34.96833333	0.703333333	527.5274553	982.67325
GHR-HtAL_01-14_Female4	GHR-	Ht	AL	1-14-09femko	Cage 4	N on A.L.	15:00	9.221666667	63	47.5	579.145	27.5	20.61	27	5.038333333	8.166666667	15.5	8.666666667	29	17.56166667	0	0.166666667	36.9	0.5	20.94	0.04	0.505	20.575	0.296666667	-0.36	0.255	49.555	34.82333333	0.701666667	526.7211903	980.9847589
GHR-HtAL_01-14_Female4	GHR-	Ht	AL	1-14-09femko	Cage 4	N on A.L.	16:00	33.38333333	116	82.5	564.2566667	31.66666667	35.645	31	10.565	11.83333333	33.5	5.166666667	9.5	4.883333333	0	0.166666667	36.9	0.501666667	20.93833333	0.041666667	0.505	20.56166667	0.313333333	-0.376666667	0.27	51.515	37.04	0.718333333	548.7991245	1023.998469
GHR-HtAL_01-14_Female4	GHR-	Ht	AL	1-14-09femko	Cage 4	N on A.L.	17:00	44.83166667	167.6666667	136.5	549.775	56.66666667	50.15166667	56	9.65	15.5	31.16666667	28.33333333	107.1666667	45.98	0.166666667	0.166666667	36.9	0.5	20.93833333	0.041666667	0.505	20.53166667	0.336666667	-0.401666667	0.29	55.07	39.86	0.723333333	587.0626902	1095.913071
GHR-HtAL_01-14_Female4	GHR-	Ht	AL	1-14-09femko	Cage 4	N on A.L.	18:00	190.5433333	565	446.6666667	436.0183333	105.6666667	163.545	105.5	35.795	42.33333333	118.3333333	52.83333333	137.3333333	78.48333333	0.666666667	0.666666667	36.9	0.5	20.93333333	0.046666667	0.51	20.48166667	0.388333333	-0.451666667	0.341666667	62.08666667	47.115	0.758333333	665.0907291	1246.441564
GHR-HtAL_01-14_Female4	GHR-	Ht	AL	1-14-09femko	Cage 4	N on A.L.	19:00	73.49333333	364	265.6666667	291.8	89.66666667	122.9133333	90.66666667	32.69	32.33333333	98.33333333	47.33333333	79.66666667	85.18	0.333333333	1.333333333	36.9	0.5	20.93	0.05	0.503333333	20.44	0.433333333	-0.49	0.383333333	67.41	52.82666667	0.783333333	724.596075	1361.700195
GHR-KOCR_01-14_Female5	GHR-	KO	CR	1-14-09femko	Cage 5	KO on C.R.	18:00	433.9433333	1042.666667	1003.666667	426.9033333	116.3333333	172.9466667	116.3333333	9.393333333	20.33333333	39	67	298	179.4033333	4	3.666666667	16.3	0.5	20.93333333	0.046666667	0.5	20.65666667	0.246666667	-0.28	0.2	85.37666667	61.2	0.713333333	401.6498974	1695.070338
GHR-KOCR_01-14_Female5	GHR-	KO	CR	1-14-09femko	Cage 5	KO on C.R.	19:00	398.985	1270.5	1214	423.2266667	137.5	176.3766667	138.1666667	11.64666667	22.83333333	56.5	53.33333333	407.1666667	285.4316667	2.333333333	2.5	16.3	0.5	20.93	0.05	0.5	20.64166667	0.265	-0.288333333	0.216666667	88.49	66.16666667	0.75	418.0885126	1772.496394
GHR-KOCR_01-14_Female5	GHR-	KO	CR	1-14-09femko	Cage 5	KO on C.R.	20:00	301.995	932.6666667	880.5	434.7033333	133	164.975	133.3333333	13.20166667	24.66666667	52.16666667	47.16666667	223.8333333	175.4966667	1.5	1	16.3	0.5	20.93	0.05	0.5	20.645	0.265	-0.29	0.22	88.55	67.11333333	0.758333333	418.9629098	1777.362915
GHR-KOCR_01-14_Female5	GHR-	KO	CR	1-14-09femko	Cage 5	KO on C.R.	21:00	122.4566667	505.8333333	451.1666667	510.3883333	86.66666667	89.29666667	86.33333333	14.08166667	22.66666667	54.66666667	40.33333333	114.5	105.9983333	0.833333333	0.333333333	16.3	0.5	20.93	0.05	0.5	20.66166667	0.261666667	-0.273333333	0.215	83.36333333	65.87833333	0.79	396.1894789	1687.297917
GHR-KOCR_01-14_Female5	GHR-	KO	CR	1-14-09femko	Cage 5	KO on C.R.	22:00	209.7566667	738.6666667	688.3333333	493.2166667	94.66666667	106.71	94.16666667	9.778333333	18.83333333	50.33333333	31	185	139.805	1.166666667	1	16.3	0.5	20.935	0.045	0.5	20.66333333	0.261666667	-0.271666667	0.218333333	82.78166667	66.065	0.795	393.848587	1677.859538
GHR-KOCR_01-14_Female5	GHR-	KO	CR	1-14-09femko	Cage 5	KO on C.R.	23:00	91.86666667	327.5	302.1666667	540.5583333	40	59.30166667	39.33333333	6.891666667	11.16666667	25.33333333	16.16666667	51.83333333	44.45666667	0.666666667	0.5	16.3	0.5	20.93	0.05	0.5	20.67666667	0.253333333	-0.26	0.208333333	78.82833333	63.65333333	0.808333333	375.5269795	1602.668978
GHR-KOCR_01-14_Female5	GHR-	KO	CR	1-14-09femko	Cage 5	KO on C.R.	00:00	280.4333333	937.3333333	868.5	427.86	127.3333333	171.9116667	127.1666667	16.92333333	32.33333333	68.83333333	17.83333333	145	107.2416667	1.833333333	1	16.3	0.5	20.935	0.045	0.5	20.66	0.283333333	-0.275	0.236666667	83.685	72.43333333	0.866666667	401.8468829	1725.676711
GHR-KOCR_01-14_Female5	GHR-	KO	CR	1-14-09femko	Cage 5	KO on C.R.	01:00	322.8416667	984	893.8333333	414.7766667	143.8333333	184.86	144	25.955	35.5	90.16666667	29.16666667	173.8333333	133.2983333	1.666666667	1	16.3	0.5	20.93166667	0.048333333	0.5	20.65833333	0.275	-0.276666667	0.226666667	83.82666667	69.27666667	0.826666667	400.378367	1711.584714
GHR-KOCR_01-14_Female5	GHR-	KO	CR	1-14-09femko	Cage 5	KO on C.R.	02:00	336.095	947.6666667	877.8333333	406.6033333	139.3333333	193.1	139.5	17.305	33.66666667	69.83333333	32.83333333	186.8333333	115.21	1.833333333	1.333333333	16.3	0.5	20.93833333	0.041666667	0.5	20.665	0.253333333	-0.273333333	0.21	82.56	63.82166667	0.773333333	391.4399197	1663.600058
GHR-KOCR_01-14_Female5	GHR-	KO	CR	1-14-09femko	Cage 5	KO on C.R.	03:00	56.97666667	190.5	161	545.1316667	38.83333333	54.78	38	9.966666667	12.66666667	29.5	3	5.333333333	2.298333333	0	0.166666667	16.3	0.5	20.93833333	0.041666667	0.5	20.72166667	0.203333333	-0.215	0.156666667	65.24833333	47.905	0.73	307.6999574	1301.377054
GHR-KOCR_01-14_Female5	GHR-	KO	CR	1-14-09femko	Cage 5	KO on C.R.	04:00	261.3616667	667.3333333	611.8333333	444.5916667	111.3333333	155.3566667	111.1666667	16.11666667	26.5	55.5	17.66666667	99	68.24833333	1.166666667	1	16.3	0.5	20.94	0.04	0.498333333	20.68833333	0.223333333	-0.25	0.18	76.03833333	54.675	0.716666667	357.8289122	1511.309622
GHR-KOCR_01-14_Female5	GHR-	KO	CR	1-14-09femko	Cage 5	KO on C.R.	05:00	133.945	236.3333333	215.1666667	530.505	39.16666667	69.40833333	38.83333333	4.865	10	21.16666667	4.833333333	11.5	8.625	0.5	0.333333333	16.3	0.5	20.93833333	0.041666667	0.495	20.72333333	0.188333333	-0.211666667	0.143333333	64.37666667	43.93666667	0.681666667	301.4083856	1267.846423
GHR-KOCR_01-14_Female5	GHR-	KO	CR	1-14-09femko	Cage 5	KO on C.R.	06:00	36.18	103.6666667	84.83333333	563.4166667	29	36.48166667	28.16666667	5.021666667	8.666666667	18.83333333	1.5	3.833333333	1.586666667	0	0.166666667	16.3	0.5	20.94	0.04	0.493333333	20.73666667	0.171666667	-0.198333333	0.128333333	60.395	39.40333333	0.65	281.5765505	1180.134211
GHR-KOCR_01-14_Female5	GHR-	KO	CR	1-14-09femko	Cage 5	KO on C.R.	07:00	29.21166667	85.66666667	66.33333333	571.7733333	29.5	28.215	28.66666667	6.291666667	8.666666667	19.33333333	2	7	4.295	0	0.333333333	16.3	0.5	20.94	0.04	0.498333333	20.745	0.168333333	-0.191666667	0.125	58.81333333	37.66166667	0.641666667	273.7373589	1146.339343
GHR-KOCR_01-14_Female5	GHR-	KO	CR	1-14-09femko	Cage 5	KO on C.R.	08:00	30.13333333	104.1666667	74.33333333	562.79	37	37.18	36.33333333	10.83166667	10.66666667	29.83333333	1.166666667	1.333333333	0.85	0	0.166666667	16.3	0.5	20.94	0.04	0.5	20.74	0.17	-0.196666667	0.13	60.25666667	39.31833333	0.651666667	280.9350477	1177.441272
GHR-KOCR_01-14_Female5	GHR-	KO	CR	1-14-09femko	Cage 5	KO on C.R.	09:00	21.83333333	45	38.83333333	583.8483333	15.83333333	16.15166667	14.83333333	1.581666667	3.5	6.166666667	1	1.666666667	1.651666667	0	0.333333333	16.3	0.5	20.94	0.04	0.5	20.74833333	0.166666667	-0.188333333	0.125	58.245	38.14666667	0.653333333	271.6484161	1138.790014
GHR-KOCR_01-14_Female5	GHR-	KO	CR	1-14-09femko	Cage 5	KO on C.R.	10:00	31.52833333	85	68.16666667	569.6616667	33.83333333	30.47	33	4.643333333	7.666666667	16.83333333	1.333333333	2.5	0.985	0.166666667	0.333333333	16.3	0.501666667	20.93833333	0.041666667	0.5	20.73333333	0.18	-0.203333333	0.138333333	62.49833333	42.59833333	0.68	292.577176	1230.388636
GHR-KOCR_01-14_Female5	GHR-	KO	CR	1-14-09femko	Cage 5	KO on C.R.	11:00	31.205	104.6666667	65.5	565.9966667	32	33.90833333	31.33333333	12.89666667	9.5	39.16666667	1.333333333	4	3.266666667	0.333333333	0	16.3	0.5	20.93833333	0.041666667	0.5	20.725	0.188333333	-0.211666667	0.143333333	65.28833333	43.73666667	0.668333333	305.1380049	1281.301391
GHR-KOCR_01-14_Female5	GHR-	KO	CR	1-14-09femko	Cage 5	KO on C.R.	12:00	0.15	23	11.83333333	592.705	15.33333333	7.295	14.33333333	4.151666667	2.833333333	11.16666667	0	0	0	0	0	16.3	0.5	20.94	0.04	0.5	20.73	0.173333333	-0.21	0.13	63.795	40.68333333	0.635	296.8133993	1240.921379
GHR-KOCR_01-14_Female5	GHR-	KO	CR	1-14-09femko	Cage 5	KO on C.R.	13:00	1.831666667	38.16666667	21.16666667	585.3933333	21.33333333	14.60833333	20.33333333	6.093333333	4.833333333	17	0.5	0.666666667	0.468333333	0	0	16.3	0.506666667	20.94	0.04	0.5	20.72833333	0.178333333	-0.206666667	0.136666667	63.78833333	42.08833333	0.66	297.705808	1249.259879
GHR-KOCR_01-14_Female5	GHR-	KO	CR	1-14-09femko	Cage 5	KO on C.R.	14:00	222.045	593	556.1666667	495.165	84.33333333	104.3916667	84.16666667	9.026666667	16.66666667	36.83333333	20	143.3333333	106.205	2	3.166666667	16.3	0.503333333	20.94	0.04	0.5	20.69333333	0.203333333	-0.243333333	0.161666667	75.25666667	50.05166667	0.66	351.4892717	1474.8619
GHR-KOCR_01-14_Female5	GHR-	KO	CR	1-14-09femko	Cage 5	KO on C.R.	15:00	0	20.33333333	11.16666667	591.835	12.66666667	8.166666667	11.66666667	4.36	2.5	9.166666667	0	0	0	0	0	16.3	0.5	20.94	0.04	0.5	20.73	0.18	-0.206666667	0.133333333	63.94666667	41.77166667	0.653333333	298.1688095	1249.82217
GHR-KOCR_01-14_Female5	GHR-	KO	CR	1-14-09femko	Cage 5	KO on C.R.	16:00	406.955	1045.666667	977.5	403.4966667	139	196.3433333	138.8333333	16.32	27.5	68.16666667	35	272	155.7033333	2.833333333	3.333333333	16.3	0.501666667	20.93833333	0.041666667	0.5	20.66333333	0.226666667	-0.273333333	0.183333333	84.14833333	56.59166667	0.673333333	393.4285686	1653.176991
GHR-KOCR_01-14_Female5	GHR-	KO	CR	1-14-09femko	Cage 5	KO on C.R.	17:00	47.79	165.6666667	139.3333333	559.575	47.16666667	40.19	46.66666667	9.091666667	11	26.33333333	2.666666667	30.66666667	19.60833333	0.166666667	0.666666667	16.3	0.5	20.93833333	0.041666667	0.5	20.69333333	0.198333333	-0.241666667	0.155	74.14	47.72166667	0.645	345.2337229	1446.129127
GHR-KOCR_01-14_Female5	GHR-	KO	CR	1-14-09femko	Cage 5	KO on C.R.	18:00	472.7633333	1241.166667	1178.833333	385.4133333	150.1666667	214.34	150.6666667	14.525	28.83333333	62.33333333	32.83333333	373.3333333	207.225	4.5	3.333333333	16.3	0.5	20.93333333	0.046666667	0.5	20.65166667	0.238333333	-0.28	0.191666667	86.49666667	58.635	0.678333333	404.7120643	1701.527586
GHR-KOCR_01-14_Female5	GHR-	KO	CR	1-14-09femko	Cage 5	KO on C.R.	19:00	387.22	1044.666667	1005.666667	249.1266667	102	165.5166667	103	8.496666667	17.33333333	39	29.33333333	375.6666667	196.38	2.333333333	2.666666667	16.3	0.5	20.93	0.05	0.5	20.64333333	0.24	-0.293333333	0.2	89.45666667	60.3	0.673333333	418.3379026	1757.451996
GHR-KOCR_01-14_Female6	GHR-	KO	CR	1-14-09femko	Cage 6	KO on C.R.	18:00	117.79	283.6666667	237	518.32	75.66666667	81.64333333	75	16.31	21	46.66666667	55.66666667	108.6666667	159.1433333	0.333333333	0	13.9	0.5	20.93333333	0.046666667	0.51	20.71666667	0.216666667	-0.216666667	0.17	79.67666667	62.52333333	0.78	322.6667604	1609.131844
GHR-KOCR_01-14_Female6	GHR-	KO	CR	1-14-09femko	Cage 6	KO on C.R.	19:00	145.01	366.3333333	331.8333333	514.5883333	96.83333333	85.32	96.16666667	10.16833333	17.83333333	34.5	75.5	264.1666667	208.8216667	0.833333333	0.833333333	13.9	0.5	20.93	0.05	0.51	20.67333333	0.253333333	-0.258333333	0.203333333	95.395	75.59	0.791666667	386.7305121	1930.942513
GHR-KOCR_01-14_Female6	GHR-	KO	CR	1-14-09femko	Cage 6	KO on C.R.	20:00	18.845	82.83333333	68	579.18	21	20.785	20.5	3.715	6.833333333	14.83333333	23	17.5	151.305	0	0	13.9	0.5	20.93	0.05	0.513333333	20.715	0.21	-0.216666667	0.16	80.245	59.73666667	0.746666667	323.1620035	1605.925153
GHR-KOCR_01-14_Female6	GHR-	KO	CR	1-14-09femko	Cage 6	KO on C.R.	21:00	51.69166667	145.5	123.1666667	553.3283333	56.66666667	46.60166667	56	7.41	11.66666667	22.33333333	4.166666667	6.333333333	1.5	0	0	13.9	0.5	20.93	0.05	0.513333333	20.71	0.23	-0.225	0.18	82.925	66.69666667	0.803333333	336.7291819	1683.468143
GHR-KOCR_01-14_Female6	GHR-	KO	CR	1-14-09femko	Cage 6	KO on C.R.	22:00	25.115	129	88.83333333	555.2066667	42	44.56833333	41.66666667	13.83	14.5	40.16666667	0.333333333	0.333333333	0	0	0	13.9	0.5	20.935	0.045	0.51	20.70333333	0.235	-0.23	0.19	85.225	69.63666667	0.818333333	346.6778011	1736.457069
GHR-KOCR_01-14_Female6	GHR-	KO	CR	1-14-09femko	Cage 6	KO on C.R.	23:00	48.16166667	215.3333333	183.1666667	550.9383333	63.33333333	48.94333333	62.66666667	9.761666667	13.83333333	32.16666667	27.5	159	84.28333333	0	0.333333333	13.9	0.5	20.93	0.05	0.51	20.69666667	0.246666667	-0.236666667	0.2	87.66666667	73.69	0.841666667	357.7601182	1796.95827
GHR-KOCR_01-14_Female6	GHR-	KO	CR	1-14-09femko	Cage 6	KO on C.R.	00:00	67.285	254.8333333	210.6666667	537.6633333	84.33333333	61.90666667	84.16666667	14.24333333	18.5	44.16666667	22.83333333	197.6666667	91.57	0	0.5	13.9	0.5	20.935	0.045	0.51	20.69166667	0.243333333	-0.245	0.203333333	90.25666667	74.37333333	0.823333333	367.495011	1841.947533
GHR-KOCR_01-14_Female6	GHR-	KO	CR	1-14-09femko	Cage 6	KO on C.R.	01:00	35.92166667	162	113	540.755	65	59.17333333	64.33333333	16.69166667	19.5	49	4	16.33333333	8.203333333	0	0.166666667	13.9	0.5	20.93166667	0.048333333	0.51	20.69666667	0.23	-0.236666667	0.186666667	87.66666667	68.72166667	0.785	354.9839129	1771.451631
GHR-KOCR_01-14_Female6	GHR-	KO	CR	1-14-09femko	Cage 6	KO on C.R.	02:00	49.10333333	208.8333333	169	528.82	71.66666667	71.07666667	71.33333333	13.40333333	19.33333333	39.83333333	11	88.66666667	41.81833333	0	0	13.9	0.5	20.93833333	0.041666667	0.51	20.695	0.223333333	-0.238333333	0.176666667	88.11333333	66.13	0.75	355.148753	1764.910428
GHR-KOCR_01-14_Female6	GHR-	KO	CR	1-14-09femko	Cage 6	KO on C.R.	03:00	46.86666667	177.3333333	144.3333333	540.8383333	61	59.03166667	60.33333333	10.90166667	15.66666667	33	5	44	21.70666667	0.166666667	0.5	13.9	0.5	20.93833333	0.041666667	0.51	20.72333333	0.2	-0.213333333	0.156666667	78.18666667	57.47	0.736666667	314.462341	1560.482085
GHR-KOCR_01-14_Female6	GHR-	KO	CR	1-14-09femko	Cage 6	KO on C.R.	04:00	38.23166667	188.3333333	124.8333333	536.9583333	63.16666667	62.90666667	62.5	24.475	22.33333333	63.5	7.5	41	19.13333333	0.166666667	0	13.9	0.5	20.94	0.04	0.51	20.69833333	0.215	-0.236666667	0.171666667	87.91666667	63.06333333	0.718333333	352.7249544	1746.75891
GHR-KOCR_01-14_Female6	GHR-	KO	CR	1-14-09femko	Cage 6	KO on C.R.	05:00	62.21666667	207.6666667	168.3333333	533.7366667	66.66666667	66.265	65.66666667	14.98166667	19	39.33333333	11.33333333	83.5	37.69166667	0	0.5	13.9	0.5	20.93833333	0.041666667	0.51	20.72166667	0.195	-0.215	0.151666667	79.00833333	56.02333333	0.71	316.6211917	1566.986486
GHR-KOCR_01-14_Female6	GHR-	KO	CR	1-14-09femko	Cage 6	KO on C.R.	06:00	35.13166667	108.3333333	78.66666667	562.1316667	38.66666667	37.64666667	38.16666667	11.19333333	13	29.66666667	2.666666667	4.166666667	1.391666667	0	0.333333333	13.9	0.5	20.94	0.04	0.51	20.73833333	0.178333333	-0.196666667	0.136666667	72.83666667	49.91166667	0.685	290.9188685	1435.482334
GHR-KOCR_01-14_Female6	GHR-	KO	CR	1-14-09femko	Cage 6	KO on C.R.	07:00	49.44666667	154	118	547.4216667	48.16666667	52.58166667	47.16666667	10.34166667	15.33333333	36	2.333333333	2.833333333	0.978333333	0.166666667	0	13.9	0.5	20.94	0.04	0.511666667	20.73	0.185	-0.208333333	0.141666667	76.35166667	52.56833333	0.688333333	305.096799	1505.825447
GHR-KOCR_01-14_Female6	GHR-	KO	CR	1-14-09femko	Cage 6	KO on C.R.	08:00	27.77666667	103.8333333	85.83333333	561.2933333	45.5	38.64666667	44.83333333	6.538333333	9.833333333	18	0.666666667	1	0.313333333	0.333333333	0	13.9	0.5	20.94	0.04	0.515	20.73333333	0.181666667	-0.201666667	0.14	74.855	52.125	0.695	299.4442806	1478.7383
GHR-KOCR_01-14_Female6	GHR-	KO	CR	1-14-09femko	Cage 6	KO on C.R.	09:00	26.32166667	97.16666667	75.83333333	572.1133333	32.16666667	27.86833333	31.5	5.52	10	21.33333333	1.833333333	8.666666667	3.26	0.166666667	0	13.9	0.5	20.94	0.04	0.518333333	20.745	0.18	-0.195	0.138333333	71.85	50.55666667	0.701666667	287.7162112	1421.867823
GHR-KOCR_01-14_Female6	GHR-	KO	CR	1-14-09femko	Cage 6	KO on C.R.	10:00	21.08666667	62.33333333	50.5	580.4316667	27.16666667	19.57	26.16666667	3.565	5.5	11.83333333	0.166666667	1.666666667	0.95	0	0	13.9	0.501666667	20.93833333	0.041666667	0.52	20.75333333	0.171666667	-0.186666667	0.128333333	68.78666667	48.10333333	0.7	275.282967	1360.637149
GHR-KOCR_01-14_Female6	GHR-	KO	CR	1-14-09femko	Cage 6	KO on C.R.	11:00	23.87666667	119.6666667	76.5	554.8916667	45.16666667	44.97666667	44.66666667	15.34333333	15.5	43.16666667	0.333333333	0.5	0.443333333	0.166666667	0	13.9	0.5	20.93833333	0.041666667	0.52	20.74166667	0.176666667	-0.195	0.133333333	72.76	49.71	0.681666667	290.529321	1432.622551
GHR-KOCR_01-14_Female6	GHR-	KO	CR	1-14-09femko	Cage 6	KO on C.R.	12:00	14.53	84.66666667	57.33333333	574.93	35.16666667	24.97333333	34.33333333	8.473333333	10.33333333	27.33333333	0.833333333	0.833333333	0.111666667	0	0.166666667	13.9	0.5	20.94	0.04	0.52	20.74166667	0.173333333	-0.196666667	0.131666667	73.21333333	48.76666667	0.665	291.6392916	1435.266676
GHR-KOCR_01-14_Female6	GHR-	KO	CR	1-14-09femko	Cage 6	KO on C.R.	13:00	26.09666667	119.8333333	87.33333333	564.2633333	39.66666667	35.73666667	38.66666667	10.12833333	12.66666667	32.5	4.166666667	8.5	2.641666667	0	0	13.9	0.506666667	20.94	0.04	0.52	20.745	0.176666667	-0.191666667	0.135	71.80666667	49.90333333	0.693333333	287.1946554	1418.1948
GHR-KOCR_01-14_Female6	GHR-	KO	CR	1-14-09femko	Cage 6	KO on C.R.	14:00	0.166666667	23.5	18	591.8966667	15.33333333	8.091666667	14.5	2.305	3	5.5	0	0	0	0	0	13.9	0.503333333	20.94	0.04	0.52	20.76	0.16	-0.178333333	0.118333333	66.66333333	43.895	0.66	265.2636107	1304.920679
GHR-KOCR_01-14_Female6	GHR-	KO	CR	1-14-09femko	Cage 6	KO on C.R.	15:00	8.19	61.16666667	37	581.0633333	24	18.895	23.16666667	6.79	8.333333333	24.16666667	0.833333333	1	0.188333333	0	0	13.9	0.5	20.94	0.04	0.52	20.76333333	0.16	-0.176666667	0.118333333	65.77	44.00166667	0.666666667	262.0971907	1290.091245
GHR-KOCR_01-14_Female6	GHR-	KO	CR	1-14-09femko	Cage 6	KO on C.R.	16:00	8.948333333	48	39.33333333	582.685	25.33333333	17.315	24.33333333	2.855	5.333333333	8.666666667	0.5	0.833333333	0.166666667	0	0	13.9	0.501666667	20.93833333	0.041666667	0.52	20.745	0.17	-0.193333333	0.125	71.23166667	47.09166667	0.661666667	283.5471008	1395.22589
GHR-KOCR_01-14_Female6	GHR-	KO	CR	1-14-09femko	Cage 6	KO on C.R.	17:00	105.035	409.5	335.8333333	492.98	112	106.685	111.6666667	25.185	33.5	73.66666667	24.5	168.5	73.28166667	0.666666667	0.333333333	13.9	0.5	20.93833333	0.041666667	0.52	20.70333333	0.206666667	-0.233333333	0.158333333	86.955	59.89333333	0.688333333	347.4808319	1715.079353
GHR-KOCR_01-14_Female6	GHR-	KO	CR	1-14-09femko	Cage 6	KO on C.R.	18:00	168.6683333	577.5	515.8333333	497.1466667	120.3333333	102.6833333	119.8333333	19.01	25.33333333	61.66666667	26.66666667	560	238.1683333	0.5	0.666666667	13.9	0.5	20.93333333	0.046666667	0.52	20.67	0.233333333	-0.261666667	0.185	98.27166667	69.54333333	0.708333333	393.7400319	1947.922683
GHR-KOCR_01-14_Female6	GHR-	KO	CR	1-14-09femko	Cage 6	KO on C.R.	19:00	178.83	394.6666667	351	317.2	59.66666667	98.05	59.66666667	10.86333333	21.66666667	43.66666667	28	84.66666667	39.59333333	0	1	13.9	0.5	20.93	0.05	0.52	20.62666667	0.26	-0.306666667	0.21	114.3866667	79.65333333	0.7	457.584108	2262.874024
GHR-KOAL_01-14_Female7	GHR-	KO	AL	1-14-09femko	Cage 7	KO on A.L.	18:00	141.6366667	390.3333333	323	481.6133333	86.66666667	118.38	86	21.57666667	30	67.33333333	27.66666667	81.33333333	44.15333333	0.333333333	1	15.2	0.5	20.93333333	0.046666667	0.5	20.69	0.216666667	-0.246666667	0.17	80.69666667	56.21666667	0.69	353.0185408	1594.708018
GHR-KOAL_01-14_Female7	GHR-	KO	AL	1-14-09femko	Cage 7	KO on A.L.	19:00	127.07	428.3333333	385.3333333	495.0233333	101.6666667	104.84	101.5	11.37166667	22.33333333	43	28.33333333	90.5	75.01166667	1.166666667	0	15.2	0.5	20.93	0.05	0.5	20.66333333	0.24	-0.27	0.191666667	88.51	62.96666667	0.711666667	387.9976016	1755.785467
GHR-KOAL_01-14_Female7	GHR-	KO	AL	1-14-09femko	Cage 7	KO on A.L.	20:00	84.50166667	318.6666667	240.5	500.3983333	81	99.56	80.33333333	29.395	25.5	78.16666667	17	42.83333333	34.98666667	0.5	0.166666667	15.2	0.5	20.93	0.05	0.5	20.68	0.228333333	-0.253333333	0.185	84.045	60.64666667	0.72	368.9478824	1671.09458
GHR-KOAL_01-14_Female7	GHR-	KO	AL	1-14-09femko	Cage 7	KO on A.L.	21:00	85.55833333	385.1666667	330.8333333	500.845	87.5	98.83	87.5	17.03	25.5	54.33333333	23.5	51.66666667	57.97666667	0.166666667	0.333333333	15.2	0.5	20.93	0.05	0.5	20.67833333	0.233333333	-0.255	0.185	84.685	61.51	0.726666667	372.002748	1686.535692
GHR-KOAL_01-14_Female7	GHR-	KO	AL	1-14-09femko	Cage 7	KO on A.L.	22:00	107.12	362	316.5	516.2416667	95.16666667	83.75333333	94.33333333	12.25833333	20.5	45.5	25.33333333	63.33333333	67.31666667	0.333333333	0.166666667	15.2	0.5	20.935	0.045	0.5	20.66833333	0.241666667	-0.265	0.196666667	87.68166667	64.89833333	0.74	385.906872	1751.957459
GHR-KOAL_01-14_Female7	GHR-	KO	AL	1-14-09femko	Cage 7	KO on A.L.	23:00	66.10166667	276.8333333	211.8333333	524.49	82.16666667	75.45833333	81.5	21.52666667	24.83333333	65	12.33333333	57.83333333	40.25333333	0.333333333	0.166666667	15.2	0.5	20.93	0.05	0.5	20.68666667	0.231666667	-0.245	0.186666667	81.18666667	61.25	0.753333333	358.0290992	1628.139406
GHR-KOAL_01-14_Female7	GHR-	KO	AL	1-14-09femko	Cage 7	KO on A.L.	00:00	117.5416667	369.5	331.6666667	499.5616667	90	100.215	89.5	12.485	18.33333333	37.83333333	21.16666667	70.5	56.26166667	1	0	15.2	0.5	20.935	0.045	0.5	20.68	0.235	-0.256666667	0.19	84.54333333	62.705	0.74	372.1735048	1689.737146
GHR-KOAL_01-14_Female7	GHR-	KO	AL	1-14-09femko	Cage 7	KO on A.L.	01:00	133.95	465.6666667	407.5	478.7383333	117.8333333	120.9066667	117.8333333	17.05833333	27.66666667	58.16666667	34.83333333	113.5	82.94666667	0.333333333	0.833333333	15.2	0.5	20.93166667	0.048333333	0.5	20.66333333	0.25	-0.268333333	0.205	88.68833333	67.17166667	0.756666667	391.271256	1779.559713
GHR-KOAL_01-14_Female7	GHR-	KO	AL	1-14-09femko	Cage 7	KO on A.L.	02:00	91.26166667	320.6666667	282.6666667	521.5733333	84.16666667	78.37833333	83.5	12.15333333	16.83333333	38	19	44.5	49.43333333	0.333333333	0.5	15.2	0.5	20.93833333	0.041666667	0.5	20.67666667	0.233333333	-0.256666667	0.186666667	85.17	62.15166667	0.73	374.3100776	1698.073047
GHR-KOAL_01-14_Female7	GHR-	KO	AL	1-14-09femko	Cage 7	KO on A.L.	03:00	116.0133333	389.5	343	511.7266667	83	88.27666667	82	15.405	19	46.5	26.83333333	75.83333333	77.75833333	0.666666667	0.166666667	15.2	0.5	20.93833333	0.041666667	0.5	20.68833333	0.233333333	-0.248333333	0.19	81.95333333	62.09333333	0.758333333	361.5719456	1645.43345
GHR-KOAL_01-14_Female7	GHR-	KO	AL	1-14-09femko	Cage 7	KO on A.L.	04:00	73.62666667	226.8333333	189.3333333	528.52	65.83333333	71.255	65.33333333	11.64833333	16.83333333	37.5	11.16666667	33.83333333	27.64	0.5	0	15.2	0.5	20.94	0.04	0.5	20.70666667	0.213333333	-0.226666667	0.168333333	75.13166667	55.50333333	0.736666667	330.6067032	1500.382051
GHR-KOAL_01-14_Female7	GHR-	KO	AL	1-14-09femko	Cage 7	KO on A.L.	05:00	153.5833333	483.6666667	412.3333333	443.385	112.3333333	156.46	112	20.71666667	33.66666667	71.33333333	21.16666667	69.5	49.75666667	0.5	0.333333333	15.2	0.5	20.93833333	0.041666667	0.5	20.68666667	0.23	-0.251666667	0.186666667	82.80333333	61.395	0.741666667	364.501852	1655.546377
GHR-KOAL_01-14_Female7	GHR-	KO	AL	1-14-09femko	Cage 7	KO on A.L.	06:00	36.87166667	118.6666667	97.83333333	555.8416667	52.66666667	43.98	52	7.83	11.16666667	20.83333333	4	7.166666667	5.255	0	0.333333333	15.2	0.5	20.94	0.04	0.5	20.725	0.193333333	-0.211666667	0.151666667	69.46333333	49.15833333	0.706666667	304.3456328	1376.919432
GHR-KOAL_01-14_Female7	GHR-	KO	AL	1-14-09femko	Cage 7	KO on A.L.	07:00	9.48	66.83333333	43.5	575.57	33.5	24.30666667	32.66666667	7.895	10.16666667	23.33333333	0.166666667	0.166666667	0.041666667	0	0	15.2	0.5	20.94	0.04	0.5	20.73666667	0.185	-0.2	0.141666667	65.42333333	46.48833333	0.71	286.7603576	1297.650998
GHR-KOAL_01-14_Female7	GHR-	KO	AL	1-14-09femko	Cage 7	KO on A.L.	08:00	65.695	232	184.1666667	521.0133333	71.66666667	78.28333333	72.16666667	15.75666667	22.5	47.83333333	5	11.66666667	10.31166667	0.5	0	15.2	0.5	20.94	0.04	0.5	20.725	0.196666667	-0.21	0.153333333	69.95833333	50.60166667	0.725	307.1823024	1392.492731
GHR-KOAL_01-14_Female7	GHR-	KO	AL	1-14-09femko	Cage 7	KO on A.L.	09:00	0.166666667	16.66666667	13	594.1666667	13.5	5.716666667	12.66666667	1.753333333	2	3.666666667	0	0	0	0	0	15.2	0.5	20.94	0.04	0.5	20.75333333	0.176666667	-0.185	0.135	61.23666667	44.10166667	0.721666667	268.7690296	1218.028775
GHR-KOAL_01-14_Female7	GHR-	KO	AL	1-14-09femko	Cage 7	KO on A.L.	10:00	121.6216667	298.5	247.3333333	480.73	68.5	119.195	68	15.45	21.83333333	51.16666667	3.333333333	4.833333333	3.27	0	0.666666667	15.2	0.501666667	20.93833333	0.041666667	0.505	20.72833333	0.198333333	-0.206666667	0.155	69.31833333	51.325	0.74	305.0969536	1385.666945
GHR-KOAL_01-14_Female7	GHR-	KO	AL	1-14-09femko	Cage 7	KO on A.L.	11:00	1.998333333	47.66666667	32.66666667	582.4783333	24.33333333	17.52833333	23.66666667	6.118333333	6.666666667	15	0	0	0	0	0	15.2	0.5	20.93833333	0.041666667	0.503333333	20.73833333	0.18	-0.198333333	0.14	65.50666667	46.30666667	0.708333333	286.978432	1298.750074
GHR-KOAL_01-14_Female7	GHR-	KO	AL	1-14-09femko	Cage 7	KO on A.L.	12:00	4.621666667	51	35.66666667	582.9833333	32	17.01666667	31	6.883333333	7.166666667	15.33333333	0	0	0	0	0	15.2	0.5	20.94	0.04	0.503333333	20.74166667	0.18	-0.198333333	0.14	65.675	46.49833333	0.71	287.7602896	1302.244961
GHR-KOAL_01-14_Female7	GHR-	KO	AL	1-14-09femko	Cage 7	KO on A.L.	13:00	5.873333333	44.66666667	33.16666667	583.535	26.33333333	16.465	25.33333333	4.583333333	4.166666667	11.5	0	0	0	0	0	15.2	0.506666667	20.94	0.04	0.51	20.74666667	0.181666667	-0.191666667	0.14	63.24	46.49166667	0.736666667	278.1404984	1262.58793
GHR-KOAL_01-14_Female7	GHR-	KO	AL	1-14-09femko	Cage 7	KO on A.L.	14:00	2.665	30.66666667	25.16666667	590.23	22.5	9.685	21.66666667	1.863333333	3.666666667	5.5	0	0	0	0	0	15.2	0.503333333	20.94	0.04	0.505	20.74	0.183333333	-0.196666667	0.141666667	65.62666667	46.94666667	0.715	287.8433728	1303.238286
GHR-KOAL_01-14_Female7	GHR-	KO	AL	1-14-09femko	Cage 7	KO on A.L.	15:00	0.335	36.16666667	19.83333333	588.55	21.33333333	11.45	20.33333333	5.716666667	7.5	16.33333333	0	0	0	0	0	15.2	0.5	20.94	0.04	0.505	20.74666667	0.176666667	-0.191666667	0.135	63.18333333	44.99333333	0.711666667	277.0011824	1253.667302
GHR-KOAL_01-14_Female7	GHR-	KO	AL	1-14-09femko	Cage 7	KO on A.L.	16:00	5.715	40	30.33333333	585.99	22.66666667	14.01	21.66666667	3.216666667	5	9.666666667	0	0	0	0	0	15.2	0.501666667	20.93833333	0.041666667	0.501666667	20.74166667	0.185	-0.198333333	0.138333333	65.23666667	46.00833333	0.705	285.7299192	1292.114765
GHR-KOAL_01-14_Female7	GHR-	KO	AL	1-14-09femko	Cage 7	KO on A.L.	17:00	4.565	74.33333333	46.33333333	574.0383333	36.5	25.81	36	8.525	11.66666667	28	0	0	0	0	0	15.2	0.5	20.93833333	0.041666667	0.505	20.73333333	0.186666667	-0.203333333	0.143333333	67.58666667	47.50833333	0.703333333	295.9265352	1338.016196
GHR-KOAL_01-14_Female7	GHR-	KO	AL	1-14-09femko	Cage 7	KO on A.L.	18:00	116.7416667	346.3333333	294.3333333	507.91	78.5	91.92	78.16666667	17.295	20	52	30.66666667	79.5	61.925	1.166666667	0	15.2	0.5	20.93333333	0.046666667	0.503333333	20.68666667	0.225	-0.246666667	0.176666667	82.20333333	59.04166667	0.716666667	360.6944952	1633.401606
GHR-KOAL_01-14_Female7	GHR-	KO	AL	1-14-09femko	Cage 7	KO on A.L.	19:00	145.3166667	411.3333333	384	329.1566667	82.66666667	85.87	82	8.813333333	12.33333333	27.33333333	30.66666667	110	101.2766667	0.666666667	1	15.2	0.5	20.93	0.05	0.5	20.66333333	0.246666667	-0.266666667	0.2	89.18333333	66.77	0.75	392.9805568	1786.478171
GHR-KOAL_01-14_Female8	GHR-	KO	AL	1-14-09femko	Cage 8	KO on A.L.	18:00	94.35	439.6666667	377.6666667	495.67	83.33333333	104.22	83.33333333	18.01666667	26.33333333	62	11	17	39.75333333	0.333333333	0.333333333	23.2	0.5	20.93333333	0.046666667	0.51	20.69666667	0.22	-0.24	0.17	52.54	37.77	0.72	351.9033072	1044.724821
GHR-KOAL_01-14_Female8	GHR-	KO	AL	1-14-09femko	Cage 8	KO on A.L.	19:00	317.51	1080.5	980.8333333	370.1083333	124	229.6283333	124.3333333	21.08	41.66666667	99.66666667	41.83333333	100.5	104.2783333	1.833333333	2	23.2	0.5	20.93	0.05	0.505	20.60166667	0.286666667	-0.33	0.238333333	71.51166667	51.73	0.723333333	479.2720264	1422.853113
GHR-KOAL_01-14_Female8	GHR-	KO	AL	1-14-09femko	Cage 8	KO on A.L.	20:00	206.845	976.6666667	900	410.9033333	114.6666667	188.7983333	115	18.14333333	32.66666667	76.66666667	30	96.33333333	105	1.166666667	1	23.2	0.5	20.93	0.05	0.503333333	20.61166667	0.28	-0.321666667	0.231666667	69.73833333	50.54166667	0.725	467.4752208	1388.205512
GHR-KOAL_01-14_Female8	GHR-	KO	AL	1-14-09femko	Cage 8	KO on A.L.	21:00	121.9066667	442	403.6666667	497.1133333	80.66666667	102.7883333	80.33333333	10.08833333	17.66666667	38.33333333	16	39.5	35.97	0.833333333	0.166666667	23.2	0.5	20.93	0.05	0.5	20.65	0.251666667	-0.285	0.203333333	61.72666667	44.145	0.713333333	413.2202344	1225.504719
GHR-KOAL_01-14_Female8	GHR-	KO	AL	1-14-09femko	Cage 8	KO on A.L.	22:00	4.136666667	20	13.5	592.2816667	8.166666667	7.675	7.333333333	2.431666667	3	6.5	0.5	0.5	0.166666667	0	0	23.2	0.5	20.935	0.045	0.5	20.70666667	0.206666667	-0.228333333	0.163333333	48.89166667	34.78166667	0.711666667	327.1264496	970.0364286
GHR-KOAL_01-14_Female8	GHR-	KO	AL	1-14-09femko	Cage 8	KO on A.L.	23:00	206.3266667	990.3333333	894.3333333	422.5016667	118.5	177.275	118.6666667	20.46333333	38.5	96	20.66666667	71.33333333	102.5233333	0.333333333	0.166666667	23.2	0.5	20.93	0.05	0.5	20.62833333	0.27	-0.305	0.223333333	65.48666667	47.98333333	0.731666667	439.4628912	1305.96589
GHR-KOAL_01-14_Female8	GHR-	KO	AL	1-14-09femko	Cage 8	KO on A.L.	00:00	0	1.666666667	1.333333333	599.49	2.833333333	0.51	1.833333333	0.163333333	0.166666667	0.333333333	0	0	0	0	0	23.2	0.5	20.935	0.045	0.498333333	20.72	0.193333333	-0.213333333	0.145	45.72166667	31.34333333	0.685	304.8129912	901.0106101
GHR-KOAL_01-14_Female8	GHR-	KO	AL	1-14-09femko	Cage 8	KO on A.L.	01:00	217.4	1084.5	986.3333333	426.455	101.5	173.095	102	17.71833333	35.5	98.16666667	17.66666667	38.83333333	119.3133333	1	0.666666667	23.2	0.5	20.93166667	0.048333333	0.5	20.63666667	0.263333333	-0.3	0.218333333	64.27333333	46.635	0.723333333	430.8921848	1278.99015
GHR-KOAL_01-14_Female8	GHR-	KO	AL	1-14-09femko	Cage 8	KO on A.L.	02:00	53.66833333	186.8333333	170.6666667	552.4416667	30.66666667	47.42	29.83333333	3.89	6.833333333	16.16666667	1.333333333	2	12.41333333	0	0.333333333	23.2	0.5	20.93833333	0.041666667	0.496666667	20.69833333	0.206666667	-0.236666667	0.163333333	50.72833333	34.76666667	0.685	338.1827112	999.825846
GHR-KOAL_01-14_Female8	GHR-	KO	AL	1-14-09femko	Cage 8	KO on A.L.	03:00	67.96333333	424.1666667	370.8333333	524.1283333	59.66666667	75.66166667	59.5	11.13166667	20.33333333	53.33333333	9.833333333	23.66666667	46.41833333	0	0.333333333	23.2	0.5	20.93833333	0.041666667	0.5	20.69	0.221666667	-0.243333333	0.175	52.415	37.82166667	0.716666667	351.1980736	1042.415023
GHR-KOAL_01-14_Female8	GHR-	KO	AL	1-14-09femko	Cage 8	KO on A.L.	04:00	107.2466667	331.5	299	521.95	55.33333333	77.89166667	55	9.151666667	13.5	32.5	6.333333333	18.83333333	27.57166667	0	0	23.2	0.5	20.94	0.04	0.493333333	20.695	0.213333333	-0.241666667	0.17	51.89666667	36.40833333	0.7	346.7557608	1026.946674
GHR-KOAL_01-14_Female8	GHR-	KO	AL	1-14-09femko	Cage 8	KO on A.L.	05:00	123.51	553.6666667	482.5	483.5583333	67.66666667	116.1433333	67.66666667	20.52333333	24	71.16666667	5.666666667	10.83333333	43.595	0.166666667	1.166666667	23.2	0.5	20.93833333	0.041666667	0.493333333	20.69166667	0.216666667	-0.243333333	0.173333333	51.95833333	36.97166667	0.71	347.6528352	1030.868597
GHR-KOAL_01-14_Female8	GHR-	KO	AL	1-14-09femko	Cage 8	KO on A.L.	06:00	42.515	234.5	217.5	562.2766667	23.5	37.71833333	22.83333333	3.193333333	8.333333333	17	4.833333333	15.5	26.03166667	0.166666667	0.333333333	23.2	0.5	20.94	0.04	0.49	20.72	0.195	-0.22	0.153333333	46.32333333	32.48333333	0.701666667	309.5026624	916.8397515
GHR-KOAL_01-14_Female8	GHR-	KO	AL	1-14-09femko	Cage 8	KO on A.L.	07:00	32.035	106.8333333	73	560.0316667	40	39.77666667	39.33333333	13.83833333	13	33.83333333	1	1.166666667	0.878333333	0	0.166666667	23.2	0.5	20.94	0.04	0.495	20.72166667	0.196666667	-0.216666667	0.155	46.015	33.01666667	0.718333333	308.1416344	914.6908244
GHR-KOAL_01-14_Female8	GHR-	KO	AL	1-14-09femko	Cage 8	KO on A.L.	08:00	1.673333333	33.16666667	21.33333333	588.825	16.66666667	10.95	16	4.295	4.333333333	11.83333333	0	0	0	0	0	23.2	0.5	20.94	0.04	0.495	20.73666667	0.185	-0.198333333	0.145	42.45333333	30.68166667	0.723333333	284.4964728	844.8191778
GHR-KOAL_01-14_Female8	GHR-	KO	AL	1-14-09femko	Cage 8	KO on A.L.	09:00	105.6133333	379.6666667	332.6666667	510.31	66.83333333	89.48	66.33333333	13.775	16.66666667	47	7.166666667	15.33333333	32.35833333	1	0.166666667	23.2	0.5	20.94	0.04	0.5	20.70333333	0.215	-0.231666667	0.173333333	49.92166667	37.09166667	0.743333333	335.4890288	998.5598118
GHR-KOAL_01-14_Female8	GHR-	KO	AL	1-14-09femko	Cage 8	KO on A.L.	10:00	3.521666667	25.83333333	20.16666667	589.1866667	15.83333333	10.54666667	15.5	1.395	3.666666667	5.666666667	0	0	0	0	0	23.2	0.501666667	20.93833333	0.041666667	0.5	20.73333333	0.19	-0.201666667	0.146666667	43.42833333	31.55	0.726666667	291.1829912	864.9936696
GHR-KOAL_01-14_Female8	GHR-	KO	AL	1-14-09femko	Cage 8	KO on A.L.	11:00	21.60333333	69.16666667	58.5	573.555	25.16666667	26.445	24.16666667	3.905	5	10.66666667	0.666666667	0.666666667	0.268333333	0.166666667	0	23.2	0.5	20.93833333	0.041666667	0.5	20.72	0.201666667	-0.216666667	0.158333333	46.65	33.99666667	0.728333333	312.8829952	929.6700677
GHR-KOAL_01-14_Female8	GHR-	KO	AL	1-14-09femko	Cage 8	KO on A.L.	12:00	0	9	6.833333333	596.7616667	8.5	3.238333333	7.5	0.311666667	1.666666667	2.166666667	0	0	0	0	0	23.2	0.5	20.94	0.04	0.5	20.73833333	0.186666667	-0.2	0.145	43.25166667	30.94666667	0.715	289.5554648	858.8428095
GHR-KOAL_01-14_Female8	GHR-	KO	AL	1-14-09femko	Cage 8	KO on A.L.	13:00	16.655	125.5	66.66666667	554.2983333	38	45.70166667	37	21.89333333	14.16666667	58.83333333	0.5	0.5	0.265	0	0.166666667	23.2	0.506666667	20.94	0.04	0.5	20.72666667	0.196666667	-0.211666667	0.155	45.265	33.40333333	0.738333333	303.9817352	904.3499159
GHR-KOAL_01-14_Female8	GHR-	KO	AL	1-14-09femko	Cage 8	KO on A.L.	14:00	0	5.166666667	3.333333333	597.8916667	3.666666667	2.105	2.833333333	0.855	0.666666667	1.833333333	0	0	0	0	0	23.2	0.503333333	20.94	0.04	0.5	20.74333333	0.183333333	-0.195	0.143333333	41.83833333	30.38	0.726666667	280.5083	833.1326138
GHR-KOAL_01-14_Female8	GHR-	KO	AL	1-14-09femko	Cage 8	KO on A.L.	15:00	18.24	84.33333333	62.66666667	570.3216667	36.83333333	29.67833333	35.83333333	6.105	9	21.66666667	2.833333333	2.5	0.871666667	0	0.166666667	23.2	0.5	20.94	0.04	0.5	20.72166667	0.201666667	-0.216666667	0.158333333	46.04333333	34.03166667	0.738333333	309.2590392	919.9557589
GHR-KOAL_01-14_Female8	GHR-	KO	AL	1-14-09femko	Cage 8	KO on A.L.	16:00	0.3	26.5	19.16666667	589.58	18	10.42333333	17	3.145	3.666666667	7.333333333	0	0	0	0	0	23.2	0.501666667	20.93833333	0.041666667	0.5	20.72833333	0.195	-0.206666667	0.151666667	44.63	32.47666667	0.728333333	299.2901152	889.2688549
GHR-KOAL_01-14_Female8	GHR-	KO	AL	1-14-09femko	Cage 8	KO on A.L.	17:00	66.71	422.6666667	356	520.815	59.83333333	79.03666667	59.33333333	18.235	25.33333333	66.66666667	7.666666667	22.16666667	39.09	0.166666667	0.333333333	23.2	0.5	20.93833333	0.041666667	0.5	20.7	0.221666667	-0.24	0.175	51.20333333	37.985	0.74	344.0472536	1023.511059
GHR-KOAL_01-14_Female8	GHR-	KO	AL	1-14-09femko	Cage 8	KO on A.L.	18:00	112.6183333	672.8333333	570.6666667	462.185	91.5	137.5666667	91.16666667	30.055	32	102.1666667	19.83333333	71.83333333	71.105	0.666666667	0.333333333	23.2	0.5	20.93333333	0.046666667	0.5	20.66	0.245	-0.273333333	0.2	58.74833333	43.29	0.736666667	394.47134	1173.428417
GHR-KOAL_01-14_Female8	GHR-	KO	AL	1-14-09femko	Cage 8	KO on A.L.	19:00	189.4333333	923	866.3333333	268.1766667	96.66666667	146.8533333	97.66666667	9.343333333	24.66666667	56.66666667	35	134	125.6766667	1.333333333	0.666666667	23.2	0.5	20.93	0.05	0.5	20.61	0.286666667	-0.32	0.24	68.73666667	50.97	0.743333333	461.837296	1374.712231
GHR-KOAL_01-16_Female1	GHR-	KO	AL	1-16-09femko	Cage 1	KO on A.L.	17:00	103.2225	229	198	525.595	61.5	74.3225	61.25	9.495	15.5	31	6.5	17	10.29	0.5	0.5	22.2	0.5	20.94	0.04	0.51	20.7475	0.1975	-0.19	0.1525	43.235	35.0775	0.81	280.6650207	879.1447444
GHR-KOAL_01-16_Female1	GHR-	KO	AL	1-16-09femko	Cage 1	KO on A.L.	18:00	105.6616667	222.1666667	189.5	529.56	66.16666667	70.27166667	65.5	9.601666667	16.16666667	32.66666667	5.5	8.5	2.493333333	1.166666667	0.5	22.2	0.5	20.94	0.04	0.508333333	20.72	0.22	-0.215	0.175	49.195	39.85833333	0.808333333	319.3062852	1000.096324
GHR-KOAL_01-16_Female1	GHR-	KO	AL	1-16-09femko	Cage 1	KO on A.L.	19:00	143.94	331.3333333	286.8333333	494.535	92.66666667	105.3383333	92.33333333	12.17333333	21.66666667	44.5	10.5	16.16666667	6.601666667	1	0.666666667	22.2	0.5	20.93	0.05	0.508333333	20.715	0.226666667	-0.218333333	0.178333333	49.82333333	40.64833333	0.816666667	323.635263	1014.94714
GHR-KOAL_01-16_Female1	GHR-	KO	AL	1-16-09femko	Cage 1	KO on A.L.	20:00	117.62	269.6666667	239.6666667	524.0483333	74.16666667	75.72833333	73.5	7.921666667	15.66666667	30	11.5	22.5	18.07333333	0.5	0.166666667	22.2	0.498333333	20.93	0.05	0.506666667	20.71666667	0.225	-0.213333333	0.175	48.88833333	40.31833333	0.826666667	317.9480892	998.3118832
GHR-KOAL_01-16_Female1	GHR-	KO	AL	1-16-09femko	Cage 1	KO on A.L.	21:00	79.38833333	170.1666667	145.5	544.7266667	56.16666667	55.27333333	55.16666667	6.69	12.66666667	24.66666667	3.833333333	5.166666667	2.246666667	0.5	0	22.2	0.5	20.93	0.05	0.5	20.735	0.21	-0.198333333	0.165	44.905	37.165	0.828333333	292.1598144	917.4585246
GHR-KOAL_01-16_Female1	GHR-	KO	AL	1-16-09femko	Cage 1	KO on A.L.	22:00	116.665	248	219.8333333	520.2383333	77.83333333	79.57833333	77.33333333	8.94	13.83333333	28.16666667	6.833333333	8.333333333	2.698333333	1	0.333333333	22.2	0.491666667	20.93166667	0.048333333	0.5	20.73833333	0.213333333	-0.195	0.166666667	44.31	37.92	0.855	289.4019084	910.9644524
GHR-KOAL_01-16_Female1	GHR-	KO	AL	1-16-09femko	Cage 1	KO on A.L.	23:00	78.50333333	165.6666667	149	548.6366667	54.83333333	51.36166667	54	4.868333333	9.833333333	16.66666667	6	9.333333333	3.518333333	0.333333333	0.666666667	22.2	0.49	20.93333333	0.046666667	0.5	20.74833333	0.201666667	-0.185	0.153333333	41.97166667	35.16666667	0.84	273.4582458	859.5063356
GHR-KOAL_01-16_Female1	GHR-	KO	AL	1-16-09femko	Cage 1	KO on A.L.	00:00	57.19	157.8333333	133.3333333	548.3383333	52.16666667	51.665	51.16666667	6.711666667	12.83333333	24.5	2.166666667	3.166666667	0.63	0	0.166666667	22.2	0.493333333	20.93	0.05	0.5	20.75166667	0.2	-0.18	0.153333333	41.09833333	34.39833333	0.836666667	267.735552	841.1150037
GHR-KOAL_01-16_Female1	GHR-	KO	AL	1-16-09femko	Cage 1	KO on A.L.	01:00	94.355	213.5	182.1666667	534.0083333	62.83333333	65.84833333	62.33333333	8.866666667	13.33333333	31.33333333	8	11.16666667	11.37333333	0.5	0.166666667	22.2	0.493333333	20.93166667	0.048333333	0.5	20.75666667	0.196666667	-0.18	0.153333333	40.38666667	34.59833333	0.856666667	263.8094598	830.8758162
GHR-KOAL_01-16_Female1	GHR-	KO	AL	1-16-09femko	Cage 1	KO on A.L.	02:00	88.36	199.1666667	173.3333333	536.845	62.33333333	62.88333333	62.16666667	9.145	13.66666667	25.83333333	5.666666667	8	1.805	0.333333333	0.166666667	22.2	0.49	20.93833333	0.041666667	0.5	20.755	0.2	-0.178333333	0.153333333	41.02833333	34.88666667	0.851666667	267.767631	842.9369435
GHR-KOAL_01-16_Female1	GHR-	KO	AL	1-16-09femko	Cage 1	KO on A.L.	03:00	103.7516667	229.3333333	196.6666667	525.7016667	70.66666667	74.05333333	70.16666667	9	15.66666667	32.66666667	9.833333333	22.16666667	9.241666667	1	0.166666667	22.2	0.491666667	20.93833333	0.041666667	0.5	20.755	0.196666667	-0.176666667	0.151666667	40.78833333	34.49666667	0.846666667	266.035365	836.926433
GHR-KOAL_01-16_Female1	GHR-	KO	AL	1-16-09femko	Cage 1	KO on A.L.	04:00	74.07333333	148.8333333	135.1666667	553.385	52.5	46.55166667	51.66666667	3.948333333	7.333333333	13.66666667	5.666666667	9	2.998333333	0.833333333	0.5	22.2	0.49	20.94	0.04	0.5	20.77166667	0.185	-0.165	0.141666667	37.08666667	31.90333333	0.861666667	242.371386	763.7477366
GHR-KOAL_01-16_Female1	GHR-	KO	AL	1-16-09femko	Cage 1	KO on A.L.	05:00	108.1716667	216	192.6666667	524.1666667	72	75.65	71.5	6.195	14	23.33333333	7.333333333	10.5	4.206666667	0.5	0.166666667	22.2	0.49	20.94	0.04	0.5	20.76833333	0.185	-0.168333333	0.143333333	37.98833333	32.295	0.851666667	247.9213416	780.269869
GHR-KOAL_01-16_Female1	GHR-	KO	AL	1-16-09femko	Cage 1	KO on A.L.	06:00	85.22333333	166	142.3333333	542.82	64	56.99666667	63.5	7.105	11.16666667	23.66666667	3.5	4.166666667	0.87	0.833333333	0.333333333	22.2	0.49	20.94	0.04	0.5	20.76833333	0.186666667	-0.166666667	0.145	38.03166667	32.58333333	0.858333333	248.4285894	782.604128
GHR-KOAL_01-16_Female1	GHR-	KO	AL	1-16-09femko	Cage 1	KO on A.L.	07:00	49.63	94.83333333	78.66666667	566.325	39.33333333	33.675	38.33333333	5.213333333	7.333333333	16.16666667	0.833333333	0.833333333	0.106666667	0.166666667	0	22.2	0.49	20.94	0.04	0.5	20.78833333	0.173333333	-0.15	0.131666667	33.84166667	29.36166667	0.87	221.3873688	698.2748958
GHR-KOAL_01-16_Female1	GHR-	KO	AL	1-16-09femko	Cage 1	KO on A.L.	08:00	10.17833333	45.5	31	585.1933333	25.83333333	14.71	25	5.195	5.833333333	14.5	0.666666667	1	0.23	0.166666667	0	22.2	0.49	20.94	0.04	0.5	20.8	0.161666667	-0.138333333	0.121666667	31.25166667	27.17	0.871666667	204.4934574	644.8772225
GHR-KOAL_01-16_Female1	GHR-	KO	AL	1-16-09femko	Cage 1	KO on A.L.	09:00	31.84166667	83	69.33333333	570.3816667	44.66666667	29.45166667	44	2.95	7.666666667	13.66666667	1.333333333	1.333333333	0.171666667	0.333333333	0.166666667	22.2	0.49	20.94	0.04	0.5	20.79333333	0.17	-0.143333333	0.126666667	32.55	28.76833333	0.888333333	213.4080894	674.2553318
GHR-KOAL_01-16_Female1	GHR-	KO	AL	1-16-09femko	Cage 1	KO on A.L.	10:00	59.96	118	103.1666667	556.6416667	59.16666667	43.32833333	58.5	4.846666667	8.166666667	14.83333333	3.5	5.333333333	2.575	0.166666667	0.333333333	22.2	0.49	20.94	0.04	0.5	20.775	0.183333333	-0.165	0.141666667	37.34833333	32.08333333	0.86	244.0412034	768.5759182
GHR-KOAL_01-16_Female1	GHR-	KO	AL	1-16-09femko	Cage 1	KO on A.L.	11:00	7.221666667	66	36.16666667	575.845	27.66666667	24.07166667	27.16666667	9.978333333	8.5	29.83333333	0	0	0	0	0	22.2	0.49	20.94	0.04	0.5	20.79333333	0.168333333	-0.146666667	0.128333333	33.40666667	29.005	0.87	218.5601766	689.3249985
GHR-KOAL_01-16_Female1	GHR-	KO	AL	1-16-09femko	Cage 1	KO on A.L.	12:00	4.208333333	16.66666667	12.33333333	594.075	12	5.916666667	11.16666667	1.606666667	2.333333333	4.333333333	0	0	0	0	0	22.2	0.49	20.94	0.04	0.5	20.8	0.161666667	-0.14	0.121666667	31.78666667	27.56	0.868333333	207.9271536	655.7390759
GHR-KOAL_01-16_Female1	GHR-	KO	AL	1-16-09femko	Cage 1	KO on A.L.	13:00	34.98833333	83.33333333	62.16666667	567.8216667	33.66666667	32.14333333	33	7.311666667	9	21.16666667	0.666666667	0.666666667	0.076666667	0.5	0	22.2	0.49	20.94	0.04	0.5	20.78333333	0.173333333	-0.156666667	0.13	35.315	29.85	0.843333333	230.3207154	724.1047723
GHR-KOAL_01-16_Female1	GHR-	KO	AL	1-16-09femko	Cage 1	KO on A.L.	14:00	24.71166667	62.83333333	49.16666667	578.735	31.33333333	21.26666667	30.33333333	3.61	5.666666667	13.66666667	1.666666667	2	0.956666667	0.166666667	0	22.2	0.49	20.94	0.04	0.5	20.78	0.173333333	-0.16	0.133333333	35.92	30.005	0.835	233.9484174	734.9088817
GHR-KOAL_01-16_Female1	GHR-	KO	AL	1-16-09femko	Cage 1	KO on A.L.	15:00	12.40166667	51.83333333	40.16666667	582.685	33.33333333	17.315	32.33333333	4.415	6.166666667	11.66666667	0	0	0	0	0	22.2	0.49	20.94	0.04	0.5	20.775	0.175	-0.165	0.135	36.67166667	30.66333333	0.838333333	238.871223	750.9690804
GHR-KOAL_01-16_Female1	GHR-	KO	AL	1-16-09femko	Cage 1	KO on A.L.	16:00	42.66833333	93.66666667	79.33333333	569.18	35	30.82	34	4.428333333	7.166666667	14.33333333	1.666666667	1.833333333	0.258333333	0.5	0.333333333	22.2	0.49	20.94	0.04	0.5	20.77	0.181666667	-0.17	0.14	38.265	31.82166667	0.831666667	249.0946116	782.337968
GHR-KOAL_01-16_Female1	GHR-	KO	AL	1-16-09femko	Cage 1	KO on A.L.	17:00	35.62	83	70	573.6483333	35	26.20666667	34.16666667	5.155	7.5	13	2.833333333	4.166666667	1.1	0.166666667	0.166666667	22.2	0.49	20.94	0.04	0.5	20.77333333	0.183333333	-0.166666667	0.143333333	37.48	31.93833333	0.855	244.671195	770.5686183
GHR-KOAL_01-16_Female1	GHR-	KO	AL	1-16-09femko	Cage 1	KO on A.L.	18:00	129.3883333	258.5	224.3333333	461.69	72.66666667	82.17333333	72	11.07	18.33333333	34.16666667	13.16666667	29	14.59666667	0.166666667	0.333333333	22.2	0.49	20.94	0.04	0.5	20.74166667	0.208333333	-0.198333333	0.165	44.16333333	37	0.838333333	287.7349548	904.2923318
GHR-KOAL_01-16_Female2	GHR-	KO	AL	1-16-09femko	Cage 2	KO on A.L.	17:00	126.5775	233.25	203.25	520.335	61.25	79.5325	60.75	10.235	13.5	30	9.75	16	10.5825	0.5	0.25	17.9	0.5	20.94	0.04	0.5	20.76	0.1875	-0.1775	0.1425	48.7825	39.8875	0.8175	255.5613609	994.009865
GHR-KOAL_01-16_Female2	GHR-	KO	AL	1-16-09femko	Cage 2	KO on A.L.	18:00	32.57666667	57.66666667	50.66666667	582.7033333	21	17.29833333	20	1.675	3.166666667	7	4.5	5.833333333	2.851666667	0.166666667	0.166666667	17.9	0.5	20.94	0.04	0.5	20.77	0.181666667	-0.17	0.136666667	46.70833333	38.28166667	0.818333333	244.7600892	951.8099405
GHR-KOAL_01-16_Female2	GHR-	KO	AL	1-16-09femko	Cage 2	KO on A.L.	19:00	215.4	561	514	484.07	62.66666667	115.7616667	62.33333333	9.228333333	17.33333333	47	33	79.5	76.62833333	1.333333333	0.5	17.9	0.5	20.93	0.05	0.5	20.73666667	0.21	-0.196666667	0.165	54.77166667	45.555	0.831666667	287.491721	1119.614974
GHR-KOAL_01-16_Female2	GHR-	KO	AL	1-16-09femko	Cage 2	KO on A.L.	20:00	528.8266667	1278.333333	1173.5	338.2483333	128.3333333	261.3683333	128.3333333	19.55833333	40.83333333	104.8333333	34.33333333	128.8333333	138.555	3.666666667	2	17.9	0.498333333	20.93	0.05	0.5	20.70166667	0.24	-0.231666667	0.191666667	64.54666667	53.87833333	0.835	338.9388807	1320.723751
GHR-KOAL_01-16_Female2	GHR-	KO	AL	1-16-09femko	Cage 2	KO on A.L.	21:00	258.5583333	523	470	461.855	90.66666667	138.0066667	90.33333333	14.175	24.83333333	53	17.66666667	37.33333333	38.24833333	1.333333333	0.833333333	17.9	0.5	20.93	0.05	0.5	20.73166667	0.218333333	-0.201666667	0.175	55.775	47.875	0.86	293.827068	1148.165936
GHR-KOAL_01-16_Female2	GHR-	KO	AL	1-16-09femko	Cage 2	KO on A.L.	22:00	296.585	937.3333333	858.3333333	400.8283333	119	198.965	119.1666667	21.22333333	31.16666667	79	27.83333333	107.1666667	126.5983333	1.666666667	0.666666667	17.9	0.491666667	20.93166667	0.048333333	0.5	20.72166667	0.233333333	-0.208333333	0.186666667	58.83	51.91333333	0.883333333	310.940005	1217.954795
GHR-KOAL_01-16_Female2	GHR-	KO	AL	1-16-09femko	Cage 2	KO on A.L.	23:00	224.6733333	606.8333333	561.6666667	468.7816667	72.66666667	130.8366667	73	9.72	20.16666667	45.16666667	20.33333333	74	74.85833333	1.333333333	0.333333333	17.9	0.49	20.93333333	0.046666667	0.498333333	20.74166667	0.215	-0.193333333	0.165	53.29	46.325	0.871666667	281.1554253	1099.518702
GHR-KOAL_01-16_Female2	GHR-	KO	AL	1-16-09femko	Cage 2	KO on A.L.	00:00	409.8183333	1060.5	972.1666667	368.6516667	122.5	231.135	122.8333333	19.24	37.5	88.33333333	39.16666667	124.1666667	123.8616667	2.166666667	2	17.9	0.493333333	20.93	0.05	0.495	20.71666667	0.236666667	-0.216666667	0.19	60.26166667	52.14	0.866666667	317.7609611	1242.547548
GHR-KOAL_01-16_Female2	GHR-	KO	AL	1-16-09femko	Cage 2	KO on A.L.	01:00	63.71666667	223.8333333	192.1666667	537.4033333	57.16666667	62.525	56.5	10.5	13.5	31.66666667	6.333333333	15.5	16.93	0.166666667	0.166666667	17.9	0.493333333	20.93166667	0.048333333	0.496666667	20.76333333	0.203333333	-0.176666667	0.155	48.165	43.33333333	0.903333333	255.1692793	1001.746968
GHR-KOAL_01-16_Female2	GHR-	KO	AL	1-16-09femko	Cage 2	KO on A.L.	02:00	496.9083333	1286.5	1198	355.625	124	244.1983333	123.8333333	16.13166667	37.66666667	88.5	55.33333333	181.5	166.6733333	2	2	17.9	0.49	20.93833333	0.041666667	0.496666667	20.71166667	0.241666667	-0.223333333	0.198333333	62.19333333	54.67333333	0.878333333	328.5669584	1286.112545
GHR-KOAL_01-16_Female2	GHR-	KO	AL	1-16-09femko	Cage 2	KO on A.L.	03:00	400.775	1068.5	968.5	380.7716667	126	218.695	126.3333333	24.20166667	39.66666667	100	31.83333333	90.66666667	99.53333333	2.666666667	1.166666667	17.9	0.491666667	20.93833333	0.041666667	0.495	20.725	0.226666667	-0.213333333	0.185	58.13166667	50.775	0.871666667	306.8733398	1200.147465
GHR-KOAL_01-16_Female2	GHR-	KO	AL	1-16-09femko	Cage 2	KO on A.L.	04:00	321.8733333	917.1666667	829.8333333	404.1366667	126.8333333	195.5316667	127.1666667	21.09333333	35.83333333	87.33333333	30	125	110.0616667	1.166666667	1.833333333	17.9	0.49	20.94	0.04	0.49	20.73	0.225	-0.21	0.181666667	57.01833333	49.80666667	0.875	300.9990789	1178.024372
GHR-KOAL_01-16_Female2	GHR-	KO	AL	1-16-09femko	Cage 2	KO on A.L.	05:00	359.4216667	787.3333333	717.6666667	401.975	116	197.405	116.1666667	16.48	33.5	69.66666667	15.83333333	51.83333333	46.84166667	2.333333333	0.666666667	17.9	0.49	20.94	0.04	0.49	20.735	0.218333333	-0.201666667	0.176666667	55.81666667	48.42333333	0.868333333	294.4154052	1151.330112
GHR-KOAL_01-16_Female2	GHR-	KO	AL	1-16-09femko	Cage 2	KO on A.L.	06:00	208.7633333	441	391.5	460.6366667	94.83333333	139.0766667	95	14.26666667	24.5	49.5	9.666666667	23.5	14.72833333	1	0.5	17.9	0.49	20.94	0.04	0.49	20.76	0.195	-0.173333333	0.146666667	47.92666667	41.01666667	0.861666667	252.3939022	985.8752001
GHR-KOAL_01-16_Female2	GHR-	KO	AL	1-16-09femko	Cage 2	KO on A.L.	07:00	66.86333333	150.6666667	131.8333333	542.33	50.16666667	57.61	49.5	6.515	9.666666667	18.83333333	3.5	4.5	1.218333333	0.166666667	0.5	17.9	0.49	20.94	0.04	0.49	20.79	0.175	-0.148333333	0.131666667	40.73666667	36.19	0.89	215.4842096	844.4487656
GHR-KOAL_01-16_Female2	GHR-	KO	AL	1-16-09femko	Cage 2	KO on A.L.	08:00	0	11.5	7.333333333	597.4283333	10	2.571666667	9	0.836666667	1.5	4.166666667	0	0	0	0	0	17.9	0.49	20.94	0.04	0.49	20.825	0.143333333	-0.111666667	0.1	30.71	27.41666667	0.895	162.5428832	637.128881
GHR-KOAL_01-16_Female2	GHR-	KO	AL	1-16-09femko	Cage 2	KO on A.L.	09:00	5.883333333	25	20.5	591.6933333	18.33333333	8.306666667	17.33333333	1.106666667	1.833333333	4.5	0	0	0	0.166666667	0	17.9	0.49	20.94	0.04	0.49	20.82	0.153333333	-0.116666667	0.11	32.70666667	30.645	0.941666667	174.1512659	686.2997232
GHR-KOAL_01-16_Female2	GHR-	KO	AL	1-16-09femko	Cage 2	KO on A.L.	10:00	0	9.833333333	8.166666667	597.065	10.5	2.863333333	9.666666667	0.56	1.166666667	1.666666667	0	0	0	0	0	17.9	0.49	20.94	0.04	0.49	20.81166667	0.151666667	-0.126666667	0.113333333	34.99833333	31.45666667	0.898333333	185.3925375	727.3107656
GHR-KOAL_01-16_Female2	GHR-	KO	AL	1-16-09femko	Cage 2	KO on A.L.	11:00	122.225	192.8333333	173.5	540.1833333	45	59.81666667	44	5.511666667	9.166666667	19.33333333	5.666666667	13.5	5.726666667	0.333333333	0.333333333	17.9	0.49	20.94	0.04	0.491666667	20.79166667	0.17	-0.148333333	0.128333333	40.74166667	35.51166667	0.871666667	215.0193466	840.7637693
GHR-KOAL_01-16_Female2	GHR-	KO	AL	1-16-09femko	Cage 2	KO on A.L.	12:00	64.92166667	271	237.1666667	529.58	56.5	70.30333333	56	11.22166667	13.5	33.83333333	5.5	24.16666667	32.33833333	0.166666667	0.166666667	17.9	0.49	20.94	0.04	0.493333333	20.77666667	0.181666667	-0.161666667	0.141666667	44.45333333	38.675	0.873333333	234.5564269	917.6130945
GHR-KOAL_01-16_Female2	GHR-	KO	AL	1-16-09femko	Cage 2	KO on A.L.	13:00	0	24.33333333	18.33333333	591.6566667	20	8.268333333	19.16666667	1.376666667	3.333333333	6	0.166666667	0.5	0.121666667	0	0	17.9	0.49	20.94	0.04	0.49	20.8	0.16	-0.138333333	0.12	38.01166667	33.09833333	0.871666667	200.5871136	784.6854226
GHR-KOAL_01-16_Female2	GHR-	KO	AL	1-16-09femko	Cage 2	KO on A.L.	14:00	75.90833333	131.1666667	110.6666667	556.25	47.16666667	43.54	46.66666667	6.815	9.5	20.5	1.666666667	3.5	1.646666667	1.166666667	0	17.9	0.49	20.94	0.04	0.49	20.785	0.168333333	-0.155	0.13	42.41	35.77166667	0.843333333	222.9648881	869.6728534
GHR-KOAL_01-16_Female2	GHR-	KO	AL	1-16-09femko	Cage 2	KO on A.L.	15:00	0	28	20.66666667	588.2966667	22.83333333	11.54333333	22	2.536666667	4.333333333	7.333333333	0.166666667	0.166666667	0	0	0	17.9	0.49	20.94	0.04	0.49	20.80166667	0.156666667	-0.138333333	0.115	37.89833333	31.74166667	0.836666667	199.0838358	775.7994167
GHR-KOAL_01-16_Female2	GHR-	KO	AL	1-16-09femko	Cage 2	KO on A.L.	16:00	91.2	250	216.6666667	540.8966667	52.66666667	58.81	52.16666667	11.39833333	14.5	33.33333333	14.33333333	35.5	35.105	0.5	0.333333333	17.9	0.49	20.94	0.04	0.49	20.76833333	0.181666667	-0.166666667	0.141666667	46.59833333	38.93	0.838333333	244.7150707	953.6750141
GHR-KOAL_01-16_Female2	GHR-	KO	AL	1-16-09femko	Cage 2	KO on A.L.	17:00	20.825	54.66666667	50.16666667	587.5483333	22	12.295	21.16666667	1.958333333	2.166666667	4.5	1	2	3.333333333	0	0	17.9	0.49	20.94	0.04	0.49	20.79333333	0.163333333	-0.145	0.121666667	39.84	33.695	0.85	209.5189809	818.0403415
GHR-KOAL_01-16_Female2	GHR-	KO	AL	1-16-09femko	Cage 2	KO on A.L.	18:00	0	39.83333333	22.83333333	528.8166667	26.5	15.165	25.5	6.591666667	4.833333333	17	0	0	0	0	0	17.9	0.49	20.94	0.04	0.49	20.795	0.166666667	-0.145	0.121666667	39.02666667	33.48333333	0.856666667	205.5843282	802.8814033
GHR-KOCR_01-16_Female3	GHR-	KO	CR	1-16-09femko	Cage 3	KO on C.R.	17:00	132.1025	383.25	337	502.1	93	97.7525	92.5	16.5075	20.25	46.25	24.5	84	62.985	0.5	0.5	13.4	0.5	20.94	0.04	0.5	20.7575	0.195	-0.1775	0.15	65.8675	55.8925	0.8475	259.414017	1351.955108
GHR-KOCR_01-16_Female3	GHR-	KO	CR	1-16-09femko	Cage 3	KO on C.R.	18:00	160.8116667	429	392.5	511.2916667	82.5	88.59166667	81.66666667	9.963333333	15.83333333	36.5	34.66666667	102.1666667	81.05833333	0.333333333	1.166666667	13.4	0.5	20.94	0.04	0.5	20.735	0.218333333	-0.196666667	0.173333333	73.86	64.36666667	0.866666667	291.8033312	1524.297061
GHR-KOCR_01-16_Female3	GHR-	KO	CR	1-16-09femko	Cage 3	KO on C.R.	19:00	290.785	704.3333333	671.5	485.66	106.8333333	114.1233333	106.5	7.406666667	18	32.83333333	64.16666667	251.3333333	175.78	1.333333333	1.166666667	13.4	0.5	20.93	0.05	0.5	20.69666667	0.255	-0.235	0.206666667	87.55166667	77.57166667	0.885	346.5816736	1813.507763
GHR-KOCR_01-16_Female3	GHR-	KO	CR	1-16-09femko	Cage 3	KO on C.R.	20:00	295.5316667	1166.666667	1089.666667	433.4683333	119.5	166.125	120	15.21833333	26	77	68	360.5	264.9416667	1	1.166666667	13.4	0.498333333	20.93	0.05	0.5	20.68666667	0.268333333	-0.243333333	0.218333333	90.86666667	81.22166667	0.893333333	360.0884314	1886.046148
GHR-KOCR_01-16_Female3	GHR-	KO	CR	1-16-09femko	Cage 3	KO on C.R.	21:00	292.8266667	959	899.8333333	454.9966667	108.3333333	144.9616667	107.8333333	11.88666667	20.66666667	59.16666667	58.33333333	275	194.05	1.166666667	0.666666667	13.4	0.5	20.93	0.05	0.498333333	20.70333333	0.256666667	-0.228333333	0.21	84.91333333	77.69	0.916666667	337.4605348	1772.167409
GHR-KOCR_01-16_Female3	GHR-	KO	CR	1-16-09femko	Cage 3	KO on C.R.	22:00	243.635	733.3333333	699.6666667	484.015	86.83333333	115.9633333	86.16666667	7.321666667	15.5	33.66666667	36.66666667	190.8333333	133.1383333	1.166666667	0.833333333	13.4	0.491666667	20.93166667	0.048333333	0.498333333	20.71333333	0.265	-0.218333333	0.22	81.23	81.48333333	1.003333333	326.6810656	1730.862226
GHR-KOCR_01-16_Female3	GHR-	KO	CR	1-16-09femko	Cage 3	KO on C.R.	23:00	262.095	917.6666667	863.5	449.0783333	114.8333333	150.6766667	115.1666667	11.72	22.83333333	54.16666667	38.83333333	199.5	146.6033333	0.833333333	1.333333333	13.4	0.49	20.93333333	0.046666667	0.493333333	20.705	0.276666667	-0.228333333	0.231666667	84.90333333	85.17166667	1.001666667	341.4559458	1808.606231
GHR-KOCR_01-16_Female3	GHR-	KO	CR	1-16-09femko	Cage 3	KO on C.R.	00:00	199.065	720.5	676.6666667	474.9516667	104	124.78	104.1666667	12.45833333	18	43.83333333	31.16666667	171.5	122.6883333	0.833333333	0.666666667	13.4	0.493333333	20.93	0.05	0.491666667	20.71	0.27	-0.223333333	0.225	82.40333333	82.42166667	1.001666667	331.2712758	1755.349109
GHR-KOCR_01-16_Female3	GHR-	KO	CR	1-16-09femko	Cage 3	KO on C.R.	01:00	171.0483333	621.5	563.5	467.4233333	110.8333333	132.4283333	110.5	15.735	22	58	19.83333333	97.83333333	69.455	0.166666667	0.666666667	13.4	0.493333333	20.93166667	0.048333333	0.491666667	20.735	0.258333333	-0.198333333	0.211666667	73.05666667	78.17833333	1.071666667	296.4467394	1582.038319
GHR-KOCR_01-16_Female3	GHR-	KO	CR	1-16-09femko	Cage 3	KO on C.R.	02:00	140.4266667	493.8333333	450.1666667	478.53	112.3333333	121.3683333	112.1666667	14.06833333	22.83333333	43.66666667	14.33333333	69.66666667	55.98	0	0.5	13.4	0.49	20.93833333	0.041666667	0.495	20.74833333	0.24	-0.186666667	0.195	69.41333333	72.22666667	1.04	280.5570864	1492.46431
GHR-KOCR_01-16_Female3	GHR-	KO	CR	1-16-09femko	Cage 3	KO on C.R.	03:00	72.78	253.1666667	234.1666667	549.8366667	43	50.11833333	42.66666667	4.331666667	9	19	14	72.66666667	47.94333333	0.166666667	0.666666667	13.4	0.491666667	20.93833333	0.041666667	0.49	20.78833333	0.196666667	-0.148333333	0.15	54.64833333	55.535	1.028333333	220.1639296	1168.554638
GHR-KOCR_01-16_Female3	GHR-	KO	CR	1-16-09femko	Cage 3	KO on C.R.	04:00	102.185	236.6666667	212	517.4166667	70.66666667	82.19833333	70.5	7.848333333	12.33333333	24.66666667	6.166666667	15.83333333	10.60833333	0.5	0	13.4	0.49	20.94	0.04	0.49	20.79666667	0.181666667	-0.14	0.136666667	51.40166667	50.185	0.983333333	205.979306	1087.886565
GHR-KOCR_01-16_Female3	GHR-	KO	CR	1-16-09femko	Cage 3	KO on C.R.	05:00	63.71333333	148.5	131.6666667	551.14	41.5	48.61666667	41	4.576666667	8.833333333	16.83333333	3.5	13.33333333	5.083333333	0	0.666666667	13.4	0.49	20.94	0.04	0.49	20.82333333	0.151666667	-0.115	0.108333333	41.82166667	39.86	0.983333333	167.0663894	880.8573534
GHR-KOCR_01-16_Female3	GHR-	KO	CR	1-16-09femko	Cage 3	KO on C.R.	06:00	0	1.166666667	1.166666667	599.8283333	2.166666667	0.171666667	1.166666667	0	0	0	0	0	0	0	0	13.4	0.49	20.94	0.04	0.49	20.91833333	0.078333333	-0.018333333	0.031666667	6.56	12.15666667	10.08333333	29.3860124	167.8409554
GHR-KOCR_01-16_Female3	GHR-	KO	CR	1-16-09femko	Cage 3	KO on C.R.	07:00	0	1.833333333	1.833333333	599.445	3.5	0.555	2.5	0	0	0	0	0	0	0	0	13.4	0.49	20.94	0.04	0.49	20.93333333	0.063333333	0	0.02	1.19	8.241666667	8.748333333	8.5823918	60.89215699
GHR-KOCR_01-16_Female3	GHR-	KO	CR	1-16-09femko	Cage 3	KO on C.R.	08:00	0	4.166666667	3.5	598.76	6.333333333	1.24	5.333333333	0.19	0.5	0.666666667	0	0	0	0	0	13.4	0.49	20.94	0.04	0.49	20.925	0.063333333	-0.011666667	0.023333333	4.37	8.226666667	2.146666667	19.6449092	112.4818185
GHR-KOCR_01-16_Female3	GHR-	KO	CR	1-16-09femko	Cage 3	KO on C.R.	09:00	54.52333333	108	94.83333333	561.4566667	28.5	38.51333333	27.66666667	4.538333333	6.5	13.16666667	1	1.166666667	0.13	0.166666667	0	13.4	0.49	20.94	0.04	0.49	20.86833333	0.111666667	-0.066666667	0.07	24.64166667	25.69333333	3.338333333	99.6260118	530.2726592
GHR-KOCR_01-16_Female3	GHR-	KO	CR	1-16-09femko	Cage 3	KO on C.R.	10:00	35.875	88.66666667	75.66666667	569.0533333	32.66666667	30.94666667	31.66666667	4.206666667	7	13	0.833333333	1.5	0.716666667	0.166666667	0.166666667	13.4	0.49	20.94	0.04	0.49	20.79333333	0.171666667	-0.145	0.133333333	53.15333333	48.36166667	0.915	211.095225	1107.678735
GHR-KOCR_01-16_Female3	GHR-	KO	CR	1-16-09femko	Cage 3	KO on C.R.	11:00	0	5.5	4.666666667	598.5966667	6.166666667	1.403333333	5.166666667	0.346666667	0.666666667	0.833333333	0	0	0	0	0	13.4	0.49	20.94	0.04	0.49	20.81833333	0.151666667	-0.121666667	0.111666667	44.61833333	40.685	0.913333333	177.246892	930.4871295
GHR-KOCR_01-16_Female3	GHR-	KO	CR	1-16-09femko	Cage 3	KO on C.R.	12:00	89.10833333	185.8333333	157.5	535.595	56.16666667	64.34666667	55.66666667	10.3	13.66666667	28.33333333	4.666666667	13	5.695	0.5	0.166666667	13.4	0.49	20.94	0.04	0.49	20.79333333	0.166666667	-0.145	0.126666667	52.945	46.98333333	0.888333333	209.6274694	1096.848519
GHR-KOCR_01-16_Female3	GHR-	KO	CR	1-16-09femko	Cage 3	KO on C.R.	13:00	5.678333333	27.16666667	20	589.7216667	12.66666667	10.25166667	11.83333333	2.923333333	4	7.166666667	0.166666667	0.166666667	0.078333333	0	0	13.4	0.49	20.94	0.04	0.49	20.82	0.146666667	-0.12	0.105	44.385	39.17166667	0.885	175.6193816	919.126901
GHR-KOCR_01-16_Female3	GHR-	KO	CR	1-16-09femko	Cage 3	KO on C.R.	14:00	10.765	58.16666667	35.16666667	580.2016667	24.33333333	19.79833333	23.33333333	8.338333333	8	23	0.333333333	0.333333333	0.036666667	0	0	13.4	0.49	20.94	0.04	0.49	20.80333333	0.15	-0.136666667	0.11	49.81833333	41.045	0.825	195.5436808	1017.161791
GHR-KOCR_01-16_Female3	GHR-	KO	CR	1-16-09femko	Cage 3	KO on C.R.	15:00	21.43	29.66666667	28.33333333	590.895	9.166666667	9.096666667	8.333333333	0.258333333	1	1.333333333	1.333333333	2.166666667	0.42	0	0	13.4	0.49	20.94	0.04	0.49	20.81166667	0.145	-0.128333333	0.103333333	46.55833333	38.42666667	0.825	182.7841338	950.5153884
GHR-KOCR_01-16_Female3	GHR-	KO	CR	1-16-09femko	Cage 3	KO on C.R.	16:00	119.3783333	335.6666667	287.1666667	510.7266667	84.16666667	89.12	83.66666667	15.62833333	18.5	48.5	13.66666667	65.33333333	46.38333333	1.333333333	0.333333333	13.4	0.49	20.94	0.04	0.49	20.765	0.181666667	-0.175	0.14	63.56166667	52.115	0.821666667	249.3518096	1295.901147
GHR-KOCR_01-16_Female3	GHR-	KO	CR	1-16-09femko	Cage 3	KO on C.R.	17:00	67.22833333	205.5	186.3333333	556.3583333	52	43.61	51.16666667	5.261666667	10.5	19.16666667	10.66666667	56	34.695	0.166666667	0.5	13.4	0.49	20.94	0.04	0.49	20.77166667	0.178333333	-0.166666667	0.138333333	61.09166667	50.42666667	0.828333333	239.8434778	1247.457054
GHR-KOCR_01-16_Female3	GHR-	KO	CR	1-16-09femko	Cage 3	KO on C.R.	18:00	21.65	100.1666667	74.83333333	509.1016667	48	34.72666667	47.66666667	10.02	12.33333333	25.33333333	0.666666667	1	0.305	0	0.166666667	13.4	0.49	20.94	0.04	0.49	20.77666667	0.176666667	-0.158333333	0.133333333	58.36	48.41666667	0.83	229.2509252	1192.639521
GHR-KOCR_01-16_Female4	GHR-	KO	CR	1-16-09femko	Cage 4	KO on C.R.	17:00	384.6975	812.25	737	444.7875	101	155.21	100.5	22.035	29.75	75.25	60.75	253.25	155.0075	1	2.25	12.8	0.5	20.94	0.04	0.51	20.735	0.2075	-0.2025	0.165	80.5625	64.9075	0.8025	301.3045632	1635.461041
GHR-KOCR_01-16_Female4	GHR-	KO	CR	1-16-09femko	Cage 4	KO on C.R.	18:00	145.2966667	414.8333333	381.6666667	522.7466667	74.16666667	77.24	73.33333333	9.165	15.33333333	33.16666667	30.16666667	109.8333333	92.03833333	0.166666667	1	12.8	0.5	20.94	0.04	0.505	20.75833333	0.193333333	-0.176666667	0.151666667	69.78	59.79833333	0.856666667	262.8190336	1434.925891
GHR-KOCR_01-16_Female4	GHR-	KO	CR	1-16-09femko	Cage 4	KO on C.R.	19:00	252.2566667	717.3333333	662.5	462.0616667	113	137.8466667	112.6666667	16.31166667	27.16666667	54.83333333	49	148.5	125.4266667	1	0.166666667	12.8	0.5	20.93	0.05	0.506666667	20.73	0.23	-0.201666667	0.18	80.01833333	71.42	0.893333333	302.8460416	1660.824501
GHR-KOCR_01-16_Female4	GHR-	KO	CR	1-16-09femko	Cage 4	KO on C.R.	20:00	219.9683333	744.1666667	700.8333333	479.3933333	93.5	120.6783333	93.16666667	11.22333333	18.83333333	43.33333333	38.33333333	179.5	142.9283333	1	1	12.8	0.498333333	20.93	0.05	0.501666667	20.73833333	0.223333333	-0.191666667	0.175	75.96833333	68.89333333	0.908333333	288.077888	1582.212313
GHR-KOCR_01-16_Female4	GHR-	KO	CR	1-16-09femko	Cage 4	KO on C.R.	21:00	244.4566667	678.6666667	617.6666667	458.9966667	95.5	140.775	95.33333333	15.62333333	26.33333333	61	28.66666667	111.1666667	90.37333333	0.666666667	1.333333333	12.8	0.5	20.93	0.05	0.501666667	20.75166667	0.22	-0.181666667	0.173333333	71.46333333	68.42666667	0.956666667	272.8566528	1506.371077
GHR-KOCR_01-16_Female4	GHR-	KO	CR	1-16-09femko	Cage 4	KO on C.R.	22:00	221.82	749.6666667	686.6666667	457.2116667	109.6666667	142.4	109.8333333	15.34	27.16666667	63	37.33333333	144.3333333	114.7166667	1.166666667	0.833333333	12.8	0.491666667	20.93166667	0.048333333	0.5	20.74833333	0.226666667	-0.183333333	0.18	72.185	70.73166667	0.98	276.4425728	1529.919945
GHR-KOCR_01-16_Female4	GHR-	KO	CR	1-16-09femko	Cage 4	KO on C.R.	23:00	141.0766667	514.3333333	474.5	512.4233333	75	87.38833333	74.5	9.578333333	17.33333333	39.83333333	23.33333333	60.5	80.87833333	1	0.333333333	12.8	0.49	20.93333333	0.046666667	0.5	20.76	0.213333333	-0.173333333	0.168333333	68.54333333	65.865	0.961666667	261.8282368	1446.186465
GHR-KOCR_01-16_Female4	GHR-	KO	CR	1-16-09femko	Cage 4	KO on C.R.	00:00	72.06833333	193.8333333	156.1666667	546.7633333	42.16666667	53.07833333	41.66666667	11.65166667	14.66666667	37.66666667	9.166666667	21	18.90166667	0	0.5	12.8	0.493333333	20.93	0.05	0.5	20.76166667	0.21	-0.168333333	0.165	67.035	64.305	0.96	256.0096512	1413.955643
GHR-KOCR_01-16_Female4	GHR-	KO	CR	1-16-09femko	Cage 4	KO on C.R.	01:00	213.495	496.6666667	457.8333333	477.8516667	85.5	121.9383333	85.66666667	9.235	21.66666667	38.83333333	21.66666667	100.6666667	57.12166667	1.166666667	1.166666667	12.8	0.493333333	20.93166667	0.048333333	0.5	20.74333333	0.235	-0.19	0.19	74.87	74.79333333	0.998333333	287.4613504	1593.418176
GHR-KOCR_01-16_Female4	GHR-	KO	CR	1-16-09femko	Cage 4	KO on C.R.	02:00	148.2416667	350.1666667	320.3333333	514.5783333	70.83333333	85.05	70.83333333	6.62	14.66666667	29.83333333	19.33333333	116.1666667	59.27666667	0.666666667	1.333333333	12.8	0.49	20.93833333	0.041666667	0.5	20.765	0.213333333	-0.175	0.171666667	67.35166667	66.91	1	258.403136	1431.228798
GHR-KOCR_01-16_Female4	GHR-	KO	CR	1-16-09femko	Cage 4	KO on C.R.	03:00	240.305	603.6666667	527	433.435	126.8333333	165.92	127	21.17833333	37.66666667	76.66666667	27.83333333	159	81.48333333	0.833333333	1	12.8	0.491666667	20.93833333	0.041666667	0.5	20.745	0.22	-0.188333333	0.178333333	74.01333333	68.97833333	0.933333333	281.6203904	1550.549668
GHR-KOCR_01-16_Female4	GHR-	KO	CR	1-16-09femko	Cage 4	KO on C.R.	04:00	134.6533333	344.1666667	287.8333333	487.815	83.5	112.0366667	82.83333333	16.10666667	25.5	56.33333333	11.33333333	58	25.86166667	0.5	0.333333333	12.8	0.49	20.94	0.04	0.5	20.78166667	0.186666667	-0.156666667	0.14	60.755	54.835	0.901666667	230.2530048	1263.394507
GHR-KOCR_01-16_Female4	GHR-	KO	CR	1-16-09femko	Cage 4	KO on C.R.	05:00	67.19	148.3333333	118	547.5783333	45.5	52.135	44.83333333	8.565	14.66666667	30.33333333	2.166666667	12.33333333	4.683333333	0.166666667	0.333333333	12.8	0.49	20.94	0.04	0.5	20.80833333	0.155	-0.128333333	0.111666667	49.77333333	43.80333333	0.885	188.0576768	1029.682818
GHR-KOCR_01-16_Female4	GHR-	KO	CR	1-16-09femko	Cage 4	KO on C.R.	06:00	57.26333333	111.8333333	90	572.5733333	31.33333333	27.42666667	30.33333333	6.078333333	9.166666667	21.83333333	5.5	24	15.28666667	0.333333333	0.166666667	12.8	0.49	20.94	0.04	0.496666667	20.83666667	0.136666667	-0.096666667	0.091666667	37.93333333	35.545	0.95	144.4350592	795.8525112
GHR-KOCR_01-16_Female4	GHR-	KO	CR	1-16-09femko	Cage 4	KO on C.R.	07:00	68.90666667	123.5	107.1666667	556.84	33.83333333	43.15166667	33	5.356666667	8.833333333	16.33333333	5.666666667	16	6.628333333	0.166666667	0	12.8	0.49	20.94	0.04	0.5	20.84	0.135	-0.098333333	0.093333333	37.78666667	36.205	1.01	144.2869376	796.7692991
GHR-KOCR_01-16_Female4	GHR-	KO	CR	1-16-09femko	Cage 4	KO on C.R.	08:00	44.705	87	75.33333333	565.98	28.83333333	33.97333333	28	3.44	6.5	11.66666667	1.833333333	4.833333333	2.668333333	0.166666667	0.5	12.8	0.49	20.94	0.04	0.5	20.825	0.138333333	-0.111666667	0.096666667	43.965	37.68166667	0.865	165.592448	904.3922374
GHR-KOCR_01-16_Female4	GHR-	KO	CR	1-16-09femko	Cage 4	KO on C.R.	09:00	49.37166667	101	90.33333333	564.1333333	27.33333333	35.855	26.5	2.641666667	5.833333333	10.66666667	1.833333333	6.333333333	4.616666667	0	0.166666667	12.8	0.49	20.94	0.04	0.5	20.84666667	0.13	-0.091666667	0.086666667	36.15833333	34.33833333	0.971666667	137.9115008	760.7801406
GHR-KOCR_01-16_Female4	GHR-	KO	CR	1-16-09femko	Cage 4	KO on C.R.	10:00	0.166666667	7	5.833333333	597.9766667	7.166666667	2.023333333	6.166666667	0.115	1	1.166666667	0	0	0	0	0	12.8	0.49	20.94	0.04	0.5	20.90666667	0.078333333	-0.033333333	0.038333333	12.985	15.11666667	1.265	50.9592704	287.1386548
GHR-KOCR_01-16_Female4	GHR-	KO	CR	1-16-09femko	Cage 4	KO on C.R.	11:00	0.166666667	9.833333333	7.333333333	596.805	9	3.196666667	8	0.99	1.666666667	2.5	0	0	0	0	0	12.8	0.49	20.94	0.04	0.5	20.91166667	0.075	-0.028333333	0.035	11.17333333	13.17333333	1.415	43.93472	248.0587589
GHR-KOCR_01-16_Female4	GHR-	KO	CR	1-16-09femko	Cage 4	KO on C.R.	12:00	61.41166667	141.3333333	115.6666667	553.3633333	42.66666667	46.55666667	42.16666667	8.188333333	11.83333333	25.66666667	4.333333333	9.666666667	4.71	0.333333333	0.333333333	12.8	0.49	20.94	0.04	0.5	20.78166667	0.175	-0.158333333	0.131666667	61.22833333	51.985	0.85	230.3605504	1257.168425
GHR-KOCR_01-16_Female4	GHR-	KO	CR	1-16-09femko	Cage 4	KO on C.R.	13:00	13.16166667	56.5	39.66666667	582.375	28.83333333	17.55166667	28	4.678333333	8.333333333	16.83333333	0	0	0	0	0	12.8	0.49	20.94	0.04	0.5	20.795	0.165	-0.145	0.123333333	55.98166667	48.14333333	0.856666667	210.9363072	1151.872938
GHR-KOCR_01-16_Female4	GHR-	KO	CR	1-16-09femko	Cage 4	KO on C.R.	14:00	53.38833333	125.3333333	108.3333333	562.4483333	35.66666667	37.31166667	35	4.876666667	8.833333333	17	5.666666667	33.66666667	13.455	0.333333333	0.166666667	12.8	0.49	20.94	0.04	0.5	20.79666667	0.158333333	-0.141666667	0.118333333	55.57166667	46	0.826666667	208.4700032	1134.749194
GHR-KOCR_01-16_Female4	GHR-	KO	CR	1-16-09femko	Cage 4	KO on C.R.	15:00	173.415	380.3333333	329	523.7233333	75.33333333	76.115	75.16666667	15.37	19.5	51.33333333	24.33333333	133.6666667	64.09	1.5	0.666666667	12.8	0.49	20.94	0.04	0.5	20.76833333	0.18	-0.17	0.14	66.29666667	54.64833333	0.825	248.5854336	1353.450711
GHR-KOCR_01-16_Female4	GHR-	KO	CR	1-16-09femko	Cage 4	KO on C.R.	16:00	8.448333333	36.5	28	587.295	19.66666667	12.705	18.66666667	2.543333333	4.5	8.5	0	0	0	0.166666667	0	12.8	0.49	20.94	0.04	0.5	20.80166667	0.151666667	-0.138333333	0.111666667	53.67333333	42.84833333	0.8	200.535488	1088.843439
GHR-KOCR_01-16_Female4	GHR-	KO	CR	1-16-09femko	Cage 4	KO on C.R.	17:00	183.1066667	426.1666667	356.5	494.7783333	94.66666667	105.2216667	93.66666667	20.85	28.83333333	69.66666667	25.5	161	74.95166667	1.333333333	0.833333333	12.8	0.49	20.94	0.04	0.5	20.75166667	0.188333333	-0.185	0.146666667	71.935	57.445	0.798333333	268.7744256	1458.315815
GHR-KOCR_01-16_Female4	GHR-	KO	CR	1-16-09femko	Cage 4	KO on C.R.	18:00	330.9933333	582.3333333	526.6666667	418.69	102.3333333	125.2583333	101.6666667	17.65833333	22.83333333	55.66666667	35.33333333	182.3333333	81.74166667	1.333333333	0.833333333	12.8	0.49	20.94	0.04	0.5	20.74666667	0.19	-0.188333333	0.146666667	74.02166667	57.57833333	0.781666667	275.7821184	1494.321963
GHR-HtCR_01-16_Female5	GHR-	Ht	CR	1-16-09femko	Cage 5	N on C.R.	17:00	70.53	326	284.75	510.8875	55.25	88.7525	55	13.4275	20	41.25	16.75	42	16.3575	0	0.25	26.4	0.5	20.94	0.04	0.5	20.6625	0.2875	-0.275	0.2425	51.96	46.0975	0.8875	405.301446	1077.071734
GHR-HtCR_01-16_Female5	GHR-	Ht	CR	1-16-09femko	Cage 5	N on C.R.	18:00	74.04666667	352	302.6666667	509.2616667	90	90.60333333	90	17.53666667	26.33333333	49.33333333	66.83333333	299.5	127.3816667	0	0.5	26.4	0.5	20.94	0.04	0.5	20.60333333	0.345	-0.331666667	0.303333333	62.82833333	57.135	0.91	491.5581792	1309.816246
GHR-HtCR_01-16_Female5	GHR-	Ht	CR	1-16-09femko	Cage 5	N on C.R.	19:00	53.31	344	268.3333333	493.1733333	108.3333333	106.8666667	108.1666667	27.77833333	34.83333333	75.66666667	83	350.6666667	176.0233333	0.166666667	0.166666667	26.4	0.5	20.93	0.05	0.5	20.55666667	0.401666667	-0.375	0.356666667	71.21333333	67.29666667	0.943333333	559.85292	1496.140072
GHR-HtCR_01-16_Female5	GHR-	Ht	CR	1-16-09femko	Cage 5	N on C.R.	20:00	100.965	551.8333333	451.1666667	447.25	121.6666667	152.5533333	121.1666667	34.41666667	48.5	100.6666667	96.16666667	509.1666667	217.78	0	0.166666667	26.4	0.498333333	20.93	0.05	0.5	20.52333333	0.435	-0.41	0.386666667	77.09	73.20666667	0.95	606.431496	1622.157592
GHR-HtCR_01-16_Female5	GHR-	Ht	CR	1-16-09femko	Cage 5	N on C.R.	21:00	86.17	500.8333333	416.1666667	463.76	111.8333333	136.1433333	111.5	24.56	42.16666667	84.66666667	88	372.6666667	181.6166667	0.333333333	0.166666667	26.4	0.5	20.93	0.05	0.5	20.54166667	0.423333333	-0.393333333	0.375	73.81166667	70.97666667	0.961666667	581.5796712	1557.502532
GHR-HtCR_01-16_Female5	GHR-	Ht	CR	1-16-09femko	Cage 5	N on C.R.	22:00	39.17333333	228.5	165.5	532.6483333	49.33333333	67.35166667	48.33333333	20.58166667	25.83333333	63	16	48.83333333	24.98666667	0.166666667	0	26.4	0.491666667	20.93166667	0.048333333	0.498333333	20.615	0.363333333	-0.318333333	0.313333333	60.13166667	59.32	0.986666667	475.3813944	1275.844994
GHR-HtCR_01-16_Female5	GHR-	Ht	CR	1-16-09femko	Cage 5	N on C.R.	23:00	87.65333333	397.5	333	499.0433333	90.33333333	100.85	90.33333333	21.86	30.16666667	64.5	76.16666667	296.1666667	126.1783333	0.166666667	0.166666667	26.4	0.49	20.93333333	0.046666667	0.5	20.55833333	0.413333333	-0.375	0.371666667	70.97	69.535	0.978333333	560.5594632	1503.576877
GHR-HtCR_01-16_Female5	GHR-	Ht	CR	1-16-09femko	Cage 5	N on C.R.	00:00	111.4733333	541.1666667	460.3333333	463.0566667	92.33333333	136.5766667	92.33333333	24.32333333	36.33333333	80.83333333	61.16666667	239.1666667	107.5616667	0.166666667	0.166666667	26.4	0.493333333	20.93	0.05	0.5	20.56166667	0.41	-0.371666667	0.363333333	70.15666667	68.47333333	0.976666667	553.854312	1485.626822
GHR-HtCR_01-16_Female5	GHR-	Ht	CR	1-16-09femko	Cage 5	N on C.R.	01:00	221.0516667	1002.833333	880	358.0966667	150.3333333	241.4133333	150.5	31.49166667	60.66666667	122.8333333	75.16666667	297.8333333	139.7933333	1.166666667	0.5	26.4	0.493333333	20.93166667	0.048333333	0.5	20.52666667	0.441666667	-0.408333333	0.398333333	76.76166667	74.99333333	0.978333333	606.0757032	1626.212862
GHR-HtCR_01-16_Female5	GHR-	Ht	CR	1-16-09femko	Cage 5	N on C.R.	02:00	217.6366667	1007	886.8333333	370.985	130.5	228.8583333	130.5	28.455	57.16666667	120.1666667	37.66666667	149.5	63.61	0.333333333	0.666666667	26.4	0.49	20.93833333	0.041666667	0.498333333	20.57	0.398333333	-0.366666667	0.351666667	69.08	66.53833333	0.96	544.41618	1457.604921
GHR-HtCR_01-16_Female5	GHR-	Ht	CR	1-16-09femko	Cage 5	N on C.R.	03:00	39.07166667	202.1666667	168.1666667	551.6566667	39.5	48.14833333	39	9.118333333	14.66666667	34	8.833333333	21.83333333	9.593333333	0	0	26.4	0.491666667	20.93833333	0.041666667	0.495	20.65333333	0.308333333	-0.278333333	0.265	52.49666667	49.67666667	0.948333333	412.7807904	1103.803372
GHR-HtCR_01-16_Female5	GHR-	Ht	CR	1-16-09femko	Cage 5	N on C.R.	04:00	234.0483333	1019.333333	900.6666667	355.1716667	111.8333333	244.4366667	112.1666667	27.81166667	57.33333333	118.6666667	35.16666667	115	51.755	0.666666667	0.666666667	26.4	0.49	20.94	0.04	0.49	20.59166667	0.348333333	-0.345	0.305	64.38833333	56.69833333	0.876666667	501.7943568	1331.769352
GHR-HtCR_01-16_Female5	GHR-	Ht	CR	1-16-09femko	Cage 5	N on C.R.	05:00	33.89	189.8333333	167.1666667	546.8116667	26.16666667	53.065	25.5	5.46	11.66666667	22.66666667	2	6.666666667	3.426666667	0.166666667	0	26.4	0.49	20.94	0.04	0.49	20.70833333	0.235	-0.23	0.193333333	42.96833333	36.21166667	0.84	333.1384848	880.5557879
GHR-HtCR_01-16_Female5	GHR-	Ht	CR	1-16-09femko	Cage 5	N on C.R.	06:00	71.655	438.1666667	379.3333333	480.195	61.16666667	119.4883333	61.33333333	15.22666667	26.83333333	58.83333333	5.666666667	14.16666667	5.2	0.166666667	0.333333333	26.4	0.49	20.94	0.04	0.49	20.675	0.263333333	-0.261666667	0.221666667	48.65666667	40.81333333	0.84	377.0368272	996.7523973
GHR-HtCR_01-16_Female5	GHR-	Ht	CR	1-16-09femko	Cage 5	N on C.R.	07:00	22.305	145.6666667	121.8333333	551.99	35.16666667	47.87	34.33333333	5.283333333	11.66666667	23.83333333	1.166666667	2.166666667	1.073333333	0.166666667	0	26.4	0.49	20.94	0.04	0.49	20.71666667	0.233333333	-0.221666667	0.19	41.26833333	35.47	0.861666667	320.6915448	849.697256
GHR-HtCR_01-16_Female5	GHR-	Ht	CR	1-16-09femko	Cage 5	N on C.R.	08:00	29.76666667	164.8333333	131.5	548.4166667	36.66666667	51.50166667	36	10.07	13.83333333	33.33333333	1.833333333	3.666666667	1.411666667	0.166666667	0	26.4	0.49	20.94	0.04	0.49	20.70333333	0.233333333	-0.233333333	0.191666667	43.60833333	35.46333333	0.81	336.7338744	887.1392634
GHR-HtCR_01-16_Female5	GHR-	Ht	CR	1-16-09femko	Cage 5	N on C.R.	09:00	6.873333333	59.16666667	48.16666667	577.4016667	24.66666667	22.55333333	24.16666667	3.453333333	5.5	11	0.166666667	0.333333333	0.166666667	0	0	26.4	0.49	20.94	0.04	0.49	20.71833333	0.225	-0.218333333	0.181666667	41.03166667	34.05833333	0.83	317.5701408	838.5868006
GHR-HtCR_01-16_Female5	GHR-	Ht	CR	1-16-09femko	Cage 5	N on C.R.	10:00	24.02333333	111.1666667	85.33333333	567.2783333	29.66666667	32.58	28.83333333	8.61	11.5	25.83333333	3	5.166666667	2.588333333	0	0	26.4	0.49	20.94	0.04	0.49	20.695	0.246666667	-0.243333333	0.206666667	45.38333333	38.28666667	0.841666667	351.9044496	930.3217381
GHR-HtCR_01-16_Female5	GHR-	Ht	CR	1-16-09femko	Cage 5	N on C.R.	11:00	27.14666667	111.3333333	91.83333333	560.87	26.83333333	39.09833333	26	6.641666667	7.833333333	19.5	0.666666667	1.5	0.486666667	0	0.5	26.4	0.49	20.94	0.04	0.49	20.71333333	0.228333333	-0.226666667	0.188333333	42.64666667	35.3	0.828333333	329.9647296	871.0586667
GHR-HtCR_01-16_Female5	GHR-	Ht	CR	1-16-09femko	Cage 5	N on C.R.	12:00	8.2	65.66666667	46.5	574.4533333	22.83333333	25.53833333	22	5.923333333	8.333333333	19.16666667	0.666666667	1	0.185	0	0	26.4	0.49	20.94	0.04	0.49	20.715	0.226666667	-0.223333333	0.185	41.68333333	34.19333333	0.821666667	322.1830128	850.133689
GHR-HtCR_01-16_Female5	GHR-	Ht	CR	1-16-09femko	Cage 5	N on C.R.	13:00	9.515	61.66666667	38.66666667	581.49	28.33333333	18.45	27.66666667	7.255	8.833333333	23	0.5	0.833333333	0.526666667	0	0	26.4	0.49	20.94	0.04	0.491666667	20.71666667	0.22	-0.223333333	0.178333333	41.56666667	33.29166667	0.8	320.425908	843.3622083
GHR-HtCR_01-16_Female5	GHR-	Ht	CR	1-16-09femko	Cage 5	N on C.R.	14:00	32.56166667	172.5	138	546.4033333	42.66666667	53.41333333	42.5	10.64333333	16.83333333	34.5	5.5	9.5	3.548333333	0	0.166666667	26.4	0.49	20.94	0.04	0.49	20.68166667	0.24	-0.256666667	0.2	48.305	37.67833333	0.78	371.2977312	975.0810201
GHR-HtCR_01-16_Female5	GHR-	Ht	CR	1-16-09femko	Cage 5	N on C.R.	15:00	6.406666667	95.16666667	56.16666667	569.7033333	30.5	30.29666667	29.5	13.01333333	14.5	39	0.5	1	0.486666667	0	0	26.4	0.49	20.94	0.04	0.491666667	20.685	0.24	-0.253333333	0.198333333	47.33	37.12833333	0.785	364.0267752	956.714192
GHR-HtCR_01-16_Female5	GHR-	Ht	CR	1-16-09femko	Cage 5	N on C.R.	16:00	17.63	101.5	74	573.9483333	29.83333333	26.05333333	28.83333333	7.273333333	10.83333333	27.5	3.166666667	8.333333333	3.69	0	0.333333333	26.4	0.49	20.94	0.04	0.491666667	20.67333333	0.245	-0.265	0.205	49.395	38.28833333	0.775	379.4211168	995.978119
GHR-HtCR_01-16_Female5	GHR-	Ht	CR	1-16-09femko	Cage 5	N on C.R.	17:00	108.945	439.5	374	493.5383333	71.16666667	106.3483333	70.5	17.77166667	30.16666667	65.5	29	95.83333333	49.61333333	0.5	0.333333333	26.4	0.49	20.94	0.04	0.49	20.64833333	0.265	-0.291666667	0.225	54.30666667	41.79	0.77	416.825112	1093.744653
GHR-HtCR_01-16_Female5	GHR-	Ht	CR	1-16-09femko	Cage 5	N on C.R.	18:00	106.9033333	504.5	408.5	410.92	89.33333333	132.8616667	89	30.91	37.33333333	96	33.16666667	139	66.96666667	0.333333333	0	26.4	0.49	20.94	0.04	0.49	20.61333333	0.29	-0.323333333	0.245	60.25	45.76	0.76	461.8020528	1210.200301
GHR-HtCR_01-16_Female6	GHR-	Ht	CR	1-16-09femko	Cage 6	N on C.R.	17:00	307.6225	1042.75	923.5	349.3	135	250.405	135.5	32.52	58.25	119.25	100.25	438.75	211.185	1.75	0.25	26	0.5	20.94	0.04	0.5025	20.5525	0.3325	-0.385	0.29	74.41	55.7175	0.7475	560.860599	1489.851221
GHR-HtCR_01-16_Female6	GHR-	Ht	CR	1-16-09femko	Cage 6	N on C.R.	18:00	77.06	322.8333333	244	511.9766667	64.83333333	87.92166667	64.5	23.085	31.16666667	78.83333333	19.5	60.66666667	26.885	0	0.333333333	26	0.5	20.94	0.04	0.5	20.59333333	0.293333333	-0.341666667	0.25	65.99333333	48.56	0.736666667	496.52668	1317.694488
GHR-HtCR_01-16_Female6	GHR-	Ht	CR	1-16-09femko	Cage 6	N on C.R.	19:00	275.61	844.1666667	719.8333333	389.9266667	116.8333333	209.59	117.1666667	33.77833333	54.16666667	124.3333333	67.5	306.5	125.1383333	2.5	0.666666667	26	0.5	20.93	0.05	0.5	20.53333333	0.35	-0.398333333	0.305	77.375	58.88166667	0.76	584.195768	1554.246121
GHR-HtCR_01-16_Female6	GHR-	Ht	CR	1-16-09femko	Cage 6	N on C.R.	20:00	334.9983333	946.8333333	827.3333333	387.93	118.6666667	211.7116667	119.3333333	32.54166667	55.5	119.5	80.83333333	318.1666667	135.0033333	1.666666667	0.666666667	26	0.498333333	20.93	0.05	0.5	20.52833333	0.356666667	-0.405	0.311666667	77.985	60.125	0.77	589.615728	1570.179739
GHR-HtCR_01-16_Female6	GHR-	Ht	CR	1-16-09femko	Cage 6	N on C.R.	21:00	401.9033333	1023	912.3333333	353.6466667	126.8333333	246.25	126.8333333	30.83666667	50.5	110.6666667	82.33333333	332	145.35	1.333333333	1.5	26	0.5	20.93	0.05	0.5	20.53166667	0.356666667	-0.4	0.308333333	77.22	59.77	0.771666667	584.07726	1555.516907
GHR-HtCR_01-16_Female6	GHR-	Ht	CR	1-16-09femko	Cage 6	N on C.R.	22:00	398.8	985.6666667	886	368.64	121.1666667	230.99	121	25.28166667	48.33333333	99.66666667	79.83333333	353.6666667	139.31	0.833333333	1.166666667	26	0.491666667	20.93166667	0.048333333	0.5	20.555	0.341666667	-0.38	0.295	73.185	56.79833333	0.776666667	553.715656	1475.950198
GHR-HtCR_01-16_Female6	GHR-	Ht	CR	1-16-09femko	Cage 6	N on C.R.	23:00	398.0633333	952.6666667	854.5	379.6483333	123.5	219.8016667	124.1666667	28.385	46.83333333	98.16666667	79.66666667	333.8333333	132.56	0.833333333	1	26	0.49	20.93333333	0.046666667	0.5	20.54833333	0.348333333	-0.381666667	0.303333333	74.11666667	58.35666667	0.788333333	561.637648	1499.124888
GHR-HtCR_01-16_Female6	GHR-	Ht	CR	1-16-09femko	Cage 6	N on C.R.	00:00	352.6083333	885.5	793.5	381.395	124.1666667	218.2166667	124.6666667	23.94666667	44.5	92	73.16666667	327.3333333	133.4316667	0.833333333	1.166666667	26	0.493333333	20.93	0.05	0.5	20.54833333	0.343333333	-0.383333333	0.296666667	73.70333333	56.99333333	0.773333333	557.420708	1485.17908
GHR-HtCR_01-16_Female6	GHR-	Ht	CR	1-16-09femko	Cage 6	N on C.R.	01:00	214.8316667	613.3333333	508.6666667	435.0216667	115	164.6083333	115	31.47333333	44.83333333	104.6666667	57.33333333	302.5	114.5583333	0.5	0.166666667	26	0.493333333	20.93166667	0.048333333	0.5	20.58	0.338333333	-0.355	0.291666667	68.31166667	56.145	0.821666667	520.1144	1393.305473
GHR-HtCR_01-16_Female6	GHR-	Ht	CR	1-16-09femko	Cage 6	N on C.R.	02:00	89.76833333	320.1666667	269.3333333	520.7183333	52.33333333	79.15833333	51.5	14.70833333	22.33333333	50.83333333	28.33333333	157	69.18833333	0	0.166666667	26	0.49	20.93833333	0.041666667	0.5	20.61666667	0.295	-0.318333333	0.251666667	61.1	48.055	0.791666667	462.945366	1235.582269
GHR-HtCR_01-16_Female6	GHR-	Ht	CR	1-16-09femko	Cage 6	N on C.R.	03:00	309.035	786.8333333	680.6666667	386.0533333	128.8333333	213.6383333	128.8333333	31.98166667	49.33333333	106.1666667	69.66666667	339.5	137.005	0.666666667	1	26	0.491666667	20.93833333	0.041666667	0.498333333	20.56166667	0.34	-0.373333333	0.296666667	71.54833333	56.69833333	0.793333333	542.55578	1448.742029
GHR-HtCR_01-16_Female6	GHR-	Ht	CR	1-16-09femko	Cage 6	N on C.R.	04:00	157.0416667	498.3333333	411.3333333	460.3883333	85.83333333	139.475	85.33333333	25.485	35.66666667	87	41.33333333	205.5	89.54	0.333333333	0.5	26	0.49	20.94	0.04	0.491666667	20.61166667	0.296666667	-0.326666667	0.255	61.79666667	48.26833333	0.78	467.874186	1247.097909
GHR-HtCR_01-16_Female6	GHR-	Ht	CR	1-16-09femko	Cage 6	N on C.R.	05:00	157.5166667	454.5	383	461.2883333	76.5	138.3066667	76.83333333	23.57666667	29.5	71.5	33	133	73.56333333	0.333333333	1	26	0.49	20.94	0.04	0.495	20.625	0.286666667	-0.315	0.243333333	59.78666667	46.545	0.775	452.49581	1206.043562
GHR-HtCR_01-16_Female6	GHR-	Ht	CR	1-16-09femko	Cage 6	N on C.R.	06:00	116.16	288	248.1666667	510.49	52.66666667	89.27666667	52.33333333	10.11	19.33333333	39.83333333	15	39.16666667	20.58	0.666666667	0.166666667	26	0.49	20.94	0.04	0.491666667	20.66833333	0.248333333	-0.266666667	0.203333333	50.86833333	38.82	0.765	384.180082	1022.963303
GHR-HtCR_01-16_Female6	GHR-	Ht	CR	1-16-09femko	Cage 6	N on C.R.	07:00	233.76	568.5	474	437.1433333	83.66666667	162.5316667	83.33333333	29.12	38	94.5	28.83333333	122.1666667	69.11333333	0.333333333	0.666666667	26	0.49	20.94	0.04	0.493333333	20.63333333	0.27	-0.303333333	0.228333333	58.01166667	43.40166667	0.745	437.220628	1161.296743
GHR-HtCR_01-16_Female6	GHR-	Ht	CR	1-16-09femko	Cage 6	N on C.R.	08:00	85.71166667	252.6666667	202.8333333	518.98	48.5	81.135	47.66666667	13.37666667	22	49.83333333	12.5	31.83333333	22.22666667	0.333333333	0.333333333	26	0.49	20.94	0.04	0.493333333	20.66	0.245	-0.28	0.205	52.93833333	38.84166667	0.731666667	398.185164	1056.318303
GHR-HtCR_01-16_Female6	GHR-	Ht	CR	1-16-09femko	Cage 6	N on C.R.	09:00	36.985	113.5	93.33333333	568.9733333	22.5	30.99833333	21.66666667	5.62	10	20.16666667	9.166666667	29.66666667	13.63833333	0.166666667	0.333333333	26	0.49	20.94	0.04	0.495	20.69166667	0.225	-0.246666667	0.185	47.105	35.19333333	0.746666667	354.968926	942.540282
GHR-HtCR_01-16_Female6	GHR-	Ht	CR	1-16-09femko	Cage 6	N on C.R.	10:00	238.985	540.1666667	453	437.5066667	91.83333333	162.3583333	91.66666667	26.72666667	34.5	87.16666667	32.66666667	108.6666667	67.25833333	0.5	0.666666667	26	0.49	20.94	0.04	0.496666667	20.63	0.275	-0.308333333	0.233333333	58.99	44.83166667	0.76	445.32371	1184.949369
GHR-HtCR_01-16_Female6	GHR-	Ht	CR	1-16-09femko	Cage 6	N on C.R.	11:00	18.02833333	90.66666667	56	562.2716667	24.66666667	37.72	23.83333333	10.29	13.66666667	34.66666667	0.166666667	0.333333333	0.031666667	0	0.333333333	26	0.49	20.94	0.04	0.5	20.69333333	0.225	-0.246666667	0.185	47.02833333	35.27833333	0.75	354.5399	942.0216339
GHR-HtCR_01-16_Female6	GHR-	Ht	CR	1-16-09femko	Cage 6	N on C.R.	12:00	37.97	232.3333333	157	521.18	47.33333333	78.66	47	26.115	23.83333333	75.33333333	3.166666667	12.33333333	4.816666667	0	0	26	0.49	20.94	0.04	0.5	20.68333333	0.233333333	-0.256666667	0.191666667	48.77333333	36.78833333	0.755	367.905278	978.2731704
GHR-HtCR_01-16_Female6	GHR-	Ht	CR	1-16-09femko	Cage 6	N on C.R.	13:00	0.15	8.666666667	6.833333333	596.97	7.166666667	3.03	6.166666667	0.501666667	1.5	1.833333333	0	0	0	0	0	26	0.49	20.94	0.04	0.495	20.70666667	0.215	-0.233333333	0.175	44.48833333	33.30833333	0.748333333	335.323664	890.8931012
GHR-HtCR_01-16_Female6	GHR-	Ht	CR	1-16-09femko	Cage 6	N on C.R.	14:00	95.655	338.6666667	267.3333333	505.3983333	62.5	94.27833333	62	22.11	24.66666667	71.33333333	24.66666667	68.5	41.83833333	0	0.333333333	26	0.49	20.94	0.04	0.496666667	20.65166667	0.255	-0.285	0.213333333	54.64	40.76166667	0.741666667	411.686366	1092.951868
GHR-HtCR_01-16_Female6	GHR-	Ht	CR	1-16-09femko	Cage 6	N on C.R.	15:00	5.388333333	21.5	17.66666667	593.6733333	8.166666667	6.328333333	7.166666667	1.335	2.333333333	3.833333333	0.166666667	0.333333333	0.195	0	0	26	0.49	20.94	0.04	0.498333333	20.68666667	0.23	-0.253333333	0.19	48.54	35.88333333	0.74	365.383252	969.9675573
GHR-HtCR_01-16_Female6	GHR-	Ht	CR	1-16-09femko	Cage 6	N on C.R.	16:00	113.84	410.8333333	315.6666667	488.52	76.16666667	111.3633333	75.83333333	30.37166667	35.33333333	95.16666667	32.16666667	127.8333333	61.73666667	0.333333333	0.166666667	26	0.49	20.94	0.04	0.5	20.63333333	0.27	-0.303333333	0.23	58.04	43.805	0.753333333	437.833578	1164.040786
GHR-HtCR_01-16_Female6	GHR-	Ht	CR	1-16-09femko	Cage 6	N on C.R.	17:00	20.42666667	107.8333333	84.83333333	572.895	21.66666667	27.00333333	20.83333333	7.008333333	9.666666667	23	6.666666667	32.5	12.26666667	0.333333333	0	26	0.49	20.94	0.04	0.495	20.665	0.248333333	-0.273333333	0.208333333	52.115	39.51	0.76	393.322254	1046.551185
GHR-HtCR_01-16_Female6	GHR-	Ht	CR	1-16-09femko	Cage 6	N on C.R.	18:00	42.71166667	193.8333333	153.5	494.8316667	35.66666667	49.13833333	34.83333333	11.895	15.66666667	40.33333333	21	65.5	29.52333333	0	0.166666667	26	0.49	20.94	0.04	0.5	20.62833333	0.278333333	-0.306666667	0.236666667	58.55666667	45.16666667	0.771666667	442.746772	1179.432614
GHR-HtAL_01-16_Female7	GHR-	Ht	AL	1-16-09femko	Cage 7	N on A.L.	17:00	68.83	254	196	517.7575	60.75	82.0725	60.5	18.51	24.75	58	24.5	71.25	46.945	0	0.25	40.9	0.5	20.94	0.04	0.5025	20.56	0.32	-0.3775	0.2775	46.6925	33.9625	0.7275	551.9865636	930.1820703
GHR-HtAL_01-16_Female7	GHR-	Ht	AL	1-16-09femko	Cage 7	N on A.L.	18:00	34.59166667	113.8333333	93.16666667	567.2733333	26.66666667	32.805	25.66666667	7.36	10	20.66666667	6.333333333	17.5	7.015	0.166666667	0.166666667	40.9	0.5	20.94	0.04	0.501666667	20.56833333	0.313333333	-0.361666667	0.268333333	44.86166667	33.05333333	0.735	531.0376245	895.4780722
GHR-HtAL_01-16_Female7	GHR-	Ht	AL	1-16-09femko	Cage 7	N on A.L.	19:00	88.695	369	283.5	475.225	100.8333333	124.615	100.5	29.71666667	39.66666667	85.5	53.16666667	206.6666667	125.2466667	0	0.333333333	40.9	0.5	20.93	0.05	0.503333333	20.48666667	0.376666667	-0.446666667	0.331666667	55.05166667	40.99166667	0.745	652.3667792	1101.571364
GHR-HtAL_01-16_Female7	GHR-	Ht	AL	1-16-09femko	Cage 7	N on A.L.	20:00	150.655	627.6666667	491.3333333	388.0783333	138	211.67	138.1666667	41.91	62.16666667	136.3333333	90	334.3333333	191.2083333	0.5	0.833333333	40.9	0.498333333	20.93	0.05	0.506666667	20.44333333	0.421666667	-0.493333333	0.375	60.64833333	46.20833333	0.761666667	720.4130908	1218.571348
GHR-HtAL_01-16_Female7	GHR-	Ht	AL	1-16-09femko	Cage 7	N on A.L.	21:00	124.0833333	488.5	380.5	445.9933333	105.3333333	153.7833333	105.1666667	34.33	44.66666667	108	62.83333333	264.1666667	140.4216667	0.166666667	0.833333333	40.9	0.5	20.93	0.05	0.5	20.49	0.385	-0.443333333	0.338333333	54.39833333	41.49833333	0.761666667	646.257628	1093.051083
GHR-HtAL_01-16_Female7	GHR-	Ht	AL	1-16-09femko	Cage 7	N on A.L.	22:00	99.885	355.8333333	267.3333333	482.6066667	92.16666667	117.29	92	29.97666667	39.16666667	88.5	34	112	56.02	0.333333333	0.666666667	40.9	0.491666667	20.93166667	0.048333333	0.5	20.50833333	0.368333333	-0.425	0.323333333	52.305	39.66333333	0.758333333	620.9971745	1050.04915
GHR-HtAL_01-16_Female7	GHR-	Ht	AL	1-16-09femko	Cage 7	N on A.L.	23:00	111.3616667	415.3333333	318.1666667	466.105	87.5	133.8566667	86.83333333	28.58	38.83333333	97.16666667	36.16666667	95.66666667	57.54666667	1	0.5	40.9	0.49	20.93333333	0.046666667	0.5	20.50166667	0.368333333	-0.431666667	0.321666667	53.08833333	39.52333333	0.743333333	629.0905483	1061.870702
GHR-HtAL_01-16_Female7	GHR-	Ht	AL	1-16-09femko	Cage 7	N on A.L.	00:00	101.4983333	227.8333333	190.6666667	527.9183333	64.33333333	72.08166667	63.33333333	11.67833333	19.66666667	37.16666667	41.83333333	112.6666667	72.52666667	0.5	0.666666667	40.9	0.493333333	20.93	0.05	0.5	20.51333333	0.358333333	-0.421666667	0.311666667	51.55833333	38.135	0.74	610.5503738	1030.250734
GHR-HtAL_01-16_Female7	GHR-	Ht	AL	1-16-09femko	Cage 7	N on A.L.	01:00	100.1766667	399.1666667	280.3333333	467.59	83.83333333	132.1683333	83.5	40.32	41.66666667	118.8333333	38.5	85.16666667	68.625	0	1.333333333	40.9	0.493333333	20.93166667	0.048333333	0.5	20.50166667	0.37	-0.435	0.328333333	53.08	40.01333333	0.756666667	629.807648	1065.107965
GHR-HtAL_01-16_Female7	GHR-	Ht	AL	1-16-09femko	Cage 7	N on A.L.	02:00	8.691666667	110.6666667	69.33333333	561.94	39	38.06	38	13.42833333	16.5	41.33333333	0.666666667	0.5	0.058333333	0	0	40.9	0.49	20.93833333	0.041666667	0.5	20.55166667	0.336666667	-0.385	0.291666667	47.12333333	35.49166667	0.751666667	559.0787463	944.4954479
GHR-HtAL_01-16_Female7	GHR-	Ht	AL	1-16-09femko	Cage 7	N on A.L.	03:00	80.84333333	287.3333333	216.6666667	507.8416667	68.16666667	92.09166667	67.66666667	22.37	29.5	70.66666667	16.66666667	27.5	25.035	0	0.5	40.9	0.491666667	20.93833333	0.041666667	0.5	20.51666667	0.353333333	-0.418333333	0.31	51.20666667	37.935	0.741666667	606.4847911	1023.811572
GHR-HtAL_01-16_Female7	GHR-	Ht	AL	1-16-09femko	Cage 7	N on A.L.	04:00	5.153333333	104.8333333	55	561.8166667	36.33333333	38.17333333	35.5	18.69166667	16.66666667	49.83333333	0	0	0	0	0	40.9	0.49	20.94	0.04	0.5	20.57833333	0.31	-0.36	0.266666667	43.69666667	32.31	0.74	517.4363704	873.0877106
GHR-HtAL_01-16_Female7	GHR-	Ht	AL	1-16-09femko	Cage 7	N on A.L.	05:00	78.42833333	215	172.1666667	528.5833333	54	71.195	53.66666667	15.05333333	16.16666667	42.83333333	6.666666667	15.16666667	10.00333333	0.166666667	0.5	40.9	0.49	20.94	0.04	0.5	20.54833333	0.326666667	-0.39	0.285	47.40666667	34.54666667	0.73	560.5356452	944.8676637
GHR-HtAL_01-16_Female7	GHR-	Ht	AL	1-16-09femko	Cage 7	N on A.L.	06:00	12.22833333	92.66666667	67.16666667	568.1683333	38.16666667	31.79	37.33333333	10.61833333	10.83333333	25.5	0	0	0	0	0	40.9	0.49	20.94	0.04	0.498333333	20.58333333	0.303333333	-0.353333333	0.26	43.00333333	31.55666667	0.735	508.8305196	858.269279
GHR-HtAL_01-16_Female7	GHR-	Ht	AL	1-16-09femko	Cage 7	N on A.L.	07:00	15.52333333	156	100	546.76	47.33333333	53.19333333	46.5	20.34	21.5	56	1.333333333	1.833333333	0.378333333	0	0	40.9	0.49	20.94	0.04	0.498333333	20.59	0.295	-0.348333333	0.253333333	42.155	30.81166667	0.731666667	498.5913682	840.5592984
GHR-HtAL_01-16_Female7	GHR-	Ht	AL	1-16-09femko	Cage 7	N on A.L.	08:00	35.85	224	137.1666667	527.6316667	60.16666667	71.95	60	29.15833333	28.16666667	86.83333333	6	15.33333333	9.97	0	0.333333333	40.9	0.49	20.94	0.04	0.5	20.56333333	0.311666667	-0.375	0.27	45.63333333	32.84166667	0.718333333	538.8891975	907.2290097
GHR-HtAL_01-16_Female7	GHR-	Ht	AL	1-16-09femko	Cage 7	N on A.L.	09:00	27.31166667	159.5	118.1666667	556.63	43.33333333	43.37	42.33333333	13.28666667	17.5	41.33333333	2.666666667	7.166666667	3.596666667	0	0.166666667	40.9	0.49	20.94	0.04	0.5	20.59166667	0.298333333	-0.346666667	0.253333333	42.295	31.16	0.736666667	500.6517057	844.5001235
GHR-HtAL_01-16_Female7	GHR-	Ht	AL	1-16-09femko	Cage 7	N on A.L.	10:00	33.14166667	131.1666667	101.6666667	560.3283333	28.16666667	39.67166667	27.16666667	9.17	10.33333333	29.5	4.333333333	12.16666667	4.18	0	0.333333333	40.9	0.49	20.94	0.04	0.5	20.58833333	0.295	-0.35	0.256666667	42.82666667	31.32666667	0.731666667	506.57513	853.9981369
GHR-HtAL_01-16_Female7	GHR-	Ht	AL	1-16-09femko	Cage 7	N on A.L.	11:00	36.59333333	198.8333333	126.6666667	534.7233333	48.16666667	65.27666667	47.16666667	27.85333333	21.16666667	72.16666667	0.5	1.666666667	0.478333333	0.166666667	0.333333333	40.9	0.49	20.94	0.04	0.5	20.59333333	0.295	-0.348333333	0.253333333	42.39666667	31.135	0.736666667	501.6908929	846.5466138
GHR-HtAL_01-16_Female7	GHR-	Ht	AL	1-16-09femko	Cage 7	N on A.L.	12:00	2.463333333	60.83333333	28.83333333	579.765	24.66666667	20.21666667	23.83333333	12.24166667	11	32	0	0	0	0	0	40.9	0.49	20.94	0.04	0.5	20.625	0.273333333	-0.313333333	0.233333333	38.455	28.50833333	0.74	455.4887396	768.4476384
GHR-HtAL_01-16_Female7	GHR-	Ht	AL	1-16-09femko	Cage 7	N on A.L.	13:00	0.15	81	46.33333333	569.5616667	39.16666667	30.48666667	38.66666667	11.57166667	14.33333333	34.66666667	0	0	0	0	0	40.9	0.49	20.94	0.04	0.5	20.61	0.283333333	-0.33	0.243333333	40.19	29.75333333	0.74	475.9715414	803.0559881
GHR-HtAL_01-16_Female7	GHR-	Ht	AL	1-16-09femko	Cage 7	N on A.L.	14:00	5.526666667	102.3333333	57.33333333	562.5433333	37.33333333	37.36166667	36.66666667	17.245	16.16666667	45	0.166666667	0.166666667	0	0	0	40.9	0.49	20.94	0.04	0.5	20.605	0.285	-0.333333333	0.245	40.78833333	29.78333333	0.731666667	482.3786491	813.2726912
GHR-HtAL_01-16_Female7	GHR-	Ht	AL	1-16-09femko	Cage 7	N on A.L.	15:00	0	63	42.66666667	578.01	22.5	21.98333333	21.66666667	6.846666667	9.333333333	20.33333333	0	0	0	0	0	40.9	0.49	20.94	0.04	0.5	20.615	0.28	-0.323333333	0.24	39.65666667	29.06	0.73	469.1644726	790.4976317
GHR-HtAL_01-16_Female7	GHR-	Ht	AL	1-16-09femko	Cage 7	N on A.L.	16:00	18.43	157	108.3333333	552.6083333	45.5	47.29	44.66666667	16.45	20.16666667	48.66666667	10	21.16666667	11.63333333	0.166666667	0.166666667	40.9	0.49	20.94	0.04	0.5	20.59333333	0.295	-0.346666667	0.255	41.96333333	30.99166667	0.738333333	496.8507051	838.2972597
GHR-HtAL_01-16_Female7	GHR-	Ht	AL	1-16-09femko	Cage 7	N on A.L.	17:00	0.3	69.16666667	41.16666667	575.4216667	28.5	24.51666667	27.83333333	9.898333333	11.33333333	28	8.666666667	34.66666667	19.66166667	0	0	40.9	0.49	20.94	0.04	0.5	20.605	0.288333333	-0.333333333	0.248333333	40.84	30.09666667	0.738333333	483.4428262	815.8689033
GHR-HtAL_01-16_Female7	GHR-	Ht	AL	1-16-09femko	Cage 7	N on A.L.	18:00	134.2383333	477.8333333	387.3333333	410.9783333	94.33333333	132.8133333	94	30.04	40.33333333	90.5	52.66666667	184.1666667	103.0066667	0.5	0.666666667	40.9	0.49	20.94	0.04	0.5	20.51333333	0.361666667	-0.421666667	0.318333333	51.54166667	38.91166667	0.751666667	611.6502566	1033.311551
GHR-HtAL_01-16_Female8	GHR-	Ht	AL	1-16-09femko	Cage 8	N on A.L.	17:00	73.8125	138.75	122	559.6875	36	40.27	35.5	6.19	6.75	16.75	9.5	18.5	10.4425	0.75	0.5	32.4	0.5	20.94	0.04	0.5	20.6575	0.2475	-0.2775	0.2025	42.8925	31.2475	0.7275	401.7477204	854.4044319
GHR-HtAL_01-16_Female8	GHR-	Ht	AL	1-16-09femko	Cage 8	N on A.L.	18:00	0	4.5	3	598.1833333	4.666666667	1.788333333	3.833333333	0.776666667	0.666666667	1.5	0	0	0	0	0	32.4	0.5	20.94	0.04	0.5	20.63	0.266666667	-0.305	0.223333333	46.82	34.34333333	0.733333333	438.8397912	933.9794234
GHR-HtAL_01-16_Female8	GHR-	Ht	AL	1-16-09femko	Cage 8	N on A.L.	19:00	147.6533333	602.6666667	486.5	438.2466667	114.1666667	161.3166667	113.8333333	37.11333333	46.33333333	116.1666667	63.66666667	297.5	112.9766667	0.5	0.333333333	32.4	0.5	20.93	0.05	0.5	20.52	0.358333333	-0.411666667	0.313333333	63.78833333	48.22666667	0.758333333	599.7538404	1280.61326
GHR-HtAL_01-16_Female8	GHR-	Ht	AL	1-16-09femko	Cage 8	N on A.L.	20:00	172.84	661.8333333	564	417.5116667	113.8333333	182.3466667	113.6666667	33.54166667	48.83333333	97.83333333	70.16666667	377.3333333	142.67	0.666666667	0.166666667	32.4	0.498333333	20.93	0.05	0.5	20.53166667	0.353333333	-0.398333333	0.305	61.58	47.135	0.766666667	579.7432764	1238.799715
GHR-HtAL_01-16_Female8	GHR-	Ht	AL	1-16-09femko	Cage 8	N on A.L.	21:00	172.605	692.5	557.3333333	384.7566667	143.3333333	214.9633333	144	48.33	58.66666667	135.1666667	87.33333333	441.5	208.8466667	0.166666667	0.666666667	32.4	0.5	20.93	0.05	0.5	20.51666667	0.366666667	-0.415	0.318333333	63.77833333	48.96833333	0.768333333	600.6356712	1283.589284
GHR-HtAL_01-16_Female8	GHR-	Ht	AL	1-16-09femko	Cage 8	N on A.L.	22:00	191.3266667	704.5	554.5	387.1383333	137.8333333	212.4783333	138.1666667	50.35	62.83333333	150	89.66666667	488.6666667	198.6616667	0.166666667	0.333333333	32.4	0.491666667	20.93166667	0.048333333	0.5	20.51666667	0.36	-0.416666667	0.313333333	63.90833333	48.115	0.753333333	600.6184992	1281.424095
GHR-HtAL_01-16_Female8	GHR-	Ht	AL	1-16-09femko	Cage 8	N on A.L.	23:00	67.28833333	245.1666667	186.3333333	518.26	60.83333333	81.68166667	60	23.22333333	20.83333333	58.83333333	14.5	84	35.25333333	0.166666667	0.166666667	32.4	0.49	20.93333333	0.046666667	0.498333333	20.59166667	0.301666667	-0.341666667	0.258333333	52.515	39.35833333	0.746666667	493.3095048	1051.390488
GHR-HtAL_01-16_Female8	GHR-	Ht	AL	1-16-09femko	Cage 8	N on A.L.	00:00	197.9983333	734.1666667	617.3333333	391.9833333	136.5	207.6716667	136.6666667	40.43166667	59.83333333	116.8333333	106.5	558.1666667	231.9433333	0.166666667	0	32.4	0.493333333	20.93	0.05	0.5	20.505	0.378333333	-0.431666667	0.328333333	66.02	50.53	0.766666667	621.5389848	1328.253849
GHR-HtAL_01-16_Female8	GHR-	Ht	AL	1-16-09femko	Cage 8	N on A.L.	01:00	147.4033333	676.3333333	531.3333333	390.4633333	136.5	208.8616667	136.8333333	55.57	67	145	98.5	644	254.5716667	0.833333333	0.166666667	32.4	0.493333333	20.93166667	0.048333333	0.5	20.50666667	0.373333333	-0.43	0.333333333	65.85166667	50.705	0.771666667	620.3499696	1326.421844
GHR-HtAL_01-16_Female8	GHR-	Ht	AL	1-16-09femko	Cage 8	N on A.L.	02:00	113.835	385.1666667	312.8333333	492.1033333	63	107.7283333	62.33333333	20.13333333	28.16666667	72.33333333	20.66666667	129.8333333	42.225	1	0.5	32.4	0.49	20.93833333	0.041666667	0.496666667	20.59	0.3	-0.345	0.251666667	52.70333333	38.87166667	0.735	494.2609308	1052.512669
GHR-HtAL_01-16_Female8	GHR-	Ht	AL	1-16-09femko	Cage 8	N on A.L.	03:00	121.72	460.5	372.3333333	468.7666667	77	130.9716667	76.83333333	29.76833333	41.5	88.16666667	53.16666667	289.1666667	124.1516667	0.833333333	0	32.4	0.491666667	20.93833333	0.041666667	0.493333333	20.56166667	0.316666667	-0.375	0.273333333	57.045	41.75833333	0.73	534.5668224	1137.77636
GHR-HtAL_01-16_Female8	GHR-	Ht	AL	1-16-09femko	Cage 8	N on A.L.	04:00	180.5516667	546.5	460	431.8916667	116.6666667	167.98	116.3333333	26.48666667	42.16666667	86.5	41.5	157.1666667	62.31333333	0.666666667	0.833333333	32.4	0.49	20.94	0.04	0.49	20.575	0.315	-0.363333333	0.271666667	54.45666667	40.9	0.753333333	511.6615128	1091.761196
GHR-HtAL_01-16_Female8	GHR-	Ht	AL	1-16-09femko	Cage 8	N on A.L.	05:00	3.681666667	17	14	593.7833333	9.833333333	6.22	8.833333333	0.906666667	1.5	3	0	0	0	0	0	32.4	0.49	20.94	0.04	0.49	20.69833333	0.223333333	-0.241666667	0.18	36.38333333	27.03333333	0.743333333	341.467812	727.5440766
GHR-HtAL_01-16_Female8	GHR-	Ht	AL	1-16-09femko	Cage 8	N on A.L.	06:00	123.5633333	463.8333333	388	466.7483333	92.33333333	133.195	91.83333333	25.66	38.33333333	75.83333333	66.83333333	322.8333333	141.485	0.166666667	0.5	32.4	0.49	20.94	0.04	0.49	20.555	0.331666667	-0.383333333	0.286666667	57.88333333	43.29666667	0.748333333	543.6271584	1159.116235
GHR-HtAL_01-16_Female8	GHR-	Ht	AL	1-16-09femko	Cage 8	N on A.L.	07:00	121.2233333	382.3333333	319	485.9383333	75.16666667	114.0066667	74.5	18.36666667	27.83333333	63.33333333	13.33333333	33.66666667	12.325	0.666666667	0.5	32.4	0.49	20.94	0.04	0.49	20.635	0.271666667	-0.305	0.228333333	45.86166667	34.49666667	0.753333333	430.9727148	919.5680357
GHR-HtAL_01-16_Female8	GHR-	Ht	AL	1-16-09femko	Cage 8	N on A.L.	08:00	2.063333333	22.33333333	17.66666667	593.045	14	6.956666667	13	1.288333333	3.166666667	4.666666667	0	0	0	0	0	32.4	0.49	20.94	0.04	0.49	20.69833333	0.216666667	-0.241666667	0.176666667	36.03666667	26.7	0.74	338.1155784	720.4009658
GHR-HtAL_01-16_Female8	GHR-	Ht	AL	1-16-09femko	Cage 8	N on A.L.	09:00	140.0483333	462.6666667	377.1666667	458.4633333	94.66666667	141.3916667	94.16666667	28.79166667	38.66666667	85.5	34.66666667	141.5	61.40333333	0.166666667	0.333333333	32.4	0.49	20.94	0.04	0.49	20.59333333	0.301666667	-0.343333333	0.26	52.16333333	39.49	0.755	490.5208368	1046.89469
GHR-HtAL_01-16_Female8	GHR-	Ht	AL	1-16-09femko	Cage 8	N on A.L.	10:00	0	12	9	595.815	7.666666667	4.185	6.666666667	0.928333333	1.5	3	0	0	0	0	0	32.4	0.49	20.94	0.04	0.49	20.72	0.206666667	-0.22	0.165	33.37	24.76166667	0.741666667	313.144218	667.0715045
GHR-HtAL_01-16_Female8	GHR-	Ht	AL	1-16-09femko	Cage 8	N on A.L.	11:00	172.6916667	455.8333333	393.5	470.8933333	81.5	128.935	81.16666667	18.29166667	29.5	62.33333333	31.33333333	139.6666667	61.725	0.666666667	1	32.4	0.49	20.94	0.04	0.491666667	20.59833333	0.298333333	-0.341666667	0.256666667	51.825	39.14833333	0.753333333	487.2278952	1039.74314
GHR-HtAL_01-16_Female8	GHR-	Ht	AL	1-16-09femko	Cage 8	N on A.L.	12:00	7.598333333	63.66666667	34.83333333	575.9533333	20.33333333	23.99	19.66666667	9.861666667	9.166666667	28.83333333	0	0	0	0	0	32.4	0.49	20.94	0.04	0.49	20.685	0.231666667	-0.256666667	0.191666667	38.58666667	29.02333333	0.75	362.6063496	773.1508251
GHR-HtAL_01-16_Female8	GHR-	Ht	AL	1-16-09femko	Cage 8	N on A.L.	13:00	11.7	68.33333333	42	578.9433333	22.66666667	20.915	22	8.455	8.166666667	26.33333333	1.666666667	3.5	1.638333333	0	0	32.4	0.49	20.94	0.04	0.49	20.67	0.24	-0.268333333	0.2	40.3	30.24	0.75	378.6130512	807.4186101
GHR-HtAL_01-16_Female8	GHR-	Ht	AL	1-16-09femko	Cage 8	N on A.L.	14:00	15.83166667	60.16666667	51.16666667	581.5783333	17.66666667	18.28166667	16.83333333	2.635	4.833333333	9	0.666666667	4.166666667	1.851666667	0.166666667	0	32.4	0.49	20.94	0.04	0.49	20.67666667	0.238333333	-0.261666667	0.198333333	39.58666667	29.83833333	0.751666667	372.0853908	793.3754152
GHR-HtAL_01-16_Female8	GHR-	Ht	AL	1-16-09femko	Cage 8	N on A.L.	15:00	28.84333333	119.8333333	100.5	561.41	42.83333333	38.59	41.83333333	6.786666667	11.5	19.33333333	23.66666667	51.5	43.34	0	0	32.4	0.49	20.94	0.04	0.49	20.63666667	0.27	-0.301666667	0.228333333	45.60166667	34.54	0.756666667	428.8406004	915.4318214
GHR-HtAL_01-16_Female8	GHR-	Ht	AL	1-16-09femko	Cage 8	N on A.L.	16:00	36.38666667	123.6666667	95.33333333	566.0933333	32.83333333	34.045	31.83333333	9.685	11.16666667	28.33333333	6	15.83333333	7.621666667	0.166666667	0.166666667	32.4	0.49	20.94	0.04	0.49	20.66	0.248333333	-0.275	0.208333333	41.81333333	31.35333333	0.751666667	392.8016592	838.0957976
GHR-HtAL_01-16_Female8	GHR-	Ht	AL	1-16-09femko	Cage 8	N on A.L.	17:00	4.23	62.66666667	39.66666667	580.6383333	24.83333333	19.36166667	23.83333333	8.015	8.333333333	23	0.333333333	0.833333333	0.561666667	0	0.166666667	32.4	0.49	20.94	0.04	0.49	20.645	0.258333333	-0.293333333	0.218333333	43.97666667	32.56166667	0.74	412.5853908	878.6891823
GHR-HtAL_01-16_Female8	GHR-	Ht	AL	1-16-09femko	Cage 8	N on A.L.	18:00	136.4083333	500	396.3333333	396.86	113	146.94	112.5	33.25833333	40.16666667	103.6666667	61.5	276.1666667	144.0433333	0.833333333	0.166666667	32.4	0.49	20.94	0.04	0.49	20.55166667	0.33	-0.388333333	0.285	58	42.95333333	0.741666667	544.1620176	1159.531466
GHR-KOAL_01-19_Female1	GHR-	KO	AL	1-19-09femko	Cage 1	KO on A.L.	18:00	27.33333333	115.8333333	81	556	58	43.95	57.33333333	13.55	14.66666667	34.83333333	1.333333333	1.666666667	0.341666667	0	0.166666667	16	0.5	20.93666667	0.043333333	0.5	20.78166667	0.176666667	-0.151666667	0.131666667	47.645	41.07166667	0.863333333	224.468032	981.5934807
GHR-KOAL_01-19_Female1	GHR-	KO	AL	1-19-09femko	Cage 1	KO on A.L.	19:00	6.678333333	23	16.33333333	591.3866667	12.83333333	8.613333333	11.83333333	1.828333333	3.666666667	6.666666667	0	0	0	0	0	16	0.5	20.93666667	0.043333333	0.5	20.81333333	0.155	-0.126666667	0.11	38.68666667	34.81833333	0.901666667	183.207888	804.5284561
GHR-KOAL_01-19_Female1	GHR-	KO	AL	1-19-09femko	Cage 1	KO on A.L.	20:00	238.1783333	685	619.8333333	473.0366667	88.83333333	126.86	88.5	14.27166667	24.66666667	65.16666667	20.66666667	53.33333333	72.705	0.5	0.833333333	16	0.5	20.935	0.045	0.5	20.76333333	0.195	-0.171666667	0.148333333	53.47	46.48166667	0.876666667	252.161104	1103.220998
GHR-KOAL_01-19_Female1	GHR-	KO	AL	1-19-09femko	Cage 1	KO on A.L.	21:00	411.8033333	861.3333333	788.1666667	396.225	129.8333333	203.4316667	130.1666667	18.425	33.16666667	73.16666667	19.5	38.83333333	46.42166667	3	0.666666667	16	0.5	20.93	0.05	0.5	20.74666667	0.208333333	-0.188333333	0.161666667	58.70833333	50.53833333	0.863333333	276.545056	1209.536879
GHR-KOAL_01-19_Female1	GHR-	KO	AL	1-19-09femko	Cage 1	KO on A.L.	22:00	288.6616667	1141.833333	1044.833333	427.595	127.8333333	172	128.3333333	19.76166667	31.33333333	97	18.66666667	82.33333333	126.0766667	1.5	1	16	0.5	20.93	0.05	0.5	20.745	0.213333333	-0.19	0.168333333	59.13666667	52.015	0.88	279.275344	1223.254259
GHR-KOAL_01-19_Female1	GHR-	KO	AL	1-19-09femko	Cage 1	KO on A.L.	23:00	116.5833333	277.6666667	247.1666667	529.1383333	52.33333333	70.8	51.83333333	6.331666667	15.33333333	30.5	4.666666667	12	8.361666667	0.166666667	0.333333333	16	0.5	20.93	0.05	0.5	20.78	0.185	-0.151666667	0.14	47.33666667	43.44666667	0.921666667	224.713952	988.6233653
GHR-KOAL_01-19_Female1	GHR-	KO	AL	1-19-09femko	Cage 1	KO on A.L.	00:00	397.8983333	991.6666667	906	396.5416667	131.3333333	203.2016667	131	17.665	34.83333333	85.66666667	28.5	124.5	85.96	1.5	1.166666667	16	0.5	20.935	0.045	0.5	20.74	0.216666667	-0.193333333	0.17	60.12333333	53.43	0.888333333	284.286848	1246.155285
GHR-KOAL_01-19_Female1	GHR-	KO	AL	1-19-09femko	Cage 1	KO on A.L.	01:00	84.78333333	294.5	261.3333333	538.7116667	52.33333333	61.195	51.66666667	8.766666667	14	33.16666667	6.5	17.83333333	23.07666667	0.333333333	0.5	16	0.5	20.93166667	0.048333333	0.5	20.78666667	0.181666667	-0.146666667	0.135	45.87	42.05333333	0.923333333	217.72112	957.2936927
GHR-KOAL_01-19_Female1	GHR-	KO	AL	1-19-09femko	Cage 1	KO on A.L.	02:00	319.7716667	1013.833333	907.8333333	424.2316667	111.5	175.7116667	110.6666667	23.93833333	35.5	106	24.5	106.6666667	107.5866667	1.666666667	1	16	0.5	20.935	0.045	0.5	20.74333333	0.215	-0.191666667	0.166666667	59.52333333	52.32833333	0.881666667	281.084176	1231.783551
GHR-KOAL_01-19_Female1	GHR-	KO	AL	1-19-09femko	Cage 1	KO on A.L.	03:00	108.9816667	275.6666667	236.1666667	516.5266667	70.16666667	83.45333333	69.5	12.50333333	20.83333333	39.5	2.5	8.666666667	4.12	0.333333333	0.666666667	16	0.5	20.93	0.05	0.496666667	20.785	0.181666667	-0.153333333	0.136666667	47.01333333	42.165	0.901666667	222.545552	977.0242991
GHR-KOAL_01-19_Female1	GHR-	KO	AL	1-19-09femko	Cage 1	KO on A.L.	04:00	0	71.83333333	34.33333333	570.0866667	31.33333333	29.915	30.33333333	17.05833333	9.5	37.5	0	0	0	0	0	16	0.5	20.93833333	0.041666667	0.491666667	20.82	0.153333333	-0.116666667	0.108333333	35.69166667	33.54833333	0.946666667	169.941408	749.5606287
GHR-KOAL_01-19_Female1	GHR-	KO	AL	1-19-09femko	Cage 1	KO on A.L.	05:00	353.0566667	762.3333333	702.6666667	431.26	122.6666667	168.5183333	122.8333333	17.35	26.83333333	59.66666667	25	85.66666667	63.49333333	2.333333333	0.666666667	16	0.5	20.93666667	0.043333333	0.491666667	20.75	0.206666667	-0.185	0.165	56.985	50.6	0.886666667	269.421168	1180.53606
GHR-KOAL_01-19_Female1	GHR-	KO	AL	1-19-09femko	Cage 1	KO on A.L.	06:00	162.9683333	446.3333333	405.6666667	510.3233333	66.16666667	89.61666667	65.83333333	8.436666667	17.5	40.66666667	9.166666667	32.16666667	34.75833333	1	0.5	16	0.5	20.93166667	0.048333333	0.49	20.77833333	0.185	-0.158333333	0.136666667	48.57	42.69	0.88	229.353984	1004.750894
GHR-KOAL_01-19_Female1	GHR-	KO	AL	1-19-09femko	Cage 1	KO on A.L.	07:00	69.76333333	157	133.6666667	536.4316667	44	63.46666667	43.33333333	6.568333333	11.66666667	23.33333333	0.333333333	0.333333333	0.081666667	0.166666667	0	16	0.5	20.93833333	0.041666667	0.49	20.79833333	0.17	-0.14	0.128333333	43.045	39.24166667	0.915	204.169696	897.4802872
GHR-KOAL_01-19_Female1	GHR-	KO	AL	1-19-09femko	Cage 1	KO on A.L.	08:00	129.0383333	249.5	220.5	522.0916667	44.5	77.90833333	43.5	6.41	11	29	0.833333333	0.833333333	0.031666667	0.333333333	0.333333333	16	0.5	20.93833333	0.041666667	0.49	20.81	0.16	-0.13	0.12	39.68666667	36.67	0.931666667	188.55568	829.9681979
GHR-KOAL_01-19_Female1	GHR-	KO	AL	1-19-09femko	Cage 1	KO on A.L.	09:00	3.208333333	20.66666667	17.16666667	594.7833333	6.333333333	5.216666667	5.333333333	0.671666667	1.666666667	3.5	0	0	0	0	0	16	0.5	20.93666667	0.043333333	0.49	20.82666667	0.145	-0.111666667	0.103333333	33.97666667	31.65833333	0.933333333	161.596848	711.6780104
GHR-KOAL_01-19_Female1	GHR-	KO	AL	1-19-09femko	Cage 1	KO on A.L.	10:00	0	5.666666667	3.166666667	597.7783333	5.333333333	2.221666667	4.333333333	1.543333333	0.833333333	2.5	0	0	0	0	0	16	0.5	20.94	0.04	0.49	20.83666667	0.14	-0.103333333	0.1	32.11	30.58	0.951666667	153.143904	675.7515134
GHR-KOAL_01-19_Female1	GHR-	KO	AL	1-19-09femko	Cage 1	KO on A.L.	11:00	43.695	117.8333333	91.83333333	560.08	41.83333333	39.91666667	41.16666667	8.595	10.66666667	26	1.666666667	3.166666667	2.678333333	0.166666667	0	16	0.5	20.94	0.04	0.493333333	20.80166667	0.166666667	-0.136666667	0.121666667	41.55833333	37.88666667	0.916666667	197.118384	866.3542091
GHR-KOAL_01-19_Female1	GHR-	KO	AL	1-19-09femko	Cage 1	KO on A.L.	12:00	4.785	12.16666667	10.33333333	595.8883333	6.833333333	4.078333333	6.166666667	1.013333333	1.166666667	1.833333333	0.166666667	0.166666667	0.125	0	0	16	0.5	20.94	0.04	0.496666667	20.83333333	0.14	-0.108333333	0.1	33.67	30.90833333	0.918333333	159.839696	703.0396652
GHR-KOAL_01-19_Female1	GHR-	KO	AL	1-19-09femko	Cage 1	KO on A.L.	13:00	0	18	12.83333333	594.01	16.16666667	6.036666667	15.16666667	1.388333333	3.333333333	5.166666667	0	0	0	0	0	16	0.5	20.94	0.04	0.498333333	20.83166667	0.138333333	-0.106666667	0.096666667	33.29	30.52833333	0.916666667	158.015696	694.8745536
GHR-KOAL_01-19_Female1	GHR-	KO	AL	1-19-09femko	Cage 1	KO on A.L.	14:00	40.23666667	109.1666667	84.66666667	561.47	32.5	38.52333333	31.83333333	8.346666667	10.5	24.5	2.5	3.333333333	0.745	0.166666667	0.333333333	16	0.5	20.94	0.04	0.495	20.80666667	0.16	-0.131666667	0.115	40.40666667	35.92666667	0.89	191.070464	837.9052307
GHR-KOAL_01-19_Female1	GHR-	KO	AL	1-19-09femko	Cage 1	KO on A.L.	15:00	0.968333333	13.5	9.166666667	594.1733333	8.166666667	5.826666667	7.166666667	2.061666667	2.666666667	4.333333333	0.333333333	0.333333333	0.203333333	0	0	16	0.5	20.94	0.04	0.493333333	20.82	0.15	-0.118333333	0.103333333	36.38666667	32.915	0.906666667	172.423024	757.5672054
GHR-KOAL_01-19_Female1	GHR-	KO	AL	1-19-09femko	Cage 1	KO on A.L.	16:00	0	2.666666667	2.333333333	599.0483333	3.5	0.951666667	2.5	0.218333333	0.333333333	0.333333333	0	0	0	0	0	16	0.5	20.94	0.04	0.496666667	20.82166667	0.143333333	-0.115	0.101666667	35.47666667	31.57	0.89	167.775232	735.7911094
GHR-KOAL_01-19_Female1	GHR-	KO	AL	1-19-09femko	Cage 1	KO on A.L.	17:00	0	38.16666667	21.66666667	584.98	23.33333333	15.00833333	22.5	6.848333333	8	16.5	0	0	0	0	0	16	0.5	20.94	0.04	0.493333333	20.81333333	0.153333333	-0.12	0.108333333	37.55166667	33.55833333	0.895	177.679488	779.5909896
GHR-KOAL_01-19_Female1	GHR-	KO	AL	1-19-09femko	Cage 1	KO on A.L.	18:00	114.5833333	365.8333333	312	449.445	62	72.57333333	61.33333333	15.91666667	17.5	53.83333333	16.16666667	49.83333333	48.435	0.333333333	0.166666667	16	0.5	20.94	0.04	0.498333333	20.775	0.178333333	-0.161666667	0.138333333	50.02333333	42.44333333	0.85	235.236544	1027.04351
GHR-KOCR_01-19_Female2	GHR-	KO	CR	1-19-09femko	Cage 2	KO on C.R.	18:00	46.33	135.5	116.1666667	551.6266667	55.66666667	48.375	54.66666667	6.29	10.66666667	19.33333333	1.333333333	1.333333333	0.171666667	0.333333333	0.166666667	13.4	0.5	20.93666667	0.043333333	0.5	20.77	0.211666667	-0.165	0.166666667	61.545	62.34833333	1.015	247.8436396	1314.669664
GHR-KOCR_01-19_Female2	GHR-	KO	CR	1-19-09femko	Cage 2	KO on C.R.	19:00	0	11.33333333	9	596.155	10.5	3.845	9.5	0.713333333	1.333333333	2.333333333	0.166666667	0.166666667	0.078333333	0	0	13.4	0.5	20.93666667	0.043333333	0.5	20.81333333	0.173333333	-0.121666667	0.128333333	45.61333333	47.455	1.04	184.357669	980.3701525
GHR-KOCR_01-19_Female2	GHR-	KO	CR	1-19-09femko	Cage 2	KO on C.R.	20:00	53.15166667	281.5	240.3333333	536.03	51.83333333	63.91833333	51.16666667	7.663333333	17.66666667	41.16666667	24.16666667	59.5	42.82	0	0.666666667	13.4	0.5	20.935	0.045	0.5	20.77333333	0.211666667	-0.165	0.166666667	61.18333333	62.24666667	1.025	246.5297964	1308.789133
GHR-KOCR_01-19_Female2	GHR-	KO	CR	1-19-09femko	Cage 2	KO on C.R.	21:00	139.4066667	353.6666667	321.6666667	496.2333333	80.5	103.5116667	80.16666667	7.488333333	16.16666667	32	12.83333333	40.33333333	30.01833333	0.166666667	0.666666667	13.4	0.5	20.93	0.05	0.5	20.75333333	0.235	-0.178333333	0.19	67.06	70.725	1.055	271.5554622	1446.355859
GHR-KOCR_01-19_Female2	GHR-	KO	CR	1-19-09femko	Cage 2	KO on C.R.	22:00	87.41166667	219.5	199	520.215	80.66666667	79.68333333	80.16666667	5.77	11.66666667	20.5	1.833333333	2	0.325	0.166666667	0.5	13.4	0.5	20.93	0.05	0.5	20.775	0.215	-0.158333333	0.171666667	58.46333333	63.325	1.081666667	237.6414826	1269.143353
GHR-KOCR_01-19_Female2	GHR-	KO	CR	1-19-09femko	Cage 2	KO on C.R.	23:00	15.46333333	83.83333333	69.5	571.91	32	28.09166667	31	5.123333333	7.333333333	14.33333333	2	7.833333333	4.088333333	0	0	13.4	0.5	20.93	0.05	0.5	20.80166667	0.193333333	-0.131666667	0.146666667	49.14	55.40666667	1.126666667	200.918528	1077.704532
GHR-KOCR_01-19_Female2	GHR-	KO	CR	1-19-09femko	Cage 2	KO on C.R.	00:00	133.97	406	348.1666667	475.0116667	128.8333333	124.405	128.8333333	17.38166667	25	57.83333333	10.33333333	34.66666667	20.83333333	0.166666667	0.833333333	13.4	0.5	20.935	0.045	0.5	20.76833333	0.23	-0.166666667	0.181666667	61.85333333	68.15333333	1.101666667	252.044084	1348.385023
GHR-KOCR_01-19_Female2	GHR-	KO	CR	1-19-09femko	Cage 2	KO on C.R.	01:00	8.161666667	62.66666667	41.16666667	580.195	18.5	19.695	17.66666667	8.278333333	7.833333333	21.5	1.5	4	2.545	0.166666667	0	13.4	0.5	20.93166667	0.048333333	0.5	20.82666667	0.17	-0.108333333	0.123333333	40.24	46.44833333	1.158333333	165.109105	888.2053318
GHR-KOCR_01-19_Female2	GHR-	KO	CR	1-19-09femko	Cage 2	KO on C.R.	02:00	180.9433333	501.5	437.3333333	466.775	133.3333333	133.2016667	132.5	17.87166667	29.16666667	64.16666667	22	72.5	41.06	1.166666667	0.833333333	13.4	0.5	20.935	0.045	0.5	20.76	0.221666667	-0.175	0.176666667	65.86666667	66.22166667	1.005	264.9752314	1404.233956
GHR-KOCR_01-19_Female2	GHR-	KO	CR	1-19-09femko	Cage 2	KO on C.R.	03:00	0.501666667	40.16666667	24.5	584.6183333	20.33333333	15.38166667	19.33333333	5.225	7.166666667	15.66666667	0.166666667	0.166666667	0	0	0	13.4	0.5	20.93	0.05	0.5	20.84	0.15	-0.093333333	0.101666667	34.96166667	38.37833333	1.108333333	142.38639	761.7374494
GHR-KOCR_01-19_Female2	GHR-	KO	CR	1-19-09femko	Cage 2	KO on C.R.	04:00	189.0216667	426.1666667	391	487.795	106.8333333	112.05	106.3333333	9.02	19	35.16666667	17	64.83333333	31.495	1	0.333333333	13.4	0.5	20.93833333	0.041666667	0.5	20.78333333	0.193333333	-0.15	0.15	56.31	55.655	0.993333333	226.0133646	1196.025284
GHR-KOCR_01-19_Female2	GHR-	KO	CR	1-19-09femko	Cage 2	KO on C.R.	05:00	0	6.333333333	5.333333333	598.6383333	7.333333333	1.363333333	6.333333333	0.186666667	0.666666667	1	0	0	0	0	0	13.4	0.5	20.93666667	0.043333333	0.5	20.86166667	0.125	-0.073333333	0.078333333	26.925	29.45666667	1.095	109.6022582	585.9443065
GHR-KOCR_01-19_Female2	GHR-	KO	CR	1-19-09femko	Cage 2	KO on C.R.	06:00	179.765	401.1666667	359.1666667	495.9183333	73	103.9633333	72.66666667	9.881666667	22.33333333	42	16	67.33333333	34.12833333	0.666666667	0.666666667	13.4	0.5	20.93166667	0.048333333	0.5	20.79166667	0.181666667	-0.141666667	0.135	53.2	50.135	0.951666667	212.2129458	1117.029356
GHR-KOCR_01-19_Female2	GHR-	KO	CR	1-19-09femko	Cage 2	KO on C.R.	07:00	0	13	9.666666667	594.69	11.5	5.311666667	10.5	1.378333333	1.666666667	3.333333333	0	0	0	0	0	13.4	0.5	20.93833333	0.041666667	0.5	20.85	0.131666667	-0.085	0.088333333	31.905	32.98	1.04	128.837181	684.9942879
GHR-KOCR_01-19_Female2	GHR-	KO	CR	1-19-09femko	Cage 2	KO on C.R.	08:00	1.856666667	20.5	17	591.28	17.66666667	8.603333333	16.83333333	1.223333333	2.166666667	3.5	0	0	0	0	0	13.4	0.5	20.93833333	0.041666667	0.5	20.84333333	0.136666667	-0.095	0.093333333	35.29	34.93833333	0.991666667	141.6763642	749.7495625
GHR-KOCR_01-19_Female2	GHR-	KO	CR	1-19-09femko	Cage 2	KO on C.R.	09:00	10.715	48.5	37.5	580.1983333	31.83333333	19.665	31.16666667	3.85	5.333333333	11	0	0	0	0	0	13.4	0.5	20.93666667	0.043333333	0.5	20.83166667	0.146666667	-0.105	0.101666667	39.55833333	38.14333333	0.965	158.2622678	834.8293385
GHR-KOCR_01-19_Female2	GHR-	KO	CR	1-19-09femko	Cage 2	KO on C.R.	10:00	0	5.333333333	4.666666667	598.2183333	6.333333333	1.781666667	5.333333333	0.495	0.166666667	0.666666667	0	0	0	0	0	13.4	0.5	20.94	0.04	0.5	20.85833333	0.121666667	-0.08	0.081666667	29.91666667	29.98333333	1.008333333	120.300912	637.3141057
GHR-KOCR_01-19_Female2	GHR-	KO	CR	1-19-09femko	Cage 2	KO on C.R.	11:00	0	36	18.83333333	583.695	23.33333333	16.29333333	22.5	7.306666667	7.166666667	17.16666667	0	0	0	0	0	13.4	0.5	20.94	0.04	0.5	20.85333333	0.126666667	-0.085	0.085	31.74333333	31.485	1.015	127.469041	674.817308
GHR-KOCR_01-19_Female2	GHR-	KO	CR	1-19-09femko	Cage 2	KO on C.R.	12:00	0	4.666666667	4.333333333	598.15	5.5	1.85	4.5	0.056666667	0.166666667	0.333333333	0	0	0	0	0	13.4	0.5	20.94	0.04	0.5	20.84833333	0.125	-0.091666667	0.085	34.14333333	32.22666667	0.978333333	136.22373	717.7904688
GHR-KOCR_01-19_Female2	GHR-	KO	CR	1-19-09femko	Cage 2	KO on C.R.	13:00	36.405	90.66666667	74	567.9383333	50.83333333	31.95	50	4.73	8	16.66666667	0.666666667	0.833333333	0.18	0.166666667	0.333333333	13.4	0.5	20.94	0.04	0.5	20.815	0.153333333	-0.125	0.11	46.65833333	41.57	0.891666667	184.8255166	967.865465
GHR-KOCR_01-19_Female2	GHR-	KO	CR	1-19-09femko	Cage 2	KO on C.R.	14:00	0	16.33333333	12.66666667	594.3733333	14.5	5.485	14	0.901666667	2.666666667	3.666666667	0	0	0	0	0	13.4	0.5	20.94	0.04	0.5	20.82833333	0.138333333	-0.11	0.098333333	41.23833333	36.98333333	0.9	163.4860166	857.104622
GHR-KOCR_01-19_Female2	GHR-	KO	CR	1-19-09femko	Cage 2	KO on C.R.	15:00	26.89166667	128.3333333	84.16666667	551.6633333	57.16666667	48.22	56.5	14.775	14.83333333	44.16666667	0.666666667	0.666666667	0	0.166666667	0.333333333	13.4	0.5	20.94	0.04	0.5	20.80833333	0.158333333	-0.131666667	0.115	48.91833333	43.35166667	0.893333333	193.653048	1013.714122
GHR-KOCR_01-19_Female2	GHR-	KO	CR	1-19-09femko	Cage 2	KO on C.R.	16:00	0	23.83333333	17.83333333	591.355	17.83333333	8.645	16.83333333	2.248333333	2.666666667	6	0	0	0	0	0	13.4	0.5	20.94	0.04	0.5	20.82166667	0.143333333	-0.118333333	0.103333333	44.03666667	38.32666667	0.871666667	173.9515372	909.0776451
GHR-KOCR_01-19_Female2	GHR-	KO	CR	1-19-09femko	Cage 2	KO on C.R.	17:00	0	9.166666667	6.166666667	596.8483333	9	3.155	8	0.963333333	1.5	3	0	0	0	0	0	13.4	0.5	20.94	0.04	0.5	20.82666667	0.14	-0.11	0.098333333	40.5	36.66333333	0.905	160.7432644	842.8453601
GHR-KOCR_01-19_Female2	GHR-	KO	CR	1-19-09femko	Cage 2	KO on C.R.	18:00	28.045	78.83333333	64	497.8333333	39	24.035	38.16666667	3.865	8.166666667	14.83333333	1	1.666666667	0.346666667	0	0.166666667	13.4	0.5	20.94	0.04	0.5	20.79666667	0.161666667	-0.138333333	0.118333333	52.59	44.475	0.851666667	207.0404118	1078.63783
GHR-KOCR_01-19_Female3	GHR-	KO	CR	1-19-09femko	Cage 3	KO on C.R.	18:00	16.49333333	64.16666667	58.16666667	581.5933333	24.16666667	18.40666667	23.16666667	2.143333333	3.166666667	6	3.833333333	11.83333333	7.966666667	0	0	14	0.5	20.93666667	0.043333333	0.5	20.78666667	0.168333333	-0.146666667	0.12	52.32833333	43.16166667	0.826666667	214.62	1068.343273
GHR-KOCR_01-19_Female3	GHR-	KO	CR	1-19-09femko	Cage 3	KO on C.R.	19:00	159.2916667	473.5	424.1666667	463.0866667	115.3333333	136.6233333	115.5	13.12166667	24	49.33333333	17.66666667	36.83333333	33.93666667	0.5	0.5	14	0.5	20.93666667	0.043333333	0.5	20.74333333	0.206666667	-0.191666667	0.161666667	68.265	57.54833333	0.843333333	280.68166	1399.210188
GHR-KOCR_01-19_Female3	GHR-	KO	CR	1-19-09femko	Cage 3	KO on C.R.	20:00	107.125	341.3333333	300	520.81	67	78.955	67	11.245	17.5	41.33333333	16.66666667	60	47.115	0	0.5	14	0.5	20.935	0.045	0.5	20.76	0.2	-0.178333333	0.153333333	63.07666667	54.71666667	0.866666667	260.216992	1300.357832
GHR-KOCR_01-19_Female3	GHR-	KO	CR	1-19-09femko	Cage 3	KO on C.R.	21:00	71.75833333	237.8333333	217.5	545.3616667	53.66666667	54.54833333	53	5.855	9.5	20.33333333	15.66666667	58	43.34833333	0	0	14	0.5	20.93	0.05	0.5	20.76	0.2	-0.171666667	0.156666667	61.09166667	55.255	0.9	253.300124	1272.041028
GHR-KOCR_01-19_Female3	GHR-	KO	CR	1-19-09femko	Cage 3	KO on C.R.	22:00	126.7433333	417.5	376.5	499.6433333	81	100.295	80.33333333	10.45	20.66666667	41	17.66666667	75	43.58333333	0.333333333	0.5	14	0.5	20.93	0.05	0.498333333	20.755	0.218333333	-0.178333333	0.17	63.71166667	60.20666667	0.95	265.616386	1339.475355
GHR-KOCR_01-19_Female3	GHR-	KO	CR	1-19-09femko	Cage 3	KO on C.R.	23:00	146.135	454.1666667	373.6666667	483.6333333	95.33333333	116.025	95.33333333	22.32	28.5	80.5	18.33333333	46.33333333	25.095	0.5	0.666666667	14	0.5	20.93	0.05	0.498333333	20.75666667	0.213333333	-0.176666667	0.166666667	62.435	59.2	0.953333333	260.406342	1313.629556
GHR-KOCR_01-19_Female3	GHR-	KO	CR	1-19-09femko	Cage 3	KO on C.R.	00:00	25.73666667	115	83.66666667	560.5933333	38.16666667	39.40166667	37.33333333	10.48333333	12.66666667	31.33333333	3.833333333	5.5	1.998333333	0	0.166666667	14	0.5	20.935	0.045	0.491666667	20.78166667	0.193333333	-0.156666667	0.148333333	54.78833333	52.565	0.96	228.859708	1155.55118
GHR-KOCR_01-19_Female3	GHR-	KO	CR	1-19-09femko	Cage 3	KO on C.R.	01:00	102.3266667	300.8333333	280.8333333	530.1983333	58.16666667	69.565	57.66666667	4.41	11.33333333	20	16.33333333	70.5	42.93166667	0	0.666666667	14	0.5	20.93166667	0.048333333	0.496666667	20.77666667	0.203333333	-0.16	0.156666667	56.115	55.52	1.015	235.348134	1191.850717
GHR-KOCR_01-19_Female3	GHR-	KO	CR	1-19-09femko	Cage 3	KO on C.R.	02:00	93.11666667	297.1666667	252.1666667	516.485	76.66666667	83.27666667	76	12.9	20.33333333	45	21.5	61.33333333	43.69333333	0	0.833333333	14	0.5	20.935	0.045	0.498333333	20.75	0.216666667	-0.183333333	0.175	65.025	61.31666667	0.946666667	271.01795	1365.442875
GHR-KOCR_01-19_Female3	GHR-	KO	CR	1-19-09femko	Cage 3	KO on C.R.	03:00	16.14166667	105.6666667	75.16666667	570.1633333	35.33333333	29.81833333	34.5	8.728333333	11.33333333	30.5	2.666666667	5.333333333	4.871666667	0.166666667	0	14	0.5	20.93	0.05	0.493333333	20.80333333	0.185	-0.13	0.136666667	46.745	48.47	1.045	197.29983	1004.272017
GHR-KOCR_01-19_Female3	GHR-	KO	CR	1-19-09femko	Cage 3	KO on C.R.	04:00	24.75833333	103.8333333	91.16666667	568.2766667	27.33333333	31.56166667	26.66666667	2.478333333	6.5	12.66666667	0.333333333	0.666666667	0.253333333	0.333333333	0	14	0.5	20.93833333	0.041666667	0.493333333	20.79333333	0.196666667	-0.143333333	0.151666667	50.365	53.70166667	1.073333333	213.410876	1088.991337
GHR-KOCR_01-19_Female3	GHR-	KO	CR	1-19-09femko	Cage 3	KO on C.R.	05:00	60.81	216.8333333	193.3333333	532.2416667	58.33333333	67.6	57.83333333	6.31	12.66666667	23.5	7.5	14.66666667	6.605	0	0	14	0.5	20.93666667	0.043333333	0.491666667	20.78	0.208333333	-0.155	0.166666667	54.82333333	58.50833333	1.07	232.331918	1186.422511
GHR-KOCR_01-19_Female3	GHR-	KO	CR	1-19-09femko	Cage 3	KO on C.R.	06:00	15.96333333	88	66	570.3933333	35.33333333	29.50833333	34.5	6.383333333	10.16666667	22	2	7.833333333	4.926666667	0.166666667	0	14	0.5	20.93166667	0.048333333	0.49	20.81333333	0.18	-0.125	0.135	43.07333333	47.47166667	1.103333333	183.383382	939.106503
GHR-KOCR_01-19_Female3	GHR-	KO	CR	1-19-09femko	Cage 3	KO on C.R.	07:00	27.78166667	57.83333333	55.33333333	581.0716667	24.16666667	18.83333333	23.33333333	0.661666667	2	2.5	0.833333333	2.333333333	1.621666667	0	0	14	0.5	20.93833333	0.041666667	0.49	20.84166667	0.155	-0.095	0.115	34.05166667	39.56666667	1.175	146.120842	752.5842269
GHR-KOCR_01-19_Female3	GHR-	KO	CR	1-19-09femko	Cage 3	KO on C.R.	08:00	27.73833333	118.5	99.16666667	568.18	30.66666667	31.71166667	30	5.145	8.166666667	19.33333333	6.833333333	22.66666667	14.30333333	0.333333333	0.166666667	14	0.5	20.93833333	0.041666667	0.491666667	20.80833333	0.175	-0.13	0.135	45.49833333	47.015	1.06	191.94658	976.4188058
GHR-KOCR_01-19_Female3	GHR-	KO	CR	1-19-09femko	Cage 3	KO on C.R.	09:00	33.23666667	90	83.16666667	570.65	34	29.35	33	1.87	4.166666667	6.833333333	1.166666667	3.666666667	1.8	0.166666667	0.166666667	14	0.5	20.93666667	0.043333333	0.491666667	20.855	0.131666667	-0.081666667	0.091666667	28.62833333	31.9	1.203333333	122.080294	626.1062738
GHR-KOCR_01-19_Female3	GHR-	KO	CR	1-19-09femko	Cage 3	KO on C.R.	10:00	0	12.16666667	8.666666667	597.02	11.66666667	2.878333333	10.83333333	1.19	1.333333333	3.5	0	0	0	0	0	14	0.5	20.94	0.04	0.493333333	20.915	0.083333333	-0.026666667	0.043333333	8.62	14.935	1.87	39.758082	215.2995372
GHR-KOCR_01-19_Female3	GHR-	KO	CR	1-19-09femko	Cage 3	KO on C.R.	11:00	0	1.333333333	0.833333333	599.5116667	2.166666667	0.49	1.166666667	0.046666667	0.333333333	0.5	0	0	0	0	0	14	0.5	20.94	0.04	0.496666667	20.92666667	0.073333333	-0.008333333	0.028333333	3.49	10.48	15.115	18.591972	109.3688185
GHR-KOCR_01-19_Female3	GHR-	KO	CR	1-19-09femko	Cage 3	KO on C.R.	12:00	0	14.66666667	10.16666667	595.15	11.5	4.688333333	10.66666667	1.361666667	1.833333333	4.5	0	0	0	0	0	14	0.5	20.94	0.04	0.5	20.91	0.088333333	-0.03	0.05	11.24333333	16.75166667	5.175	50.32209	267.3193065
GHR-KOCR_01-19_Female3	GHR-	KO	CR	1-19-09femko	Cage 3	KO on C.R.	13:00	106.22	327.8333333	276.5	511.3966667	69.33333333	88.42166667	68.66666667	14.40333333	18.16666667	51.33333333	9.666666667	42.5	24.17833333	0.333333333	0.5	14	0.5	20.94	0.04	0.5	20.76666667	0.2	-0.173333333	0.156666667	61.54	55.57	0.911666667	255.108084	1280.393722
GHR-KOCR_01-19_Female3	GHR-	KO	CR	1-19-09femko	Cage 3	KO on C.R.	14:00	21.46	109	80.66666667	561.5366667	40.16666667	38.46333333	39.16666667	9.321666667	13.5	28.33333333	1.833333333	4	1.198333333	0	0.166666667	14	0.5	20.94	0.04	0.498333333	20.795	0.168333333	-0.141666667	0.126666667	50.08333333	45.26	0.903333333	207.635428	1041.685624
GHR-KOCR_01-19_Female3	GHR-	KO	CR	1-19-09femko	Cage 3	KO on C.R.	15:00	2.278333333	18.83333333	15.16666667	593.955	11.33333333	6.03	10.5	1.091666667	2.166666667	3.666666667	0	0	0	0	0	14	0.5	20.94	0.04	0.498333333	20.82	0.15	-0.118333333	0.106666667	42.41666667	38.00833333	0.898333333	175.66899	881.2924732
GHR-KOCR_01-19_Female3	GHR-	KO	CR	1-19-09femko	Cage 3	KO on C.R.	16:00	0	18.83333333	14.33333333	594.37	15.33333333	5.63	14.33333333	1.851666667	2	4.5	0	0	0	0	0	14	0.5	20.94	0.04	0.498333333	20.81833333	0.15	-0.12	0.105	42.575	37.71333333	0.888333333	176.078854	882.132471
GHR-KOCR_01-19_Female3	GHR-	KO	CR	1-19-09femko	Cage 3	KO on C.R.	17:00	168.585	563.3333333	474.8333333	458.3083333	105.8333333	141.34	105.6666667	24.99166667	33.83333333	88.5	22.5	118.3333333	57.39333333	0.666666667	0.333333333	14	0.5	20.94	0.04	0.496666667	20.765	0.193333333	-0.175	0.146666667	61.485	52.58166667	0.855	253.226204	1263.780781
GHR-KOCR_01-19_Female3	GHR-	KO	CR	1-19-09femko	Cage 3	KO on C.R.	18:00	0.485	6	5.5	519.9166667	7.166666667	2.226666667	6.166666667	0.11	0.333333333	0.5	0	0	0	0	0	14	0.5	20.94	0.04	0.5	20.825	0.145	-0.115	0.1	40.275	35.59333333	0.885	166.520158	833.9829546
GHR-HtCR_01-19_Female4	GHR-	Ht	CR	1-19-09femko	Cage 4	N on C.R.	18:00	126.9366667	341.5	291.5	475.11	110.1666667	124.815	109.5	15.955	24.83333333	50	47.5	176.3333333	74.54666667	0.5	0.333333333	26.1	0.5	20.93666667	0.043333333	0.5	20.66166667	0.256666667	-0.275	0.21	52.925	40.295	0.761666667	401.1511014	1063.386353
GHR-HtCR_01-19_Female4	GHR-	Ht	CR	1-19-09femko	Cage 4	N on C.R.	19:00	70.72	257.5	214.8333333	516.6716667	77.33333333	83.3	76.5	17.75	22.33333333	42.66666667	65.5	308.1666667	142.435	0	0	26.1	0.5	20.93666667	0.043333333	0.5	20.66	0.253333333	-0.271666667	0.208333333	52.39166667	40.175	0.763333333	397.408779	1053.900604
GHR-HtCR_01-19_Female4	GHR-	Ht	CR	1-19-09femko	Cage 4	N on C.R.	20:00	162.68	548.1666667	444.3333333	423.8916667	127.5	175.7433333	127.6666667	39.30833333	48	103.8333333	96.16666667	654.6666667	267.8633333	0.333333333	0.166666667	26.1	0.5	20.935	0.045	0.5	20.59333333	0.306666667	-0.34	0.261666667	65.705	50.235	0.766666667	498.2387166	1321.785153
GHR-HtCR_01-19_Female4	GHR-	Ht	CR	1-19-09femko	Cage 4	N on C.R.	21:00	214.925	587	479.5	416.4133333	130	183.3516667	130.3333333	35.62333333	47.83333333	107.5	70.66666667	370.6666667	156.1133333	1.166666667	0.666666667	26.1	0.5	20.93	0.05	0.5	20.61333333	0.293333333	-0.321666667	0.245	61.91166667	47.40166667	0.766666667	469.5441678	1245.52739
GHR-HtCR_01-19_Female4	GHR-	Ht	CR	1-19-09femko	Cage 4	N on C.R.	22:00	88.06833333	246	209.6666667	524.8083333	50.16666667	75.08833333	49.66666667	10.67166667	19.16666667	36.33333333	34.5	180.3333333	76.60166667	0.333333333	0.333333333	26.1	0.5	20.93	0.05	0.5	20.67833333	0.245	-0.256666667	0.195	48.96166667	37.78833333	0.773333333	371.6465652	986.3288765
GHR-HtCR_01-19_Female4	GHR-	Ht	CR	1-19-09femko	Cage 4	N on C.R.	23:00	171.0833333	617.6666667	520.6666667	431.795	113.1666667	168.065	113.1666667	32.1	46	97	76.83333333	460.3333333	190.3916667	0.5	0.166666667	26.1	0.5	20.93	0.05	0.5	20.59666667	0.308333333	-0.336666667	0.261666667	64.42666667	50.21333333	0.781666667	489.5478864	1300.297999
GHR-HtCR_01-19_Female4	GHR-	Ht	CR	1-19-09femko	Cage 4	N on C.R.	00:00	192.38	614.1666667	522.3333333	418.28	120.8333333	181.7083333	120.1666667	28.66	45.33333333	91.83333333	98.5	459.5	200.5566667	0.666666667	0.666666667	26.1	0.5	20.935	0.045	0.5	20.59666667	0.316666667	-0.338333333	0.268333333	64.95	51.94833333	0.8	494.9168913	1317.535787
GHR-HtCR_01-19_Female4	GHR-	Ht	CR	1-19-09femko	Cage 4	N on C.R.	01:00	142.4866667	440.8333333	366	464.8933333	104.3333333	135.03	103.5	25.86	36.16666667	74.83333333	86.16666667	384	154.035	0.5	0.166666667	26.1	0.5	20.93166667	0.048333333	0.5	20.62	0.293333333	-0.313333333	0.246666667	60.115	47.52166667	0.793333333	457.4872728	1216.901853
GHR-HtCR_01-19_Female4	GHR-	Ht	CR	1-19-09femko	Cage 4	N on C.R.	02:00	1.523333333	19	12.66666667	592.61	9.5	7.39	8.5	2.02	2.5	6.333333333	0	0	0	0	0	26.1	0.5	20.935	0.045	0.5	20.715	0.216666667	-0.22	0.17	42.03833333	32.76	0.778333333	319.4251371	848.2497999
GHR-HtCR_01-19_Female4	GHR-	Ht	CR	1-19-09femko	Cage 4	N on C.R.	03:00	88.70833333	328.5	264.3333333	495.705	83.5	104.075	83.33333333	25.37166667	33	64.16666667	86.33333333	481	188.2733333	0.5	0.166666667	26.1	0.5	20.93	0.05	0.5	20.62333333	0.295	-0.306666667	0.253333333	59.505	48.335	0.811666667	454.2043626	1210.352785
GHR-HtCR_01-19_Female4	GHR-	Ht	CR	1-19-09femko	Cage 4	N on C.R.	04:00	168.875	492.6666667	402.6666667	442.6866667	115.1666667	157.065	115.1666667	31.62833333	43.66666667	90	82.5	438.3333333	187.9016667	0.333333333	0.166666667	26.1	0.5	20.93833333	0.041666667	0.5	20.61	0.301666667	-0.325	0.26	62.43666667	49.61333333	0.796666667	475.4246022	1265.47433
GHR-HtCR_01-19_Female4	GHR-	Ht	CR	1-19-09femko	Cage 4	N on C.R.	05:00	51.10333333	133	106.1666667	554.0866667	35.16666667	45.91333333	34.16666667	8.065	12	26.83333333	10.33333333	53.33333333	24.145	0.333333333	0.333333333	26.1	0.5	20.93666667	0.043333333	0.5	20.70666667	0.233333333	-0.228333333	0.19	43.69666667	36.33666667	0.833333333	334.4226408	893.098968
GHR-HtCR_01-19_Female4	GHR-	Ht	CR	1-19-09femko	Cage 4	N on C.R.	06:00	250.935	596	518.8333333	400.7716667	106.3333333	198.7933333	106.8333333	23.26333333	37.5	77.16666667	59.33333333	294	124.24	0.5	0.5	26.1	0.5	20.93166667	0.048333333	0.5	20.64166667	0.285	-0.291666667	0.241666667	55.97666667	46.01666667	0.821666667	427.8470688	1141.526597
GHR-HtCR_01-19_Female4	GHR-	Ht	CR	1-19-09femko	Cage 4	N on C.R.	07:00	0	2.5	2.5	599.0983333	2.833333333	0.901666667	1.833333333	0	0	0	0	0	0	0	0	26.1	0.5	20.93833333	0.041666667	0.5	20.75833333	0.196666667	-0.181666667	0.156666667	34.13166667	29.69	0.871666667	262.5906645	704.6610402
GHR-HtCR_01-19_Female4	GHR-	Ht	CR	1-19-09femko	Cage 4	N on C.R.	08:00	91.13	210.1666667	182.3333333	525.595	50	74.345	49.33333333	9.258333333	15.5	27.83333333	20.5	106.6666667	43.13	0.166666667	0.166666667	26.1	0.5	20.93833333	0.041666667	0.5	20.71	0.233333333	-0.228333333	0.191666667	43.58333333	36.71166667	0.85	334.0476099	893.5983519
GHR-HtCR_01-19_Female4	GHR-	Ht	CR	1-19-09femko	Cage 4	N on C.R.	09:00	0	13.16666667	7.5	594.8083333	7.833333333	5.05	7.166666667	2.616666667	2.5	5.666666667	0	0	0	0	0	26.1	0.5	20.93666667	0.043333333	0.5	20.75833333	0.196666667	-0.176666667	0.151666667	33.80666667	28.9	0.858333333	259.5580272	695.3683743
GHR-HtCR_01-19_Female4	GHR-	Ht	CR	1-19-09femko	Cage 4	N on C.R.	10:00	53.25333333	152.8333333	123.6666667	550.83	32.66666667	49.02333333	32	6.723333333	10.16666667	29.16666667	10.83333333	63.5	22.23166667	0.166666667	0.166666667	26.1	0.5	20.94	0.04	0.5	20.73833333	0.215	-0.201666667	0.175	38.56833333	33.09333333	0.86	296.2455705	793.6386868
GHR-HtCR_01-19_Female4	GHR-	Ht	CR	1-19-09femko	Cage 4	N on C.R.	11:00	0	2.166666667	1	599.13	2.333333333	0.875	1.333333333	0.22	0.666666667	1.166666667	0	0	0	0	0	26.1	0.5	20.94	0.04	0.5	20.77666667	0.188333333	-0.163333333	0.143333333	31.205	27.72333333	0.888333333	240.6821157	646.8436689
GHR-HtCR_01-19_Female4	GHR-	Ht	CR	1-19-09femko	Cage 4	N on C.R.	12:00	0	3.833333333	3.166666667	598.71	4.5	1.293333333	3.5	0.098333333	0.666666667	0.666666667	0	0	0	0	0	26.1	0.5	20.94	0.04	0.5	20.78	0.185	-0.158333333	0.143333333	30.36	27.78833333	0.915	235.0205559	633.379869
GHR-HtCR_01-19_Female4	GHR-	Ht	CR	1-19-09femko	Cage 4	N on C.R.	13:00	65.265	206.1666667	174.6666667	534.4133333	47	65.62666667	46.5	10.245	15.5	31.5	23.5	113.8333333	48.045	0.333333333	0.166666667	26.1	0.5	20.94	0.04	0.5	20.69666667	0.245	-0.241666667	0.203333333	46.46833333	39.14333333	0.843333333	356.1615135	952.7041168
GHR-HtCR_01-19_Female4	GHR-	Ht	CR	1-19-09femko	Cage 4	N on C.R.	14:00	0	6.166666667	5.5	598.2766667	7.5	1.725	6.5	0.25	0.666666667	0.666666667	0	0	0	0	0	26.1	0.5	20.94	0.04	0.5	20.74666667	0.205	-0.191666667	0.161666667	36.46666667	30.975	0.85	279.7720335	748.9408616
GHR-HtCR_01-19_Female4	GHR-	Ht	CR	1-19-09femko	Cage 4	N on C.R.	15:00	4.246666667	29.16666667	19.16666667	590.015	10.83333333	9.985	9.833333333	3.203333333	2.833333333	10	0.5	0.833333333	0.2	0	0	26.1	0.5	20.94	0.04	0.5	20.75166667	0.2	-0.186666667	0.156666667	35.89166667	30.185	0.843333333	275.0442012	735.626221
GHR-HtCR_01-19_Female4	GHR-	Ht	CR	1-19-09femko	Cage 4	N on C.R.	16:00	0.166666667	13.5	8.833333333	595.4666667	9	4.533333333	8	1.276666667	2.333333333	4.666666667	0.166666667	0.166666667	0	0	0	26.1	0.5	20.94	0.04	0.5	20.75666667	0.195	-0.181666667	0.155	34.73833333	29.675	0.853333333	266.6885994	714.021215
GHR-HtCR_01-19_Female4	GHR-	Ht	CR	1-19-09femko	Cage 4	N on C.R.	17:00	31.47833333	140.1666667	93.33333333	555.8316667	40.16666667	44.04333333	39.5	18.45833333	14.5	46.83333333	42.16666667	206.1666667	89.865	0	0	26.1	0.5	20.94	0.04	0.5	20.695	0.248333333	-0.24	0.205	46.28333333	39.26333333	0.846666667	355.0329756	949.9116756
GHR-HtCR_01-19_Female4	GHR-	Ht	CR	1-19-09femko	Cage 4	N on C.R.	18:00	63.54333333	142	105	475.3283333	32.5	46.45666667	31.83333333	10.95833333	14	37	14.66666667	82.66666667	26.60666667	0.5	0	26.1	0.5	20.94	0.04	0.5	20.71	0.245	-0.226666667	0.205	43.78	39.06333333	0.895	337.848579	908.7912708
GHR-HtCR_01-19_Female5	GHR-	Ht	CR	1-19-09femko	Cage 5	N on C.R.	18:00	114.53	332.5	294.1666667	511.4	42.83333333	88.51833333	42.5	8.495	18.5	38.33333333	8.333333333	19.83333333	7.258333333	0.666666667	0.5	28.3	0.5	20.93666667	0.043333333	0.498333333	20.685	0.24	-0.251666667	0.193333333	44.04833333	33.95833333	0.771666667	362.4913606	887.291503
GHR-HtCR_01-19_Female5	GHR-	Ht	CR	1-19-09femko	Cage 5	N on C.R.	19:00	403.4483333	1290.166667	1181	341.5466667	87.33333333	258.0483333	87.66666667	24.355	53.5	109.1666667	71.33333333	267.5	122.1883333	1.666666667	0.833333333	28.3	0.5	20.93666667	0.043333333	0.5	20.59	0.315	-0.346666667	0.271666667	60.89833333	47.55	0.778333333	501.8409851	1228.821103
GHR-HtCR_01-19_Female5	GHR-	Ht	CR	1-19-09femko	Cage 5	N on C.R.	20:00	325.185	1053.333333	910.1666667	337.3116667	126.1666667	262.515	126.1666667	36.78666667	66.5	143.1666667	74.83333333	329.1666667	202.1483333	2	1	28.3	0.5	20.935	0.045	0.5	20.57166667	0.323333333	-0.365	0.275	64.00833333	48.755	0.761666667	526.0776428	1286.128597
GHR-HtCR_01-19_Female5	GHR-	Ht	CR	1-19-09femko	Cage 5	N on C.R.	21:00	283.0366667	864.6666667	735.5	376.2216667	120.5	223.5333333	120.8333333	37.265	56.66666667	129.1666667	54.33333333	301.3333333	148.9883333	2	0.666666667	28.3	0.5	20.93	0.05	0.5	20.585	0.318333333	-0.35	0.273333333	61.70333333	48.02833333	0.778333333	508.3037995	1244.957557
GHR-HtCR_01-19_Female5	GHR-	Ht	CR	1-19-09femko	Cage 5	N on C.R.	22:00	204.445	717	612.8333333	420.125	107.1666667	179.4033333	107.3333333	31.46	49.33333333	104.1666667	60	217.5	116.6833333	0.5	0.333333333	28.3	0.5	20.93	0.05	0.5	20.59833333	0.31	-0.336666667	0.263333333	59.075	46.35833333	0.781666667	487.079507	1193.057987
GHR-HtCR_01-19_Female5	GHR-	Ht	CR	1-19-09femko	Cage 5	N on C.R.	23:00	343.18	1233.833333	1067.333333	327.7483333	111.5	272.005	112.5	42.76666667	73.16666667	166.5	62.33333333	384.8333333	184.53	2.166666667	0.333333333	28.3	0.5	20.93	0.05	0.5	20.57	0.331666667	-0.365	0.283333333	64.36166667	49.90166667	0.775	529.9799864	1297.365646
GHR-HtCR_01-19_Female5	GHR-	Ht	CR	1-19-09femko	Cage 5	N on C.R.	00:00	233.65	865.5	733.3333333	392.86	119	206.75	119	44.24166667	58.66666667	132.1666667	51.16666667	301.1666667	141.9666667	0.833333333	0.333333333	28.3	0.5	20.935	0.045	0.5	20.58333333	0.32	-0.356666667	0.273333333	62.42333333	48.01	0.768333333	513.5766272	1256.347059
GHR-HtCR_01-19_Female5	GHR-	Ht	CR	1-19-09femko	Cage 5	N on C.R.	01:00	184.745	699.3333333	602	439.195	85.16666667	160.6233333	84.83333333	30.19833333	45	97.33333333	62.16666667	291.3333333	141.7566667	0.333333333	0	28.3	0.5	20.93166667	0.048333333	0.5	20.59666667	0.305	-0.335	0.261666667	59.12166667	45.745	0.77	486.7248514	1191.333347
GHR-HtCR_01-19_Female5	GHR-	Ht	CR	1-19-09femko	Cage 5	N on C.R.	02:00	199.645	737.1666667	624.8333333	424.5366667	93.33333333	174.9583333	93.5	33.03	47.16666667	112.3333333	40.5	268.1666667	108.6833333	1	0.5	28.3	0.5	20.935	0.045	0.5	20.615	0.29	-0.318333333	0.245	55.88166667	42.885	0.766666667	459.6495622	1124.390276
GHR-HtCR_01-19_Female5	GHR-	Ht	CR	1-19-09femko	Cage 5	N on C.R.	03:00	274.825	906.6666667	783.3333333	395.1016667	99.66666667	204.8033333	99.33333333	33.92833333	56	123.3333333	57.33333333	339.1666667	150.9383333	1.166666667	0.5	28.3	0.5	20.93	0.05	0.498333333	20.595	0.308333333	-0.338333333	0.263333333	59.36833333	46.14333333	0.778333333	488.9915965	1197.837433
GHR-HtCR_01-19_Female5	GHR-	Ht	CR	1-19-09femko	Cage 5	N on C.R.	04:00	160.955	514.3333333	436.3333333	462.5633333	72.83333333	137.2383333	72.5	22.475	34.5	78	20.66666667	108.8333333	44.83166667	0.833333333	0	28.3	0.5	20.93833333	0.041666667	0.491666667	20.63333333	0.273333333	-0.305	0.231666667	53.23166667	40.50833333	0.76	437.4620226	1069.540632
GHR-HtCR_01-19_Female5	GHR-	Ht	CR	1-19-09femko	Cage 5	N on C.R.	05:00	327.1683333	1052.666667	919.3333333	362.2283333	113.3333333	237.7066667	113.3333333	34.98833333	62.66666667	133.3333333	58.16666667	336	150.55	1.5	1.166666667	28.3	0.5	20.93666667	0.043333333	0.49	20.58666667	0.311666667	-0.348333333	0.266666667	60.87	46.53666667	0.763333333	500.47984	1223.5428
GHR-HtCR_01-19_Female5	GHR-	Ht	CR	1-19-09femko	Cage 5	N on C.R.	06:00	70.53	300	241	525.2183333	46.83333333	74.615	46.5	19.74	25	59	19	150.3333333	63.46333333	0.5	0	28.3	0.5	20.93166667	0.048333333	0.49	20.655	0.263333333	-0.28	0.218333333	48.82666667	38.07	0.778333333	402.3009706	985.3063244
GHR-HtCR_01-19_Female5	GHR-	Ht	CR	1-19-09femko	Cage 5	N on C.R.	07:00	156.8883333	397.3333333	339.5	470.8516667	69.83333333	128.9766667	69.66666667	19.46	29.16666667	57.83333333	14.66666667	77.66666667	35.77666667	0.333333333	0.833333333	28.3	0.5	20.93833333	0.041666667	0.49	20.675	0.248333333	-0.26	0.203333333	45.37833333	35.25833333	0.778333333	373.7489308	915.5936198
GHR-HtCR_01-19_Female5	GHR-	Ht	CR	1-19-09femko	Cage 5	N on C.R.	08:00	80.49833333	300.6666667	242.1666667	521.265	57.5	78.56333333	57.33333333	19.21333333	25.66666667	58.5	17.16666667	93.33333333	43.485	0.333333333	0.333333333	28.3	0.5	20.93833333	0.041666667	0.49	20.67333333	0.25	-0.266666667	0.211666667	46.57333333	36.49333333	0.785	383.9399872	941.0117954
GHR-HtCR_01-19_Female5	GHR-	Ht	CR	1-19-09femko	Cage 5	N on C.R.	09:00	66.45833333	226.6666667	196.6666667	541.9333333	41.16666667	58	40.5	8.42	16	30	13.33333333	57.83333333	29.98833333	0.166666667	0	28.3	0.5	20.93666667	0.043333333	0.49	20.705	0.221666667	-0.228333333	0.178333333	40	31.18166667	0.78	329.5677349	807.1141406
GHR-HtCR_01-19_Female5	GHR-	Ht	CR	1-19-09femko	Cage 5	N on C.R.	10:00	94.29833333	322.6666667	258.1666667	509.1333333	54.83333333	90.79833333	54	20.33666667	25.33333333	64.5	18.16666667	77.83333333	36.34	0.333333333	0.166666667	28.3	0.5	20.94	0.04	0.49	20.665	0.256666667	-0.275	0.216666667	47.925	37.65833333	0.786666667	395.203274	968.6056116
GHR-HtCR_01-19_Female5	GHR-	Ht	CR	1-19-09femko	Cage 5	N on C.R.	11:00	72.87	228.8333333	194.6666667	533.5516667	32.33333333	66.445	31.5	7.291666667	15	34.16666667	2.666666667	6.833333333	2.21	0	0.166666667	28.3	0.5	20.94	0.04	0.49	20.70333333	0.228333333	-0.236666667	0.185	40.93333333	32.32833333	0.791666667	337.7344357	828.3448043
GHR-HtCR_01-19_Female5	GHR-	Ht	CR	1-19-09femko	Cage 5	N on C.R.	12:00	0	13	9.166666667	596.5816667	8.333333333	3.42	7.333333333	0.858333333	1.833333333	3.833333333	0	0	0	0	0	28.3	0.5	20.94	0.04	0.49	20.75166667	0.2	-0.188333333	0.16	33.01166667	27.66333333	0.841666667	274.1844651	676.2436205
GHR-HtCR_01-19_Female5	GHR-	Ht	CR	1-19-09femko	Cage 5	N on C.R.	13:00	0	9.833333333	6.5	596.385	8	3.618333333	7	1.371666667	1.666666667	3.333333333	0	0	0	0	0	28.3	0.5	20.94	0.04	0.49	20.70833333	0.226666667	-0.228333333	0.181666667	39.86	31.83666667	0.8	329.2835746	808.5183668
GHR-HtCR_01-19_Female5	GHR-	Ht	CR	1-19-09femko	Cage 5	N on C.R.	14:00	51.99166667	165	139.3333333	561.365	21	38.60666667	20.16666667	6.808333333	10.5	25.66666667	5.5	13.33333333	5.021666667	0.333333333	0.5	28.3	0.5	20.94	0.04	0.491666667	20.70666667	0.23	-0.233333333	0.186666667	40.69166667	32.485	0.8	336.1358536	825.2755625
GHR-HtCR_01-19_Female5	GHR-	Ht	CR	1-19-09femko	Cage 5	N on C.R.	15:00	73.13	274.5	231.6666667	537.6683333	41	62.31166667	40.33333333	12.465	16.83333333	42.83333333	18.66666667	98	50.16833333	0	0.5	28.3	0.5	20.94	0.04	0.491666667	20.67666667	0.246666667	-0.261666667	0.205	45.805	35.84166667	0.781666667	377.5495642	925.1536987
GHR-HtCR_01-19_Female5	GHR-	Ht	CR	1-19-09femko	Cage 5	N on C.R.	16:00	0.995	18	12.5	594.3283333	11.5	5.671666667	10.5	1.183333333	3	5.5	0	0	0	0	0	28.3	0.5	20.94	0.04	0.49	20.70666667	0.221666667	-0.228333333	0.178333333	39.82666667	31.25833333	0.786666667	328.3805499	805.0786369
GHR-HtCR_01-19_Female5	GHR-	Ht	CR	1-19-09femko	Cage 5	N on C.R.	17:00	39.6	281.6666667	211.8333333	520.735	66.5	79.27666667	66	21.89	29.66666667	69.83333333	47.33333333	161	110.6716667	0.5	0.333333333	28.3	0.5	20.94	0.04	0.491666667	20.64833333	0.275	-0.288333333	0.23	50.39333333	40.15333333	0.801666667	416.1897616	1022.425518
GHR-HtCR_01-19_Female5	GHR-	Ht	CR	1-19-09femko	Cage 5	N on C.R.	18:00	68.11833333	265.1666667	216.5	453.76	43.33333333	68.285	42.5	15.44166667	22.5	48.66666667	20	112.5	57.63333333	0.833333333	0.333333333	28.3	0.5	20.94	0.04	0.491666667	20.66166667	0.261666667	-0.278333333	0.22	48.24666667	38.39833333	0.798333333	398.4101451	978.0395908
GHR-HtAL_01-19_Female6	GHR-	Ht	AL	1-19-09femko	Cage 6	N on A.L.	18:00	118.7033333	455.3333333	358.1666667	459.7866667	116.6666667	139.9066667	116.8333333	29.375	40.66666667	97.16666667	19.33333333	44.33333333	24.63666667	0.166666667	0.166666667	23.6	0.5	20.93666667	0.043333333	0.5	20.64833333	0.271666667	-0.288333333	0.223333333	60.86333333	47.67	0.783333333	418.3956208	1229.552357
GHR-HtAL_01-19_Female6	GHR-	Ht	AL	1-19-09femko	Cage 6	N on A.L.	19:00	254.56	773.1666667	669.5	396.145	141.6666667	203.3916667	142	27.755	48.16666667	103.6666667	70.83333333	194	114.635	1.166666667	1	23.6	0.5	20.93666667	0.043333333	0.5	20.57333333	0.338333333	-0.363333333	0.293333333	76.71833333	62.12333333	0.81	529.3192316	1560.112552
GHR-HtAL_01-19_Female6	GHR-	Ht	AL	1-19-09femko	Cage 6	N on A.L.	20:00	191.4066667	774.1666667	643.5	386.315	136.5	213.2	137	39.78666667	58.5	130.6666667	74.5	265.8333333	184.325	1	0.5	23.6	0.5	20.935	0.045	0.5	20.54833333	0.356666667	-0.388333333	0.311666667	82.11833333	66.03166667	0.803333333	566.1360576	1667.197491
GHR-HtAL_01-19_Female6	GHR-	Ht	AL	1-19-09femko	Cage 6	N on A.L.	21:00	169.5533333	754.8333333	614.3333333	391.56	130.5	208.05	131.1666667	39.45666667	59.83333333	140.5	64.5	198.1666667	158.5016667	0.166666667	0.333333333	23.6	0.5	20.93	0.05	0.5	20.56166667	0.351666667	-0.371666667	0.305	78.795	64.74666667	0.821666667	544.5406652	1606.87987
GHR-HtAL_01-19_Female6	GHR-	Ht	AL	1-19-09femko	Cage 6	N on A.L.	22:00	136.0366667	519.8333333	423	437.9816667	120.5	161.59	120.6666667	29.155	44.83333333	96.83333333	28.33333333	95.16666667	73.305	0.333333333	0.166666667	23.6	0.5	20.93	0.05	0.5	20.61166667	0.318333333	-0.325	0.27	68.19	56.90666667	0.833333333	472.080476	1395.0811
GHR-HtAL_01-19_Female6	GHR-	Ht	AL	1-19-09femko	Cage 6	N on A.L.	23:00	74.68166667	334.6666667	276.1666667	498.9	70.16666667	100.9366667	69.66666667	16.71666667	28.83333333	58.5	22	54.83333333	41.77666667	0.166666667	0.666666667	23.6	0.5	20.93	0.05	0.5	20.65	0.276666667	-0.281666667	0.23	59.75333333	48.54166667	0.811666667	412.4168676	1216.29205
GHR-HtAL_01-19_Female6	GHR-	Ht	AL	1-19-09femko	Cage 6	N on A.L.	00:00	91.745	421.8333333	333.6666667	467.5316667	90.16666667	132.225	90	26.37	38	88.16666667	22	49.66666667	41.19	0.333333333	0	23.6	0.5	20.935	0.045	0.5	20.645	0.285	-0.29	0.241666667	61.05166667	50.545	0.828333333	422.2779152	1247.354902
GHR-HtAL_01-19_Female6	GHR-	Ht	AL	1-19-09femko	Cage 6	N on A.L.	01:00	161.7283333	641.5	529.6666667	405.6733333	107.6666667	194.2316667	107.8333333	27.62166667	49	111.8333333	34.83333333	90.83333333	69.84	0.5	0.5	23.6	0.5	20.93166667	0.048333333	0.5	20.60666667	0.311666667	-0.328333333	0.268333333	69.31166667	56.215	0.813333333	478.3015304	1410.781321
GHR-HtAL_01-19_Female6	GHR-	Ht	AL	1-19-09femko	Cage 6	N on A.L.	02:00	0.15	65.66666667	38.5	577.2683333	27.16666667	22.69166667	26.5	9.511666667	10.83333333	27.16666667	0	0	0	0	0	23.6	0.5	20.935	0.045	0.498333333	20.73	0.21	-0.206666667	0.166666667	43.34	34.62833333	0.796666667	298.5822676	878.8028274
GHR-HtAL_01-19_Female6	GHR-	Ht	AL	1-19-09femko	Cage 6	N on A.L.	03:00	147.2333333	584	469.5	412.8516667	119	186.9733333	119.1666667	34.75333333	51.33333333	114.5	42.66666667	105.3333333	87.39166667	0.666666667	0.333333333	23.6	0.5	20.93	0.05	0.5	20.60333333	0.311666667	-0.33	0.268333333	69.73	56.26833333	0.806666667	480.9170476	1416.773188
GHR-HtAL_01-19_Female6	GHR-	Ht	AL	1-19-09femko	Cage 6	N on A.L.	04:00	48.395	231.3333333	192.3333333	532.66	44.33333333	67.18833333	43.83333333	10.76166667	18.33333333	39	7.166666667	16.33333333	12.68	0	0.333333333	23.6	0.5	20.93833333	0.041666667	0.493333333	20.69166667	0.233333333	-0.243333333	0.19	51.35	39.68666667	0.773333333	352.4927624	1034.420511
GHR-HtAL_01-19_Female6	GHR-	Ht	AL	1-19-09femko	Cage 6	N on A.L.	05:00	104.8366667	426	351.5	466.7	82.83333333	133.3166667	82	20.45833333	33.66666667	74.5	29.66666667	81.66666667	68.945	0.333333333	0.666666667	23.6	0.5	20.93666667	0.043333333	0.493333333	20.63333333	0.278333333	-0.301666667	0.235	63.39333333	49.15	0.778333333	435.3118648	1278.7436
GHR-HtAL_01-19_Female6	GHR-	Ht	AL	1-19-09femko	Cage 6	N on A.L.	06:00	53.785	256.1666667	218.8333333	524.3	63.66666667	75.475	63.16666667	9.69	19.5	37.33333333	6.833333333	15	10.485	0	0	23.6	0.5	20.93166667	0.048333333	0.495	20.705	0.226666667	-0.226666667	0.181666667	47.75166667	38.15333333	0.805	328.9756692	968.7225729
GHR-HtAL_01-19_Female6	GHR-	Ht	AL	1-19-09femko	Cage 6	N on A.L.	07:00	70.79	234.3333333	194.5	517.6616667	56.16666667	82.33833333	55.16666667	10.935	18.33333333	39.83333333	2	5.333333333	2.19	0.333333333	0	23.6	0.5	20.93833333	0.041666667	0.49	20.71166667	0.223333333	-0.226666667	0.181666667	47.30333333	37.59833333	0.8	325.7002724	957.8881659
GHR-HtAL_01-19_Female6	GHR-	Ht	AL	1-19-09femko	Cage 6	N on A.L.	08:00	7.325	125.3333333	74.66666667	556.9416667	36.83333333	42.87666667	36.66666667	16.805	17.16666667	50.66666667	0.166666667	0.166666667	0.101666667	0	0	23.6	0.5	20.93833333	0.041666667	0.49	20.765	0.178333333	-0.173333333	0.135	36.01166667	28.42	0.791666667	247.760234	728.3074464
GHR-HtAL_01-19_Female6	GHR-	Ht	AL	1-19-09femko	Cage 6	N on A.L.	09:00	1.193333333	50.16666667	36	580.2166667	26.5	19.61166667	26	4.31	7	14.16666667	0	0	0	0	0	23.6	0.5	20.93666667	0.043333333	0.49	20.81166667	0.145	-0.125	0.1	25.98833333	21.07333333	0.816666667	179.3344412	528.7417031
GHR-HtAL_01-19_Female6	GHR-	Ht	AL	1-19-09femko	Cage 6	N on A.L.	10:00	50.82	197.1666667	166.3333333	539.6466667	45.33333333	60.37833333	44.5	8.62	16.16666667	30.83333333	4.5	10.16666667	4.81	0	0.166666667	23.6	0.5	20.94	0.04	0.495	20.7	0.225	-0.24	0.185	50.41666667	38.87	0.768333333	345.9954464	1015.565622
GHR-HtAL_01-19_Female6	GHR-	Ht	AL	1-19-09femko	Cage 6	N on A.L.	11:00	16	100	81.33333333	567.2883333	30	32.71166667	29	5.35	9.5	18.66666667	1.166666667	3	1.573333333	0	0	23.6	0.5	20.94	0.04	0.5	20.71833333	0.211666667	-0.221666667	0.17	46.08166667	35.72666667	0.776666667	316.4342044	929.1533073
GHR-HtAL_01-19_Female6	GHR-	Ht	AL	1-19-09femko	Cage 6	N on A.L.	12:00	0	13.66666667	10	595.3433333	9.666666667	4.656666667	8.666666667	1.05	2	3.666666667	0	0	0	0	0	23.6	0.5	20.94	0.04	0.5	20.75333333	0.19	-0.186666667	0.148333333	39.22	31.42	0.801666667	270.277584	795.8449985
GHR-HtAL_01-19_Female6	GHR-	Ht	AL	1-19-09femko	Cage 6	N on A.L.	13:00	24.155	174.5	122	542.74	50.16666667	57.065	50	18.14	19.83333333	52.5	5.5	14.16666667	11.90666667	0	0.333333333	23.6	0.5	20.94	0.04	0.5	20.69833333	0.23	-0.238333333	0.185	50.35333333	39.46666667	0.783333333	346.1732016	1017.325554
GHR-HtAL_01-19_Female6	GHR-	Ht	AL	1-19-09femko	Cage 6	N on A.L.	14:00	0	22.66666667	11.83333333	590.16	12.83333333	9.733333333	12	5.555	4	10.83333333	0	0	0	0	0	23.6	0.5	20.94	0.04	0.5	20.74333333	0.191666667	-0.196666667	0.15	41.37166667	31.785	0.766666667	283.8163376	832.1536429
GHR-HtAL_01-19_Female6	GHR-	Ht	AL	1-19-09femko	Cage 6	N on A.L.	15:00	34.06	194.8333333	142.3333333	540.6866667	58.5	59.31333333	57.5	14.50666667	22.83333333	52.5	19.16666667	32.33333333	38.94833333	0	0	23.6	0.5	20.94	0.04	0.5	20.675	0.24	-0.263333333	0.2	55.71166667	42.15666667	0.753333333	381.5787004	1117.755004
GHR-HtAL_01-19_Female6	GHR-	Ht	AL	1-19-09femko	Cage 6	N on A.L.	16:00	9.048333333	67.33333333	54.83333333	577.7183333	25.33333333	21.94666667	25	2.988333333	6.333333333	12.5	0.333333333	0.833333333	0.235	0	0	23.6	0.5	20.94	0.04	0.5	20.72666667	0.206666667	-0.21	0.165	44.65333333	34.62833333	0.776666667	306.634682	900.4641563
GHR-HtAL_01-19_Female6	GHR-	Ht	AL	1-19-09femko	Cage 6	N on A.L.	17:00	45.68	327.3333333	244.3333333	494.5033333	83.33333333	105.3166667	83	24.735	32.83333333	83	20	51.16666667	40.05333333	0.166666667	0	23.6	0.5	20.94	0.04	0.5	20.65666667	0.265	-0.278333333	0.221666667	58.88166667	46.70333333	0.791666667	405.3283716	1192.221469
GHR-HtAL_01-19_Female6	GHR-	Ht	AL	1-19-09femko	Cage 6	N on A.L.	18:00	103.2033333	507	395.6666667	372.575	115	149.3316667	114.5	33.10833333	44.66666667	111.3333333	42.83333333	98.83333333	85.07166667	0.166666667	0	23.6	0.5	20.94	0.04	0.5	20.57833333	0.336666667	-0.361666667	0.295	76.07666667	62.37166667	0.82	525.6205924	1550.668333
GHR-HtAL_01-19_Female7	GHR-	Ht	AL	1-19-09femko	Cage 7	N on A.L.	18:00	81.39166667	371.5	298.3333333	494.5716667	83.5	105.405	83	23.68666667	33.16666667	73.16666667	44.5	175.8333333	92.955	0.166666667	0.166666667	27.8	0.5	20.93666667	0.043333333	0.501666667	20.6	0.3	-0.333333333	0.255	60.55666667	46.34166667	0.766666667	489.1564846	1218.562115
GHR-HtAL_01-19_Female7	GHR-	Ht	AL	1-19-09femko	Cage 7	N on A.L.	19:00	104.295	577.1666667	445.5	427.275	127.6666667	172.5783333	127.3333333	42.8	52.5	131.6666667	81.33333333	376.5	202.6616667	0.5	0.333333333	27.8	0.5	20.93666667	0.043333333	0.505	20.51166667	0.368333333	-0.426666667	0.325	77.27333333	59.10833333	0.765	624.1591226	1553.856292
GHR-HtAL_01-19_Female7	GHR-	Ht	AL	1-19-09femko	Cage 7	N on A.L.	20:00	117.3483333	611.3333333	510.5	418.5966667	123.6666667	181.2983333	123.5	37.35833333	49.83333333	100.8333333	88	425.1666667	229.1633333	0.333333333	0.333333333	27.8	0.5	20.935	0.045	0.506666667	20.50166667	0.371666667	-0.431666667	0.33	78.62333333	59.48833333	0.755	634.3340894	1577.063444
GHR-HtAL_01-19_Female7	GHR-	Ht	AL	1-19-09femko	Cage 7	N on A.L.	21:00	15.88	97	74.33333333	570.97	30.16666667	29.03	29.16666667	8.74	10.66666667	22.66666667	7.833333333	21.16666667	16.805	0	0.166666667	27.8	0.5	20.93	0.05	0.5	20.63333333	0.268333333	-0.298333333	0.226666667	54.36166667	40.53666667	0.745	437.926033	1088.071539
GHR-HtAL_01-19_Female7	GHR-	Ht	AL	1-19-09femko	Cage 7	N on A.L.	22:00	137.8033333	560.6666667	476.1666667	439.86	109.8333333	159.7	110	27.025	41	84.5	76.66666667	304.8333333	174.525	0.5	0.333333333	27.8	0.5	20.93	0.05	0.503333333	20.52	0.356666667	-0.411666667	0.311666667	74.875	56.49666667	0.753333333	603.9186098	1501.588303
GHR-HtAL_01-19_Female7	GHR-	Ht	AL	1-19-09femko	Cage 7	N on A.L.	23:00	191.255	669.3333333	570.5	422.005	106.3333333	177.925	106	31.31166667	46	98.83333333	88.16666667	371.8333333	171.9566667	0.333333333	0.166666667	27.8	0.5	20.93	0.05	0.508333333	20.515	0.373333333	-0.415	0.326666667	75.88166667	59.63	0.785	614.6908874	1533.582927
GHR-HtAL_01-19_Female7	GHR-	Ht	AL	1-19-09femko	Cage 7	N on A.L.	00:00	145.6916667	610.3333333	491.5	423.6866667	138.1666667	176.1216667	138.1666667	41.54	51.83333333	118.8333333	96.33333333	456.5	229.3066667	0.5	0.666666667	27.8	0.5	20.935	0.045	0.506666667	20.51333333	0.381666667	-0.42	0.335	76.66333333	61.06666667	0.796666667	621.9419892	1553.80548
GHR-HtAL_01-19_Female7	GHR-	Ht	AL	1-19-09femko	Cage 7	N on A.L.	01:00	142.7883333	570.5	478.3333333	425.5783333	120.3333333	174.2066667	120.3333333	30.45	45.66666667	92.16666667	51.5	238.6666667	126.845	0.333333333	0.333333333	27.8	0.5	20.93166667	0.048333333	0.505	20.55666667	0.343333333	-0.373333333	0.296666667	68.27333333	54.02166667	0.791666667	553.4725074	1382.274449
GHR-HtAL_01-19_Female7	GHR-	Ht	AL	1-19-09femko	Cage 7	N on A.L.	02:00	4.81	34.33333333	28.83333333	590.6983333	16	9.303333333	15	1.803333333	3.666666667	5.5	0	0	0	0	0.166666667	27.8	0.5	20.935	0.045	0.5	20.71	0.221666667	-0.228333333	0.176666667	40.99333333	31.89166667	0.776666667	331.7127414	826.9411711
GHR-HtAL_01-19_Female7	GHR-	Ht	AL	1-19-09femko	Cage 7	N on A.L.	03:00	144.3433333	585.8333333	469.8333333	432.6983333	94.83333333	166.83	95.33333333	34.86333333	42.66666667	116	50.33333333	204.3333333	107.1616667	0.5	0.166666667	27.8	0.5	20.93	0.05	0.501666667	20.57166667	0.323333333	-0.358333333	0.275	65.11333333	50.29166667	0.773333333	526.4810982	1311.633651
GHR-HtAL_01-19_Female7	GHR-	Ht	AL	1-19-09femko	Cage 7	N on A.L.	04:00	0.15	11.66666667	9.166666667	596.3666667	8.166666667	3.635	7.166666667	0.651666667	1.333333333	2.5	0	0	0	0	0	27.8	0.5	20.93833333	0.041666667	0.5	20.725	0.201666667	-0.208333333	0.156666667	37.91833333	28.45833333	0.753333333	305.6667824	760.1340759
GHR-HtAL_01-19_Female7	GHR-	Ht	AL	1-19-09femko	Cage 7	N on A.L.	05:00	67.90166667	321.8333333	257.6666667	506.1033333	76.66666667	93.93333333	76	23.71	28.83333333	64.16666667	54.5	233.3333333	133.5416667	0.333333333	0	27.8	0.5	20.93666667	0.043333333	0.5	20.57833333	0.315	-0.356666667	0.273333333	64.47333333	49.10333333	0.76	520.5307028	1294.893292
GHR-HtAL_01-19_Female7	GHR-	Ht	AL	1-19-09femko	Cage 7	N on A.L.	06:00	145.4016667	498.3333333	414.3333333	450.8233333	94	148.9183333	94	25.32	36.16666667	84	29.83333333	130.3333333	64.26666667	0	0	27.8	0.5	20.93166667	0.048333333	0.5	20.61333333	0.306666667	-0.323333333	0.258333333	58.175	46.90833333	0.808333333	472.588324	1181.750512
GHR-HtAL_01-19_Female7	GHR-	Ht	AL	1-19-09femko	Cage 7	N on A.L.	07:00	0.15	9.5	8	597.3116667	9	2.688333333	8	0.258333333	1.166666667	1.5	0	0	0	0	0	27.8	0.5	20.93833333	0.041666667	0.5	20.735	0.203333333	-0.203333333	0.16	36.345	28.97	0.796666667	294.875295	736.6329382
GHR-HtAL_01-19_Female7	GHR-	Ht	AL	1-19-09femko	Cage 7	N on A.L.	08:00	89.32166667	267.6666667	226.6666667	511.9166667	73	87.91833333	72.5	16.32166667	20.33333333	41	37.33333333	168.6666667	102.4066667	0.166666667	0.666666667	27.8	0.5	20.93833333	0.041666667	0.5	20.62666667	0.278333333	-0.31	0.236666667	56.10833333	43.06	0.773333333	453.3612046	1128.897315
GHR-HtAL_01-19_Female7	GHR-	Ht	AL	1-19-09femko	Cage 7	N on A.L.	09:00	36.92	170.5	138	538.8733333	60.16666667	60.76666667	60	12.19	15	32.5	0	0	0	0	0	27.8	0.5	20.93666667	0.043333333	0.5	20.68333333	0.246666667	-0.256666667	0.201666667	45.98166667	36.65833333	0.8	373.0677156	932.0212344
GHR-HtAL_01-19_Female7	GHR-	Ht	AL	1-19-09femko	Cage 7	N on A.L.	10:00	0	4.5	3.333333333	598.4866667	5.166666667	1.515	4.166666667	0.206666667	0.666666667	1.166666667	0	0	0	0	0	27.8	0.5	20.94	0.04	0.5	20.72	0.211666667	-0.22	0.17	39.59	30.65333333	0.775	320.1933388	798.1118512
GHR-HtAL_01-19_Female7	GHR-	Ht	AL	1-19-09femko	Cage 7	N on A.L.	11:00	85.93	402.5	318.3333333	472.1166667	89.66666667	127.76	89.5	27.60333333	35.5	84.16666667	43	90.33333333	90.73833333	0.333333333	0	27.8	0.5	20.94	0.04	0.503333333	20.59	0.313333333	-0.348333333	0.27	63.12333333	49.00666667	0.775	510.672378	1272.446535
GHR-HtAL_01-19_Female7	GHR-	Ht	AL	1-19-09femko	Cage 7	N on A.L.	12:00	0	18.16666667	14.5	594.1883333	13.33333333	5.811666667	12.33333333	0.746666667	2.5	3.666666667	0	0	0	0	0	27.8	0.5	20.94	0.04	0.5	20.71666667	0.216666667	-0.223333333	0.178333333	40.49833333	32.16333333	0.795	328.4412374	820.3756696
GHR-HtAL_01-19_Female7	GHR-	Ht	AL	1-19-09femko	Cage 7	N on A.L.	13:00	0.598333333	21.5	17.83333333	592.7316667	14.83333333	7.388333333	13.83333333	0.681666667	1.833333333	3.666666667	0	0	0	0	0	27.8	0.5	20.94	0.04	0.503333333	20.67666667	0.243333333	-0.26	0.2	47.475	36.35833333	0.765	383.517958	954.5375781
GHR-HtAL_01-19_Female7	GHR-	Ht	AL	1-19-09femko	Cage 7	N on A.L.	14:00	68.51333333	317.3333333	250.3333333	506.1583333	80.83333333	93.635	80.5	22.1	28	67	42.16666667	149.6666667	89.65666667	0.166666667	0	27.8	0.5	20.94	0.04	0.503333333	20.60833333	0.295	-0.331666667	0.25	60.12	45.79666667	0.761666667	485.3936156	1207.587876
GHR-HtAL_01-19_Female7	GHR-	Ht	AL	1-19-09femko	Cage 7	N on A.L.	15:00	0	12.66666667	10.5	595.07	10	4.91	9.166666667	0.556666667	1.333333333	2.166666667	0	0	0	0	0	27.8	0.5	20.94	0.04	0.5	20.675	0.24	-0.263333333	0.198333333	48.05166667	35.75	0.745	387.0030494	961.2731741
GHR-HtAL_01-19_Female7	GHR-	Ht	AL	1-19-09femko	Cage 7	N on A.L.	16:00	52.10666667	403.1666667	298.1666667	476.59	114.3333333	123.3416667	113.6666667	35.93	44.5	105	72.33333333	300.3333333	180.0583333	0	0.166666667	27.8	0.5	20.94	0.04	0.506666667	20.55	0.336666667	-0.39	0.296666667	70.98666667	53.56166667	0.753333333	572.555317	1423.868934
GHR-HtAL_01-19_Female7	GHR-	Ht	AL	1-19-09femko	Cage 7	N on A.L.	17:00	73.97166667	505.5	396.1666667	437.8816667	131.1666667	162.0016667	131	40.26166667	51.16666667	109.3333333	91.83333333	478.8333333	269.6466667	0.166666667	0.166666667	27.8	0.5	20.94	0.04	0.506666667	20.52666667	0.375	-0.411666667	0.331666667	74.55833333	59.975	0.806666667	605.51875	1514.924107
GHR-HtAL_01-19_Female7	GHR-	Ht	AL	1-19-09femko	Cage 7	N on A.L.	18:00	96.58833333	480.6666667	373.5	381.1483333	103.3333333	140.58	103.6666667	40.42166667	43.16666667	107.1666667	57.33333333	406.8333333	191.77	0.333333333	0.333333333	27.8	0.5	20.94	0.04	0.505	20.51666667	0.375	-0.421666667	0.331666667	76.23666667	60.35333333	0.793333333	618.063222	1543.808031
GHR-HtAL_01-19_Female8	GHR-	Ht	AL	1-19-09femko	Cage 8	N on A.L.	18:00	68.06833333	184.8333333	146.6666667	538.4283333	45.16666667	61.46833333	44.5	11.63666667	16.83333333	38.16666667	13.33333333	39	20.27333333	0	0.333333333	27.2	0.5	20.93666667	0.043333333	0.51	20.69666667	0.235	-0.24	0.19	44.72166667	35.56	0.796666667	354.9110672	906.6174501
GHR-HtAL_01-19_Female8	GHR-	Ht	AL	1-19-09femko	Cage 8	N on A.L.	19:00	10.90333333	52.83333333	34.66666667	582.4466667	18	17.55333333	17	5.688333333	5.666666667	18.16666667	0	0	0	0	0	27.2	0.5	20.93666667	0.043333333	0.51	20.72666667	0.203333333	-0.213333333	0.161666667	39.62833333	29.915	0.753333333	312.7462528	794.5880714
GHR-HtAL_01-19_Female8	GHR-	Ht	AL	1-19-09femko	Cage 8	N on A.L.	20:00	5.821666667	27.66666667	17.16666667	589.0233333	13	10.84	12.16666667	4.358333333	3.833333333	10.5	0	0	0	0	0	27.2	0.5	20.935	0.045	0.51	20.69666667	0.221666667	-0.238333333	0.18	44.49333333	33.26333333	0.746666667	350.7862688	890.6440952
GHR-HtAL_01-19_Female8	GHR-	Ht	AL	1-19-09femko	Cage 8	N on A.L.	21:00	278.345	630.5	510.8333333	406.4883333	95	193.49	94.83333333	34.92166667	49.5	119.6666667	58.16666667	217	97.24	1.5	0.333333333	27.2	0.5	20.93	0.05	0.51	20.55666667	0.348333333	-0.378333333	0.303333333	70.79666667	56.495	0.793333333	562.0627856	1434.613844
GHR-HtAL_01-19_Female8	GHR-	Ht	AL	1-19-09femko	Cage 8	N on A.L.	22:00	332.6916667	789.1666667	668.8333333	368.1266667	118.1666667	231.7133333	118	33.49833333	56.33333333	120.3333333	67.66666667	282.6666667	120.5833333	1	1.333333333	27.2	0.5	20.93	0.05	0.51	20.55333333	0.371666667	-0.378333333	0.328333333	71.155	60.85333333	0.856666667	569.3605456	1463.800772
GHR-HtAL_01-19_Female8	GHR-	Ht	AL	1-19-09femko	Cage 8	N on A.L.	23:00	392.1833333	1003	847.3333333	319.6	127.5	280.1183333	127.3333333	39.835	67.33333333	155.6666667	59.66666667	289.3333333	94.975	1	1	27.2	0.5	20.93	0.05	0.51	20.55333333	0.371666667	-0.378333333	0.321666667	70.86333333	60.35	0.85	566.7491008	1455.444348
GHR-HtAL_01-19_Female8	GHR-	Ht	AL	1-19-09femko	Cage 8	N on A.L.	00:00	110.3816667	321	263.6666667	500.1433333	55.5	99.83333333	55	16.66833333	26	57.33333333	6.833333333	25.5	8.913333333	0.166666667	0.5	27.2	0.5	20.935	0.045	0.505	20.64166667	0.28	-0.291666667	0.235	54.33	43.815	0.806666667	431.8352784	1104.155007
GHR-HtAL_01-19_Female8	GHR-	Ht	AL	1-19-09femko	Cage 8	N on A.L.	01:00	237.3516667	674.1666667	542.1666667	396.635	108.3333333	203.0633333	108.5	40.59833333	55.5	132	46.5	178.6666667	79.16666667	1	0.666666667	27.2	0.5	20.93166667	0.048333333	0.51	20.585	0.326666667	-0.346666667	0.278333333	65.23666667	52.30833333	0.801666667	518.1948432	1324.196255
GHR-HtAL_01-19_Female8	GHR-	Ht	AL	1-19-09femko	Cage 8	N on A.L.	02:00	249.595	644.1666667	521.5	408.26	123.3333333	191.475	124.1666667	33.80666667	56.33333333	122.6666667	43	162	84.81333333	0.666666667	0.833333333	27.2	0.5	20.935	0.045	0.51	20.58	0.345	-0.353333333	0.3	66.485	56.15166667	0.845	531.21872	1363.517043
GHR-HtAL_01-19_Female8	GHR-	Ht	AL	1-19-09femko	Cage 8	N on A.L.	03:00	192.565	624	501.3333333	408.875	118.5	191.045	118.8333333	35.24	55.33333333	122.6666667	56.66666667	178.6666667	109.1783333	0.666666667	1	27.2	0.5	20.93	0.05	0.51	20.57333333	0.351666667	-0.36	0.308333333	67.26166667	57.30166667	0.851666667	537.9645376	1381.901045
GHR-HtAL_01-19_Female8	GHR-	Ht	AL	1-19-09femko	Cage 8	N on A.L.	04:00	63.11666667	227.8333333	171.1666667	527.1616667	59.83333333	72.705	59.5	18.32333333	23.5	56.66666667	10.33333333	26.66666667	18.07166667	0	0.5	27.2	0.5	20.93833333	0.041666667	0.506666667	20.65666667	0.281666667	-0.28	0.236666667	52.165	44.095	0.843333333	416.8423392	1069.846985
GHR-HtAL_01-19_Female8	GHR-	Ht	AL	1-19-09femko	Cage 8	N on A.L.	05:00	313.1433333	829.1666667	719	372.2283333	84	227.685	83.66666667	25.30666667	52.5	110.1666667	43.66666667	161.5	65.23666667	1.833333333	1	27.2	0.5	20.93666667	0.043333333	0.508333333	20.57833333	0.34	-0.358333333	0.295	66.76833333	54.89166667	0.823333333	531.8431776	1361.60227
GHR-HtAL_01-19_Female8	GHR-	Ht	AL	1-19-09femko	Cage 8	N on A.L.	06:00	263.1983333	754.1666667	624	369.5916667	127.8333333	230.1616667	127.6666667	36.88833333	62.66666667	130.1666667	67.16666667	280.8333333	145.9233333	0.833333333	2	27.2	0.5	20.93166667	0.048333333	0.506666667	20.55	0.361666667	-0.381666667	0.316666667	71.37333333	58.74	0.823333333	568.592608	1456.125031
GHR-HtAL_01-19_Female8	GHR-	Ht	AL	1-19-09femko	Cage 8	N on A.L.	07:00	120.7833333	349.5	281.6666667	464.285	75.5	135.5233333	75.5	20.39833333	31.5	67.83333333	6	19	4.78	0.166666667	0.5	27.2	0.5	20.93833333	0.041666667	0.501666667	20.65833333	0.273333333	-0.278333333	0.228333333	51.39	42.535	0.825	409.6599888	1049.59429
GHR-HtAL_01-19_Female8	GHR-	Ht	AL	1-19-09femko	Cage 8	N on A.L.	08:00	19.995	149.8333333	86.83333333	550.3216667	56.83333333	49.47166667	56.16666667	21.54	23.33333333	63	1.166666667	1.833333333	0.533333333	0	0	27.2	0.5	20.93833333	0.041666667	0.501666667	20.725	0.211666667	-0.213333333	0.171666667	39.465	31.39	0.795	313.204872	799.771346
GHR-HtAL_01-19_Female8	GHR-	Ht	AL	1-19-09femko	Cage 8	N on A.L.	09:00	208.5633333	596.6666667	474.8333333	387.3233333	115.5	212.1883333	115.8333333	37.57	56.33333333	121.8333333	42.83333333	149.3333333	87.78	0.666666667	0.666666667	27.2	0.5	20.93666667	0.043333333	0.505	20.57333333	0.34	-0.363333333	0.295	67.58666667	54.8	0.811666667	537.5257472	1374.596499
GHR-HtAL_01-19_Female8	GHR-	Ht	AL	1-19-09femko	Cage 8	N on A.L.	10:00	3.916666667	36	25.83333333	586.6116667	19.83333333	13.21833333	19.16666667	3.151666667	5.333333333	10.16666667	0	0	0	0	0	27.2	0.5	20.94	0.04	0.5	20.74333333	0.196666667	-0.196666667	0.156666667	35.96666667	28.69833333	0.796666667	285.5405136	729.3672969
GHR-HtAL_01-19_Female8	GHR-	Ht	AL	1-19-09femko	Cage 8	N on A.L.	11:00	122.5633333	368.6666667	271.5	466.37	102.3333333	133.48	102	32.41666667	42.33333333	97.16666667	27	90.66666667	47.97333333	0.166666667	0.166666667	27.2	0.5	20.94	0.04	0.506666667	20.60166667	0.305	-0.333333333	0.26	62.22666667	48.69833333	0.781666667	492.9771792	1256.228374
GHR-HtAL_01-19_Female8	GHR-	Ht	AL	1-19-09femko	Cage 8	N on A.L.	12:00	0.89	32.83333333	18.83333333	587.8383333	18	11.885	17.5	6.725	5.833333333	14	0	0	0	0	0	27.2	0.5	20.94	0.04	0.503333333	20.74666667	0.186666667	-0.195	0.146666667	35.95666667	27.35833333	0.761666667	284.0046384	722.4897887
GHR-HtAL_01-19_Female8	GHR-	Ht	AL	1-19-09femko	Cage 8	N on A.L.	13:00	5.98	82.66666667	52.5	569.415	38.33333333	30.37333333	37.83333333	10.57666667	11.66666667	30.16666667	0.166666667	0.166666667	0.021666667	0	0	27.2	0.5	20.94	0.04	0.503333333	20.725	0.203333333	-0.211666667	0.163333333	39.53666667	29.97833333	0.76	312.167736	794.2214256
GHR-HtAL_01-19_Female8	GHR-	Ht	AL	1-19-09femko	Cage 8	N on A.L.	14:00	0.635	51.5	22	581.4666667	23.83333333	18.48166667	23	10.67333333	8.833333333	29.5	0	0	0	0	0	27.2	0.5	20.94	0.04	0.503333333	20.74666667	0.19	-0.191666667	0.15	35.84666667	27.40166667	0.765	283.2746992	720.8083943
GHR-HtAL_01-19_Female8	GHR-	Ht	AL	1-19-09femko	Cage 8	N on A.L.	15:00	0.598333333	43.66666667	22	585.4383333	24.83333333	14.48	24	8.991666667	7	21.66666667	0	0	0	0	0	27.2	0.5	20.94	0.04	0.501666667	20.72666667	0.201666667	-0.211666667	0.16	39.375	29.6	0.751666667	310.611624	789.1269234
GHR-HtAL_01-19_Female8	GHR-	Ht	AL	1-19-09femko	Cage 8	N on A.L.	16:00	5.696666667	82.33333333	41.83333333	569.8566667	34.16666667	30.005	33.33333333	13.82333333	14.16666667	40.5	0	0	0	0	0	27.2	0.5	20.94	0.04	0.501666667	20.695	0.221666667	-0.243333333	0.18	44.93833333	33.39166667	0.745	354.0712128	899.1080878
GHR-HtAL_01-19_Female8	GHR-	Ht	AL	1-19-09femko	Cage 8	N on A.L.	17:00	17.41833333	136.5	78.5	551.5866667	49	48.39333333	48.16666667	20.63166667	17.5	58	1	2.5	0.825	0	0.166666667	27.2	0.5	20.94	0.04	0.503333333	20.67833333	0.236666667	-0.255	0.191666667	47.47166667	35.76	0.753333333	374.5627952	952.0855246
GHR-HtAL_01-19_Female8	GHR-	Ht	AL	1-19-09femko	Cage 8	N on A.L.	18:00	1.1	21.83333333	12.16666667	515.4	13.33333333	6.61	12.33333333	2.201666667	4.166666667	9.666666667	0	0	0	0	0	27.2	0.5	20.94	0.04	0.5	20.745	0.188333333	-0.19	0.141666667	35.34166667	26.585	0.751666667	278.8131104	708.3068832
AmesHtAL_10-27_Male1	Ames	Ht	AL	10-27-09AmesCR	Cage 1	N on A.L.	14:00	124.915	366.5	319	452.07	147	147.875	147	15.03	27.5	47.5	10	20.5	14.01	0	0	33.4	0.48	20.93	0.05	0.49	20.585	0.345	-0.345	0.295	50.715	42.785	0.845	497.5168476	1040.312469
AmesHtAL_10-27_Male1	Ames	Ht	AL	10-27-09AmesCR	Cage 1	N on A.L.	15:00	15.59833333	102.3333333	76	559.1666667	49.16666667	40.58833333	48.83333333	7.055	12.33333333	26.33333333	0.666666667	2.166666667	2.911666667	0	0	33.4	0.48	20.93	0.05	0.49	20.61	0.308333333	-0.32	0.261666667	46.85666667	38.18833333	0.816666667	457.8650022	954.2308668
AmesHtAL_10-27_Male1	Ames	Ht	AL	10-27-09AmesCR	Cage 1	N on A.L.	16:00	11.72833333	73.16666667	58	574.4216667	38.5	25.41	37.83333333	4.951666667	8.166666667	15.16666667	1	2	0.878333333	0	0	33.4	0.48	20.93	0.05	0.49	20.61166667	0.306666667	-0.32	0.256666667	46.80333333	37.31333333	0.796666667	456.2273668	948.5264717
AmesHtAL_10-27_Male1	Ames	Ht	AL	10-27-09AmesCR	Cage 1	N on A.L.	17:00	13.165	74.83333333	56	572.11	38.66666667	27.67166667	38	5.691666667	8	18.83333333	0	0	0	0.166666667	0	33.4	0.48	20.93	0.05	0.49	20.61333333	0.303333333	-0.32	0.253333333	46.66666667	37.205	0.796666667	454.8960094	945.8115997
AmesHtAL_10-27_Male1	Ames	Ht	AL	10-27-09AmesCR	Cage 1	N on A.L.	18:00	29.44833333	131	101.5	548.1266667	61.66666667	51.79	61	9.866666667	13.5	29.5	2.833333333	5.666666667	2.675	0	0	33.4	0.48	20.93	0.05	0.49	20.58666667	0.321666667	-0.348333333	0.271666667	50.41	39.83	0.79	490.9026456	1020.075743
AmesHtAL_10-27_Male1	Ames	Ht	AL	10-27-09AmesCR	Cage 1	N on A.L.	19:00	120.865	556.6666667	479.1666667	418.95	146.3333333	180.3	146.8333333	22.16166667	39.33333333	77.5	26	69	41.42166667	0.166666667	0.166666667	33.4	0.48	20.93	0.05	0.49	20.47333333	0.41	-0.46	0.36	67.06	52.78166667	0.785	652.7699674	1355.289966
AmesHtAL_10-27_Male1	Ames	Ht	AL	10-27-09AmesCR	Cage 1	N on A.L.	20:00	139.185	611.6666667	531.5	415.715	143.6666667	183.9816667	143.5	20.28	39.66666667	80.16666667	25.5	66.16666667	44.345	0	0.333333333	33.4	0.48	20.93	0.05	0.49	20.49333333	0.393333333	-0.438333333	0.343333333	63.96166667	50.18333333	0.785	622.3960074	1292.874927
AmesHtAL_10-27_Male1	Ames	Ht	AL	10-27-09AmesCR	Cage 1	N on A.L.	21:00	60.13333333	253.5	203.5	501.2516667	93.5	98.47833333	93.16666667	13.85666667	22.66666667	50	5.333333333	13	8.125	0.333333333	0.166666667	33.4	0.48	20.93166667	0.048333333	0.486666667	20.575	0.321666667	-0.356666667	0.276666667	52.11166667	40.11333333	0.77	506.0489778	1049.072981
AmesHtAL_10-27_Male1	Ames	Ht	AL	10-27-09AmesCR	Cage 1	N on A.L.	22:00	36.39833333	105.8333333	87.83333333	557.03	44.33333333	42.90333333	43.66666667	6.015	10.16666667	18	3.5	8.333333333	2.65	0	0.166666667	33.4	0.48	20.93666667	0.043333333	0.483333333	20.61333333	0.29	-0.321666667	0.243333333	46.68333333	35.41833333	0.756666667	452.6417098	936.9552448
AmesHtAL_10-27_Male1	Ames	Ht	AL	10-27-09AmesCR	Cage 1	N on A.L.	23:00	61.19833333	169.5	140.3333333	530.0933333	67.5	69.69	67	9.685	15.5	29.16666667	7.666666667	19	9.006666667	0.333333333	0	33.4	0.48	20.94	0.04	0.483333333	20.615	0.288333333	-0.32	0.245	46.73666667	35.39833333	0.756666667	453.0776466	938.2773586
AmesHtAL_10-27_Male1	Ames	Ht	AL	10-27-09AmesCR	Cage 1	N on A.L.	00:00	54.39833333	166	141.6666667	535.4066667	61.33333333	64.43166667	60.66666667	7.966666667	13.83333333	24.33333333	5.833333333	12.66666667	5.925	0.166666667	0	33.4	0.48	20.93833333	0.041666667	0.488333333	20.57666667	0.316666667	-0.356666667	0.271666667	52.21166667	39.53166667	0.756666667	506.1357176	1047.712645
AmesHtAL_10-27_Male1	Ames	Ht	AL	10-27-09AmesCR	Cage 1	N on A.L.	01:00	0	39.5	22.16666667	584.6483333	18.66666667	15.35333333	17.66666667	6.91	6.666666667	17.33333333	0	0	0	0	0	33.4	0.48	20.94	0.04	0.486666667	20.66	0.251666667	-0.278333333	0.21	40.47833333	30.41166667	0.751666667	392.076588	811.5098371
AmesHtAL_10-27_Male1	Ames	Ht	AL	10-27-09AmesCR	Cage 1	N on A.L.	02:00	42.32833333	169	123	539.83	51.83333333	60.11	51.16666667	12.31166667	14.5	46	1	1.833333333	0.605	0.333333333	0	33.4	0.48	20.94	0.04	0.488333333	20.62166667	0.285	-0.316666667	0.241666667	46.32166667	35.42833333	0.763333333	449.5168392	931.1471049
AmesHtAL_10-27_Male1	Ames	Ht	AL	10-27-09AmesCR	Cage 1	N on A.L.	03:00	68.02166667	170.5	142.5	535.585	59	64.21	58.5	7.4	13.83333333	28	8.5	15.66666667	7.443333333	0.166666667	0	33.4	0.48	20.94	0.04	0.49	20.615	0.29	-0.323333333	0.245	47.12666667	35.98333333	0.761666667	457.2472692	947.0968229
AmesHtAL_10-27_Male1	Ames	Ht	AL	10-27-09AmesCR	Cage 1	N on A.L.	04:00	4.828333333	59.33333333	37	580.99	25.66666667	18.94166667	24.83333333	6.705	7.666666667	22.33333333	0	0	0	0	0	33.4	0.48	20.94	0.04	0.49	20.64666667	0.261666667	-0.29	0.216666667	42.42	31.80833333	0.75	410.8003274	849.8948051
AmesHtAL_10-27_Male1	Ames	Ht	AL	10-27-09AmesCR	Cage 1	N on A.L.	05:00	40.26166667	121.3333333	110	550.8	39.33333333	49.2	38.33333333	3.666666667	6.833333333	11.33333333	12.66666667	33.5	16.83833333	0	0.166666667	33.4	0.48	20.94	0.04	0.488333333	20.66666667	0.251666667	-0.271666667	0.21	39.80666667	30.66	0.77	386.5817536	801.4397269
AmesHtAL_10-27_Male1	Ames	Ht	AL	10-27-09AmesCR	Cage 1	N on A.L.	06:00	0	5.166666667	4.833333333	598.22	6	1.78	5	0.14	0.166666667	0.333333333	0	0	0	0	0	33.4	0.48	20.93833333	0.041666667	0.488333333	20.69	0.225	-0.243333333	0.183333333	35.52	26.535	0.746666667	343.8464202	710.9643385
AmesHtAL_10-27_Male1	Ames	Ht	AL	10-27-09AmesCR	Cage 1	N on A.L.	07:00	0	11	8.833333333	595.7183333	8.166666667	4.106666667	7.5	0.698333333	1.333333333	2.166666667	0.166666667	0.166666667	0.033333333	0	0	33.4	0.48	20.94	0.04	0.488333333	20.71	0.22	-0.226666667	0.171666667	33.22666667	25.475	0.766666667	322.5231922	668.2240662
AmesHtAL_10-27_Male1	Ames	Ht	AL	10-27-09AmesCR	Cage 1	N on A.L.	08:00	0	11.33333333	7.5	596.8666667	8	3.135	7	0.776666667	2.666666667	3.833333333	0	0	0	0	0	33.4	0.48	20.94	0.04	0.488333333	20.73166667	0.201666667	-0.205	0.156666667	29.96166667	22.885	0.765	290.7142012	602.3919219
AmesHtAL_10-27_Male1	Ames	Ht	AL	10-27-09AmesCR	Cage 1	N on A.L.	09:00	33.06666667	90.5	75.83333333	565.265	28.33333333	34.66833333	27.66666667	4.466666667	7.833333333	14.66666667	0.333333333	0.5	0.075	0.166666667	0	33.4	0.48	20.94	0.04	0.488333333	20.67166667	0.248333333	-0.268333333	0.208333333	39.07	29.95833333	0.766666667	379.2473474	786.0277746
AmesHtAL_10-27_Male1	Ames	Ht	AL	10-27-09AmesCR	Cage 1	N on A.L.	10:00	10.91	24.83333333	21.5	592.735	11.5	7.265	10.5	0.745	1.666666667	3.333333333	0.5	1.333333333	0.901666667	0	0	33.4	0.48	20.94	0.04	0.49	20.655	0.26	-0.283333333	0.218333333	41.335	31.97666667	0.775	401.611453	833.2760149
AmesHtAL_10-27_Male1	Ames	Ht	AL	10-27-09AmesCR	Cage 1	N on A.L.	11:00	47.40666667	129	107	548.3	46	51.45666667	45.33333333	6.781666667	12.66666667	22	5.333333333	16	7.825	0	0	33.4	0.48	20.94	0.04	0.49	20.62833333	0.278333333	-0.31	0.235	44.865	34.30166667	0.761666667	435.3641236	902.1245781
AmesHtAL_10-27_Male1	Ames	Ht	AL	10-27-09AmesCR	Cage 1	N on A.L.	12:00	0	18.83333333	9.666666667	593.0383333	14.5	6.961666667	13.5	3.763333333	4.5	9.166666667	0	0	0	0	0	33.4	0.48	20.94	0.04	0.49	20.68	0.236666667	-0.258333333	0.196666667	37.76333333	28.61166667	0.758333333	366.1008402	758.0845618
AmesHtAL_10-27_Male1	Ames	Ht	AL	10-27-09AmesCR	Cage 1	N on A.L.	13:00	8.881666667	39.5	26.33333333	586.86	16.5	13.06166667	15.66666667	4.905	4.333333333	13.16666667	0.833333333	1.166666667	1.091666667	0.166666667	0	33.4	0.48	20.94	0.04	0.488333333	20.64833333	0.266666667	-0.291666667	0.226666667	42.56333333	32.85166667	0.77	413.4449394	857.1385469
AmesHtAL_10-27_Male1	Ames	Ht	AL	10-27-09AmesCR	Cage 1	N on A.L.	14:00	0	15.83333333	9.5	595.7716667	12.16666667	4.231666667	11.16666667	2.315	3	6.333333333	0	0	0	0	0	33.4	0.48	20.94	0.04	0.49	20.67	0.243333333	-0.268333333	0.201666667	39.205	29.43166667	0.748333333	379.7116408	785.1147813
AmesHtAL_10-27_Male1	Ames	Ht	AL	10-27-09AmesCR	Cage 1	N on A.L.	15:00	37.58666667	148.3333333	122.3333333	547.3916667	48.16666667	52.425	48	8.471666667	11.83333333	26	12.83333333	39.33333333	22.04166667	0	0	33.4	0.48	20.94	0.04	0.49	20.61833333	0.285	-0.32	0.243333333	46.67166667	35.50833333	0.76	452.6613156	937.6132455
AmesHtAL_10-27_Male1	Ames	Ht	AL	10-27-09AmesCR	Cage 1	N on A.L.	16:00	19.92666667	78	60.5	568.8016667	34.33333333	31.07333333	33.66666667	7.518333333	9.333333333	17.5	11.83333333	33.33333333	18.39833333	0	0	33.4	0.481666667	20.94	0.04	0.49	20.645	0.268333333	-0.293333333	0.225	43.26666667	32.96	0.76	419.6934448	869.2052723
AmesHtAL_10-27_Male1	Ames	Ht	AL	10-27-09AmesCR	Cage 1	N on A.L.	17:00	83.62666667	523	455.1666667	450.6816667	133	149.0033333	133.1666667	18.31833333	32.83333333	67.83333333	24.16666667	68.33333333	45.515	0.166666667	0	33.4	0.48	20.94	0.04	0.49	20.55	0.341666667	-0.39	0.296666667	57.42333333	43.89666667	0.765	557.2198152	1154.839959
AmesHtAL_10-27_Male1	Ames	Ht	AL	10-27-09AmesCR	Cage 1	N on A.L.	18:00	10.88	80.8	73	506.546	25.4	21.594	24.8	2.444	4.6	7.8	6	5	11.6	0	0	33.4	0.482	20.94	0.04	0.49	20.734	0.198	-0.204	0.156	29.848	22.896	0.824	289.7426486	600.745733
AmesHtAL_10-27_Male2	Ames	Ht	AL	10-27-09AmesCR	Cage 2	N on A.L.	14:00	31.845	142.5	122.5	549.385	51	50.615	50	5.465	11.5	20	10.5	39	20.695	0	0	26.2	0.48	20.93	0.05	0.49	20.715	0.24	-0.215	0.195	40.045	36.065	0.9	310.5618048	832.5427009
AmesHtAL_10-27_Male2	Ames	Ht	AL	10-27-09AmesCR	Cage 2	N on A.L.	15:00	171.99	547.8333333	489.3333333	429.11	143.5	170.6	143.6666667	13.345	31.16666667	58.5	18.66666667	105	35.135	0.5	0.833333333	26.2	0.48	20.93	0.05	0.49	20.58666667	0.348333333	-0.345	0.301666667	64.39166667	56.29833333	0.875	497.5942776	1330.555632
AmesHtAL_10-27_Male2	Ames	Ht	AL	10-27-09AmesCR	Cage 2	N on A.L.	16:00	203.25	670.1666667	621.8333333	413.3083333	138.5	186.42	138.6666667	12.39333333	26.66666667	48.33333333	28.83333333	156.5	44.71166667	1.166666667	0.666666667	26.2	0.48	20.93	0.05	0.49	20.595	0.338333333	-0.335	0.288333333	62.40166667	53.73	0.86	481.3437538	1284.786602
AmesHtAL_10-27_Male2	Ames	Ht	AL	10-27-09AmesCR	Cage 2	N on A.L.	17:00	100.99	328.6666667	302.3333333	505.6016667	77.16666667	94.13666667	76.5	7.43	13.16666667	26.33333333	14	71.66666667	27.40333333	0.166666667	0	26.2	0.48	20.93	0.05	0.48	20.69666667	0.246666667	-0.235	0.196666667	43.49833333	36.63333333	0.84	334.6664074	891.1250208
AmesHtAL_10-27_Male2	Ames	Ht	AL	10-27-09AmesCR	Cage 2	N on A.L.	18:00	39.84833333	104.6666667	92.66666667	558.1883333	46.5	41.805	45.66666667	3.37	7.5	12	2.333333333	8.5	3.213333333	0	0.166666667	26.2	0.48	20.93	0.05	0.48	20.755	0.195	-0.176666667	0.146666667	32.82333333	27.145	0.828333333	252.0107522	670.5711719
AmesHtAL_10-27_Male2	Ames	Ht	AL	10-27-09AmesCR	Cage 2	N on A.L.	19:00	133.655	138.8333333	133.6666667	551.6866667	26.33333333	48.285	25.66666667	1.766666667	2.666666667	5.166666667	0.833333333	2.5	0.498333333	0	0.833333333	26.2	0.48	20.93	0.05	0.48	20.8	0.155	-0.133333333	0.105	24.12833333	19.62666667	0.815	184.9073646	491.2757068
AmesHtAL_10-27_Male2	Ames	Ht	AL	10-27-09AmesCR	Cage 2	N on A.L.	20:00	10.85833333	29.66666667	26.33333333	588.375	16.5	11.625	15.5	0.933333333	2.333333333	3.333333333	0	0	0	0	0	26.2	0.48	20.93	0.05	0.481666667	20.82166667	0.141666667	-0.111666667	0.091666667	20.44666667	17.21	0.841666667	157.3018132	419.0613348
AmesHtAL_10-27_Male2	Ames	Ht	AL	10-27-09AmesCR	Cage 2	N on A.L.	21:00	7.708333333	21.83333333	18	592.36	15	7.641666667	14	1.088333333	2.333333333	3.833333333	0	0	0	0	0	26.2	0.48	20.93166667	0.048333333	0.481666667	20.825	0.135	-0.108333333	0.09	19.88666667	16.53833333	0.831666667	152.7826014	406.6368311
AmesHtAL_10-27_Male2	Ames	Ht	AL	10-27-09AmesCR	Cage 2	N on A.L.	22:00	5.286666667	11.33333333	10.66666667	596.175	9.333333333	3.825	8.333333333	0.353333333	0.333333333	0.666666667	0	0	0	0	0	26.2	0.48	20.93666667	0.043333333	0.483333333	20.83666667	0.128333333	-0.098333333	0.081666667	18.09666667	15.20833333	0.843333333	139.1976918	370.9912113
AmesHtAL_10-27_Male2	Ames	Ht	AL	10-27-09AmesCR	Cage 2	N on A.L.	23:00	0.466666667	9.333333333	8.333333333	595.8883333	5.166666667	4.111666667	4.166666667	0.421666667	0.5	1	0	0	0	0	0	26.2	0.48	20.94	0.04	0.486666667	20.84166667	0.123333333	-0.095	0.081666667	17.59666667	14.89166667	0.846666667	135.4607858	360.9702664
AmesHtAL_10-27_Male2	Ames	Ht	AL	10-27-09AmesCR	Cage 2	N on A.L.	00:00	0	2.166666667	2.166666667	599.3616667	2.166666667	0.638333333	1.166666667	0	0	0	0	0	0	0	0	26.2	0.48	20.93833333	0.041666667	0.488333333	20.84666667	0.118333333	-0.088333333	0.076666667	16.60833333	13.94166667	0.838333333	127.73286	340.063125
AmesHtAL_10-27_Male2	Ames	Ht	AL	10-27-09AmesCR	Cage 2	N on A.L.	01:00	1.356666667	9.166666667	9.166666667	597.9416667	12.5	2.058333333	11.5	0	0	0	0	0	0	0	0	26.2	0.48	20.94	0.04	0.49	20.86	0.108333333	-0.078333333	0.063333333	14.455	12.10833333	0.838333333	111.1446968	295.9912693
AmesHtAL_10-27_Male2	Ames	Ht	AL	10-27-09AmesCR	Cage 2	N on A.L.	02:00	0.528333333	4.666666667	4.666666667	598.5566667	6.333333333	1.445	5.333333333	0	0	0	0	0	0	0	0	26.2	0.48	20.94	0.04	0.49	20.875	0.098333333	-0.063333333	0.055	11.81166667	10.42	0.885	91.373941	244.5161964
AmesHtAL_10-27_Male2	Ames	Ht	AL	10-27-09AmesCR	Cage 2	N on A.L.	03:00	1.383333333	7	5.666666667	597.9216667	6.166666667	2.078333333	5.166666667	0.325	1	1.333333333	0	0	0	0	0	26.2	0.48	20.94	0.04	0.49	20.87666667	0.096666667	-0.061666667	0.053333333	11.41166667	10.07833333	0.883333333	88.29138	236.2657894
AmesHtAL_10-27_Male2	Ames	Ht	AL	10-27-09AmesCR	Cage 2	N on A.L.	04:00	0.378333333	5.5	4.833333333	598.2733333	3.666666667	1.726666667	2.666666667	0.046666667	0.666666667	0.666666667	0	0	0	0	0	26.2	0.48	20.94	0.04	0.49	20.87666667	0.09	-0.058333333	0.05	11.01666667	9.108333333	0.826666667	84.581067	224.9101838
AmesHtAL_10-27_Male2	Ames	Ht	AL	10-27-09AmesCR	Cage 2	N on A.L.	05:00	1.34	6.166666667	5.833333333	597.8616667	4.666666667	2.138333333	3.666666667	0.026666667	0.166666667	0.333333333	0	0	0	0	0	26.2	0.48	20.94	0.04	0.49	20.88666667	0.086666667	-0.053333333	0.043333333	9.858333333	8.461666667	0.863333333	76.0154748	202.8813125
AmesHtAL_10-27_Male2	Ames	Ht	AL	10-27-09AmesCR	Cage 2	N on A.L.	06:00	0.45	6.666666667	5.166666667	597.8033333	4.166666667	2.2	3.166666667	0.188333333	0.833333333	1.5	0	0	0	0	0	26.2	0.48	20.93833333	0.041666667	0.49	20.89166667	0.08	-0.045	0.033333333	8.31	6.646666667	0.813333333	63.5647108	168.6270863
AmesHtAL_10-27_Male2	Ames	Ht	AL	10-27-09AmesCR	Cage 2	N on A.L.	07:00	1.355	3.166666667	2.5	599.1583333	2.833333333	0.841666667	1.833333333	0.351666667	0.333333333	0.666666667	0	0	0	0	0	26.2	0.48	20.94	0.04	0.49	20.89833333	0.076666667	-0.036666667	0.03	7.05	5.941666667	0.855	54.245659	144.5808996
AmesHtAL_10-27_Male2	Ames	Ht	AL	10-27-09AmesCR	Cage 2	N on A.L.	08:00	0.696666667	0.333333333	0.333333333	599.9316667	1.5	0.068333333	0.5	0	0	0	0	0	0	0	0	26.2	0.48	20.94	0.04	0.49	20.905	0.07	-0.03	0.03	5.905	5.291666667	0.901666667	45.7673128	122.6781436
AmesHtAL_10-27_Male2	Ames	Ht	AL	10-27-09AmesCR	Cage 2	N on A.L.	09:00	0.423333333	1.833333333	1.833333333	599.1516667	2.5	0.961666667	1.5	0	0	0	0	0	0	0	0	26.2	0.48	20.94	0.04	0.49	20.905	0.07	-0.03	0.028333333	5.95	4.978333333	0.838333333	45.7436018	121.8009092
AmesHtAL_10-27_Male2	Ames	Ht	AL	10-27-09AmesCR	Cage 2	N on A.L.	10:00	0.501666667	1.333333333	0.833333333	599.77	2.166666667	0.23	1.166666667	0.068333333	0.166666667	0.5	0	0	0	0	0	26.2	0.48	20.94	0.04	0.49	20.90666667	0.066666667	-0.03	0.026666667	5.786666667	4.761666667	0.825	44.403629	118.0217031
AmesHtAL_10-27_Male2	Ames	Ht	AL	10-27-09AmesCR	Cage 2	N on A.L.	11:00	0	0	0	600	1	0	0	0	0	0	0	0	0	0	0	26.2	0.48	20.94	0.04	0.49	20.90833333	0.065	-0.028333333	0.023333333	5.325	4.271666667	0.823333333	40.7450872	108.0553958
AmesHtAL_10-27_Male2	Ames	Ht	AL	10-27-09AmesCR	Cage 2	N on A.L.	12:00	0	8.333333333	6	599.1066667	3	0.893333333	2	0.385	1	2.333333333	0	0	0	0	0	26.2	0.48	20.94	0.04	0.49	20.92333333	0.056666667	-0.016666667	0.016666667	3.186666667	3.008333333	1.193333333	24.8593722	66.96005729
AmesHtAL_10-27_Male2	Ames	Ht	AL	10-27-09AmesCR	Cage 2	N on A.L.	13:00	0	0	0	600	1	0	0	0	0	0	0	0	0	0	0	26.2	0.48	20.94	0.04	0.49	20.93166667	0.046666667	-0.006666667	0.005	1.168333333	0.928333333	0.868333333	8.9303224	23.66407068
AmesHtAL_10-27_Male2	Ames	Ht	AL	10-27-09AmesCR	Cage 2	N on A.L.	14:00	0	0	0	600	1	0	0	0	0	0	0	0	0	0	0	26.2	0.48	20.94	0.04	0.49	20.93833333	0.04	-0.001666667	0	0.496666667	0.518333333	12.995	3.9266202	10.51000223
AmesHtAL_10-27_Male2	Ames	Ht	AL	10-27-09AmesCR	Cage 2	N on A.L.	15:00	0	0	0	600	1	0	0	0	0	0	0	0	0	0	0	26.2	0.48	20.94	0.04	0.49	20.935	0.045	-0.005	0.005	1.065	0.693333333	0.86	7.9794458	20.81067932
AmesHtAL_10-27_Male2	Ames	Ht	AL	10-27-09AmesCR	Cage 2	N on A.L.	16:00	0	0	0	600	1	0	0	0	0	0	0	0	0	0	0	26.2	0.481666667	20.94	0.04	0.491666667	20.935	0.043333333	-0.003333333	0.001666667	0.676666667	0.656666667	4.961666667	5.2975352	14.32941741
AmesHtAL_10-27_Male2	Ames	Ht	AL	10-27-09AmesCR	Cage 2	N on A.L.	17:00	0	0	0	600	1	0	0	0	0	0	0	0	0	0	0	26.2	0.48	20.94	0.04	0.49	20.93333333	0.048333333	-0.005	0.006666667	1.138333333	1.001666667	3.286666667	8.8033572	23.58224405
AmesHtAL_10-27_Male2	Ames	Ht	AL	10-27-09AmesCR	Cage 2	N on A.L.	18:00	0	0	0	528.228	1	0	0	0	0	0	0	0	0	0	0	26.2	0.482	20.94	0.04	0.492	20.938	0.042	0	0	0.94	0.636	0.77	7.06821504	18.48591518
AmesDfCR_10-27_Male3	Ames	Df	CR	10-27-09AmesCR	Cage 3	Df on C.R.	14:00	282.755	531.5	456	442.795	103.5	157.165	103	17.785	35	75.5	23.5	78	31.875	0.5	0.5	19	0.48	20.93	0.05	0.51	20.655	0.275	-0.28	0.23	74.325	60.84	0.82	413.352657	1514.774
AmesDfCR_10-27_Male3	Ames	Df	CR	10-27-09AmesCR	Cage 3	Df on C.R.	15:00	0	64.33333333	26	578.6766667	23.66666667	21.32833333	22.66666667	12.80333333	12.33333333	38.33333333	0	0	0	0	0	19	0.48	20.93	0.05	0.51	20.69333333	0.236666667	-0.238333333	0.19	64.10333333	50.79333333	0.791666667	355.222822	1297.745827
AmesDfCR_10-27_Male3	Ames	Df	CR	10-27-09AmesCR	Cage 3	Df on C.R.	16:00	102.2966667	367	317.3333333	514.4316667	74.66666667	85.29	74.33333333	12.45166667	21.5	49.66666667	17	109.5	57.79166667	0	0.5	19	0.48	20.93	0.05	0.51	20.66166667	0.258333333	-0.268333333	0.211666667	71.84166667	56.435	0.785	397.729888	1451.973359
AmesDfCR_10-27_Male3	Ames	Df	CR	10-27-09AmesCR	Cage 3	Df on C.R.	17:00	219.3383333	710.8333333	650.3333333	454.02	129.8333333	145.59	129.8333333	14.60166667	26.66666667	60.5	34.33333333	264.6666667	149.8116667	1.333333333	1.166666667	19	0.48	20.93	0.05	0.506666667	20.63333333	0.291666667	-0.303333333	0.245	80.40333333	65.05333333	0.808333333	446.57467	1634.547933
AmesDfCR_10-27_Male3	Ames	Df	CR	10-27-09AmesCR	Cage 3	Df on C.R.	18:00	40.98	143.3333333	120	558.3533333	46.83333333	41.52	46.33333333	6.193333333	11.83333333	23.33333333	5.666666667	34.66666667	20.22666667	0.166666667	0.166666667	19	0.48	20.93	0.05	0.5	20.695	0.233333333	-0.236666667	0.185	62.995	49.22166667	0.783333333	348.551428	1272.485417
AmesDfCR_10-27_Male3	Ames	Df	CR	10-27-09AmesCR	Cage 3	Df on C.R.	19:00	323.5916667	1006.166667	928.3333333	408.8116667	138.6666667	190.8433333	138.8333333	16.12833333	34	77.83333333	42	380.3333333	202.0716667	1	1.666666667	19	0.48	20.93	0.05	0.51	20.60833333	0.306666667	-0.321666667	0.26	85.915	68.895	0.801666667	476.715624	1743.510934
AmesDfCR_10-27_Male3	Ames	Df	CR	10-27-09AmesCR	Cage 3	Df on C.R.	20:00	326.1433333	1068.166667	946.3333333	372.4916667	123.5	227.3033333	124	25.95833333	40.33333333	121.8333333	43.5	360.3333333	194.0766667	1	1	19	0.48	20.93	0.05	0.51	20.60333333	0.306666667	-0.328333333	0.26	87.35	68.86333333	0.788333333	483.774884	1766.895012
AmesDfCR_10-27_Male3	Ames	Df	CR	10-27-09AmesCR	Cage 3	Df on C.R.	21:00	248.89	758.1666667	708.1666667	446.1	130.1666667	153.475	130.3333333	10.73833333	22.66666667	50	30.66666667	326.1666667	164.4166667	1.333333333	1.5	19	0.48	20.93166667	0.048333333	0.51	20.64166667	0.276666667	-0.291666667	0.228333333	77.92	61.43	0.788333333	431.548938	1576.088291
AmesDfCR_10-27_Male3	Ames	Df	CR	10-27-09AmesCR	Cage 3	Df on C.R.	22:00	28.56833333	84.33333333	77.16666667	578.0833333	24.16666667	21.90166667	23.33333333	1.795	3.833333333	7.166666667	4	35	17.885	0	0.166666667	19	0.48	20.93666667	0.043333333	0.506666667	20.74166667	0.195	-0.195	0.148333333	51.905	40.06	0.775	286.811289	1046.033973
AmesDfCR_10-27_Male3	Ames	Df	CR	10-27-09AmesCR	Cage 3	Df on C.R.	23:00	223.8933333	658.3333333	605.5	470.2333333	99.66666667	129.525	99.66666667	11.68	22.66666667	52.83333333	28.16666667	317.8333333	157.085	1.333333333	1.666666667	19	0.48	20.94	0.04	0.51	20.65166667	0.265	-0.283333333	0.22	75.94	58.84	0.775	419.79702	1530.671356
AmesDfCR_10-27_Male3	Ames	Df	CR	10-27-09AmesCR	Cage 3	Df on C.R.	00:00	231.7633333	579	501.3333333	433.005	106.1666667	166.475	106.5	22.11333333	30.33333333	77.66666667	15	148.8333333	68.76833333	0.666666667	1	19	0.48	20.93833333	0.041666667	0.51	20.675	0.248333333	-0.261666667	0.201666667	69.96166667	54.045	0.773333333	386.62435	1410.056769
AmesDfCR_10-27_Male3	Ames	Df	CR	10-27-09AmesCR	Cage 3	Df on C.R.	01:00	0	15.66666667	11.16666667	595.2733333	14.5	4.728333333	13.5	1.623333333	2.5	4.5	0	0	0	0	0	19	0.48	20.94	0.04	0.51	20.75166667	0.181666667	-0.183333333	0.14	49.275	37.585	0.763333333	271.938678	990.4800536
AmesDfCR_10-27_Male3	Ames	Df	CR	10-27-09AmesCR	Cage 3	Df on C.R.	02:00	206.0683333	519.1666667	464.6666667	459.43	90.5	140.2166667	90.5	13.54	23.33333333	54.5	17.16666667	154.8333333	78.33166667	0.666666667	0.166666667	19	0.48	20.94	0.04	0.51	20.675	0.245	-0.263333333	0.2	70.06833333	53.96	0.771666667	387.085955	1410.633282
AmesDfCR_10-27_Male3	Ames	Df	CR	10-27-09AmesCR	Cage 3	Df on C.R.	03:00	0	18.33333333	13.16666667	593.0516667	15.66666667	6.948333333	14.66666667	1.013333333	3.333333333	5.166666667	0	0	0	0	0	19	0.48	20.94	0.04	0.51	20.76666667	0.173333333	-0.168333333	0.131666667	45.82	35.365	0.773333333	253.188471	923.1875588
AmesDfCR_10-27_Male3	Ames	Df	CR	10-27-09AmesCR	Cage 3	Df on C.R.	04:00	52.19333333	206	156	530.8816667	52.83333333	68.98666667	52.33333333	19.95666667	16.83333333	50	6.333333333	38	19.705	0	0	19	0.48	20.94	0.04	0.51	20.73666667	0.196666667	-0.203333333	0.153333333	54.12333333	41.15333333	0.761666667	298.596514	1087.538344
AmesDfCR_10-27_Male3	Ames	Df	CR	10-27-09AmesCR	Cage 3	Df on C.R.	05:00	0	5.666666667	4.333333333	598.37	6	1.631666667	5	0.045	1.166666667	1.333333333	0	0	0	0	0	19	0.48	20.94	0.04	0.51	20.775	0.166666667	-0.163333333	0.126666667	43.56	33.26333333	0.763333333	240.427406	875.576808
AmesDfCR_10-27_Male3	Ames	Df	CR	10-27-09AmesCR	Cage 3	Df on C.R.	06:00	0	14.5	9.5	594.08	12.5	5.795	11.66666667	2.665	2.166666667	5	0	0	0	0	0	19	0.48	20.93833333	0.041666667	0.51	20.76333333	0.175	-0.171666667	0.131666667	46.465	35.20333333	0.756666667	256.248839	932.1443177
AmesDfCR_10-27_Male3	Ames	Df	CR	10-27-09AmesCR	Cage 3	Df on C.R.	07:00	0	25.66666667	15	589.8116667	18.16666667	10.18833333	17.16666667	4.211666667	4.333333333	10.66666667	0	0	0	0	0	19	0.48	20.94	0.04	0.51	20.77833333	0.163333333	-0.156666667	0.118333333	42.055	32.07	0.765	232.086957	845.5947403
AmesDfCR_10-27_Male3	Ames	Df	CR	10-27-09AmesCR	Cage 3	Df on C.R.	08:00	12.30666667	40.33333333	34.16666667	585.745	18.66666667	14.25833333	17.66666667	2.843333333	3.166666667	6.166666667	2	5	2.791666667	0	0	19	0.48	20.94	0.04	0.51	20.75333333	0.185	-0.181666667	0.143333333	49.025	38.27166667	0.78	271.229104	989.5060521
AmesDfCR_10-27_Male3	Ames	Df	CR	10-27-09AmesCR	Cage 3	Df on C.R.	09:00	93.45333333	221.3333333	193.8333333	529.515	47.33333333	70.33833333	46.83333333	8.458333333	15.5	27.5	9.166666667	57	22.50333333	0.5	0.166666667	19	0.48	20.94	0.04	0.51	20.76	0.181666667	-0.178333333	0.14	47.64833333	37.33	0.786666667	263.714357	962.2628504
AmesDfCR_10-27_Male3	Ames	Df	CR	10-27-09AmesCR	Cage 3	Df on C.R.	10:00	0	2.333333333	2.166666667	599.5233333	3.333333333	0.478333333	2.333333333	0.008333333	0.166666667	0.166666667	0	0	0	0	0	19	0.48	20.94	0.04	0.51	20.76666667	0.175	-0.171666667	0.135	46.015	35.59333333	0.773333333	254.325431	927.2940238
AmesDfCR_10-27_Male3	Ames	Df	CR	10-27-09AmesCR	Cage 3	Df on C.R.	11:00	134.2533333	409.5	361.3333333	499.76	69.66666667	100.1316667	69.33333333	10.81833333	18.16666667	48.16666667	19.33333333	129.5	72.44833333	0.666666667	0	19	0.48	20.94	0.04	0.51	20.69666667	0.23	-0.241666667	0.188333333	64.65	50.215	0.775	357.479547	1303.616667
AmesDfCR_10-27_Male3	Ames	Df	CR	10-27-09AmesCR	Cage 3	Df on C.R.	12:00	36.065	99.16666667	70.83333333	567.2366667	25.83333333	32.76333333	24.83333333	7.79	10.5	28.33333333	2	5	2.146666667	0	0	19	0.48	20.94	0.04	0.51	20.76	0.181666667	-0.18	0.138333333	48.56666667	37.45833333	0.773333333	268.345455	978.7533058
AmesDfCR_10-27_Male3	Ames	Df	CR	10-27-09AmesCR	Cage 3	Df on C.R.	13:00	93.765	332.6666667	302.3333333	530.6533333	70.33333333	69.285	69.83333333	8.841666667	12.5	30.33333333	18	160.1666667	81.53666667	0.166666667	0.5	19	0.48	20.94	0.04	0.51	20.70666667	0.216666667	-0.231666667	0.176666667	62.23	48.28666667	0.776666667	344.061082	1254.907455
AmesDfCR_10-27_Male3	Ames	Df	CR	10-27-09AmesCR	Cage 3	Df on C.R.	14:00	93.245	271	252	547.8766667	47.5	52.10166667	46.83333333	4.845	9.5	19	13	105	48.93333333	0.166666667	0.5	19	0.48	20.94	0.04	0.51	20.73833333	0.196666667	-0.2	0.155	53.725	41.67833333	0.778333333	297.031256	1083.229411
AmesDfCR_10-27_Male3	Ames	Df	CR	10-27-09AmesCR	Cage 3	Df on C.R.	15:00	0	32.16666667	16.66666667	588.1616667	15.5	11.83833333	14.5	5.768333333	4.666666667	15.5	0	0	0	0	0	19	0.48	20.94	0.04	0.51	20.745	0.19	-0.193333333	0.148333333	52.265	40.11333333	0.768333333	288.629057	1051.862786
AmesDfCR_10-27_Male3	Ames	Df	CR	10-27-09AmesCR	Cage 3	Df on C.R.	16:00	295.1466667	944.1666667	875	424.1333333	132	175.3916667	132.1666667	13.085	27.66666667	69.16666667	49.33333333	464.3333333	211.2216667	1.166666667	1.833333333	19	0.481666667	20.94	0.04	0.51	20.62666667	0.28	-0.31	0.24	84.12	64.83833333	0.771666667	464.756663	1694.428876
AmesDfCR_10-27_Male3	Ames	Df	CR	10-27-09AmesCR	Cage 3	Df on C.R.	17:00	349.94	1041.833333	977.8333333	411.0433333	144.6666667	188.6083333	145	16.17333333	27.66666667	64	43	614.6666667	255.9333333	2.666666667	1.666666667	19	0.48	20.94	0.04	0.511666667	20.63333333	0.276666667	-0.306666667	0.235	82.215	63.245	0.768333333	454.136214	1654.498039
AmesDfCR_10-27_Male3	Ames	Df	CR	10-27-09AmesCR	Cage 3	Df on C.R.	18:00	262.67	748	664	375.134	117	152.968	116.6	20.38	29.8	84	21.2	294.6	118.872	0.6	1.6	19	0.482	20.94	0.04	0.512	20.672	0.246	-0.264	0.204	71.782	54.998	0.766	396.3377808	1444.071259
AmesDfCR_10-27_Male4	Ames	Df	CR	10-27-09AmesCR	Cage 4	Df on C.R.	14:00	0	46	32	583.035	29	16.965	28	2.555	7	14	0	0	0	0	0	16.6	0.48	20.93	0.05	0.48	20.71	0.23	-0.225	0.18	65.53	51.87	0.79	317.2238088	1326.033246
AmesDfCR_10-27_Male4	Ames	Df	CR	10-27-09AmesCR	Cage 4	Df on C.R.	15:00	0	33.5	21	588.6116667	18	11.38833333	17	3.123333333	4.166666667	12.5	0	0	0	0	0	16.6	0.48	20.93	0.05	0.48	20.72	0.215	-0.213333333	0.171666667	62.24	49.15833333	0.791666667	301.2255422	1259.981839
AmesDfCR_10-27_Male4	Ames	Df	CR	10-27-09AmesCR	Cage 4	Df on C.R.	16:00	0.15	84	35	567.55	26.33333333	32.45	25.33333333	18.08833333	15.33333333	49	0	0	0	0	0	16.6	0.48	20.93	0.05	0.481666667	20.71666667	0.215	-0.215	0.166666667	62.68333333	48.70666667	0.776666667	302.8360908	1264.285589
AmesDfCR_10-27_Male4	Ames	Df	CR	10-27-09AmesCR	Cage 4	Df on C.R.	17:00	166.3233333	563.8333333	465.5	477.285	117.3333333	122.48	117.1666667	26.875	30.66666667	98.33333333	25.66666667	101.3333333	83.055	1.166666667	0.666666667	16.6	0.48	20.93	0.05	0.481666667	20.66666667	0.265	-0.268333333	0.215	78.08166667	62.78333333	0.803333333	378.6378162	1585.165034
AmesDfCR_10-27_Male4	Ames	Df	CR	10-27-09AmesCR	Cage 4	Df on C.R.	18:00	14.845	131	76.66666667	555.0633333	45	44.86333333	44.5	18.02166667	16.5	54.33333333	2.166666667	7.833333333	4.955	0	0.166666667	16.6	0.48	20.93	0.05	0.48	20.69333333	0.233333333	-0.238333333	0.183333333	69.55666667	53.9	0.775	335.9441932	1402.158952
AmesDfCR_10-27_Male4	Ames	Df	CR	10-27-09AmesCR	Cage 4	Df on C.R.	19:00	362.0683333	1020.833333	963.3333333	410.5783333	138.3333333	189.0283333	138.3333333	11.555	27	57.5	51.33333333	294.8333333	180.6983333	1	2.166666667	16.6	0.48	20.93	0.05	0.48	20.62166667	0.288333333	-0.31	0.24	90.44333333	70.365	0.78	437.0091266	1825.573621
AmesDfCR_10-27_Male4	Ames	Df	CR	10-27-09AmesCR	Cage 4	Df on C.R.	20:00	368.6783333	845.6666667	785	414.1433333	144.6666667	185.5366667	145	15.83166667	25.83333333	60.66666667	39.5	207.6666667	127.8333333	1	2.5	16.6	0.48	20.93	0.05	0.48	20.63333333	0.281666667	-0.298333333	0.235	86.79	67.81666667	0.781666667	419.5529152	1752.498725
AmesDfCR_10-27_Male4	Ames	Df	CR	10-27-09AmesCR	Cage 4	Df on C.R.	21:00	73.94	247.8333333	207.5	545.4	44	54.58	43.33333333	10.72	12.83333333	40.33333333	12	59.66666667	39.44666667	0	0.5	16.6	0.48	20.93166667	0.048333333	0.481666667	20.69666667	0.231666667	-0.238333333	0.181666667	69.525	53.82	0.773333333	335.7542394	1401.247943
AmesDfCR_10-27_Male4	Ames	Df	CR	10-27-09AmesCR	Cage 4	Df on C.R.	22:00	171.0233333	435.1666667	404.3333333	500.2133333	90.66666667	99.68166667	90.66666667	6.436666667	13.83333333	30.83333333	23.66666667	105.1666667	64.66	0.333333333	1	16.6	0.48	20.93666667	0.043333333	0.483333333	20.69	0.233333333	-0.245	0.188333333	71.65333333	54.87333333	0.766666667	345.6359704	1441.136373
AmesDfCR_10-27_Male4	Ames	Df	CR	10-27-09AmesCR	Cage 4	Df on C.R.	23:00	133.5966667	381	343.5	514.22	62.33333333	85.41333333	62.5	9.718333333	18.16666667	37.5	18.66666667	89	46.55	0.166666667	0.666666667	16.6	0.48	20.94	0.04	0.483333333	20.69666667	0.226666667	-0.241666667	0.183333333	70.225	53.54333333	0.761666667	338.5884902	1411.517999
AmesDfCR_10-27_Male4	Ames	Df	CR	10-27-09AmesCR	Cage 4	Df on C.R.	00:00	80.17666667	154.6666667	145	556.5016667	35.16666667	43.36166667	34.5	2.73	5.166666667	9.666666667	5.333333333	26.16666667	14.84166667	0.166666667	0	16.6	0.48	20.93833333	0.041666667	0.483333333	20.71666667	0.208333333	-0.22	0.165	63.92833333	48.32	0.755	307.947347	1282.539423
AmesDfCR_10-27_Male4	Ames	Df	CR	10-27-09AmesCR	Cage 4	Df on C.R.	01:00	135.0133333	381.1666667	342.1666667	511.4783333	78.5	88.085	78.5	10.13666667	17.33333333	39	17.83333333	85.16666667	45.62333333	0	1.333333333	16.6	0.48	20.94	0.04	0.488333333	20.69333333	0.231666667	-0.243333333	0.188333333	71.57833333	55.13166667	0.77	345.4849104	1441.274716
AmesDfCR_10-27_Male4	Ames	Df	CR	10-27-09AmesCR	Cage 4	Df on C.R.	02:00	7.42	91	56.33333333	569.6733333	37.66666667	30.32	36.83333333	11.18666667	12.5	34.66666667	0.666666667	3	1.258333333	0.166666667	0	16.6	0.48	20.94	0.04	0.49	20.735	0.193333333	-0.205	0.151666667	59.49333333	44.43833333	0.746666667	286.2302974	1190.989439
AmesDfCR_10-27_Male4	Ames	Df	CR	10-27-09AmesCR	Cage 4	Df on C.R.	03:00	155.94	349.8333333	316.8333333	507.4633333	78.33333333	92.375	78.16666667	6.601666667	14.33333333	33	17	67.33333333	31.755	0	0.833333333	16.6	0.48	20.94	0.04	0.49	20.72	0.208333333	-0.215	0.168333333	63.73166667	48.93166667	0.771666667	307.507364	1283.378295
AmesDfCR_10-27_Male4	Ames	Df	CR	10-27-09AmesCR	Cage 4	Df on C.R.	04:00	28.36166667	135.8333333	104.3333333	562.3583333	41.5	37.50833333	40.83333333	8.833333333	10.5	31.5	4.5	19.16666667	9.578333333	0	0.166666667	16.6	0.48	20.94	0.04	0.49	20.72333333	0.205	-0.215	0.161666667	63.125	47.36166667	0.75	303.8433124	1264.555799
AmesDfCR_10-27_Male4	Ames	Df	CR	10-27-09AmesCR	Cage 4	Df on C.R.	05:00	260.9533333	575.6666667	536.5	454.4116667	103.6666667	145.4416667	103.3333333	12.04	19	39.16666667	30.66666667	108.6666667	75.99666667	0.333333333	1.166666667	16.6	0.48	20.94	0.04	0.49	20.70166667	0.225	-0.236666667	0.181666667	69.55833333	53.25833333	0.765	335.523184	1398.245917
AmesDfCR_10-27_Male4	Ames	Df	CR	10-27-09AmesCR	Cage 4	Df on C.R.	06:00	0	23.66666667	16	592.315	20.16666667	7.685	19.16666667	1.761666667	3.666666667	7.666666667	0	0	0	0	0	16.6	0.48	20.93833333	0.041666667	0.488333333	20.75833333	0.175	-0.176666667	0.13	51.68	38.22333333	0.738333333	248.3864972	1032.065632
AmesDfCR_10-27_Male4	Ames	Df	CR	10-27-09AmesCR	Cage 4	Df on C.R.	07:00	0	26.83333333	22.83333333	591.2733333	18.5	8.728333333	17.5	1.125	2	4	0	0	0	0	0	16.6	0.48	20.94	0.04	0.49	20.785	0.158333333	-0.155	0.116666667	45.00666667	34.15333333	0.76	216.8905536	903.7812835
AmesDfCR_10-27_Male4	Ames	Df	CR	10-27-09AmesCR	Cage 4	Df on C.R.	08:00	44.33	127	99	549.9583333	50.5	49.82333333	49.83333333	10.90666667	11.16666667	28	1	2	0.806666667	0.333333333	0.166666667	16.6	0.48	20.94	0.04	0.49	20.75833333	0.178333333	-0.178333333	0.135	52.36333333	39.55666667	0.755	252.2232552	1050.374222
AmesDfCR_10-27_Male4	Ames	Df	CR	10-27-09AmesCR	Cage 4	Df on C.R.	09:00	19.26833333	68	57.33333333	576.7783333	34.5	23.22166667	33.5	3.76	5	10.66666667	0	0	0	0	0	16.6	0.48	20.94	0.04	0.49	20.76333333	0.173333333	-0.173333333	0.13	50.64666667	38.43666667	0.761666667	244.0724228	1017.606861
AmesDfCR_10-27_Male4	Ames	Df	CR	10-27-09AmesCR	Cage 4	Df on C.R.	10:00	0	7.833333333	5.333333333	597.2566667	7.333333333	2.743333333	6.333333333	0.738333333	1.333333333	2.5	0	0	0	0	0	16.6	0.48	20.94	0.04	0.49	20.76166667	0.176666667	-0.176666667	0.133333333	51.89166667	39.205	0.756666667	249.9544336	1041.214238
AmesDfCR_10-27_Male4	Ames	Df	CR	10-27-09AmesCR	Cage 4	Df on C.R.	11:00	26.77333333	99.66666667	75.33333333	566.17	37.66666667	33.83166667	36.66666667	7.985	10.16666667	24.33333333	1.5	6	2.841666667	0	0.166666667	16.6	0.48	20.94	0.04	0.49	20.74666667	0.186666667	-0.193333333	0.146666667	56.70666667	42.78	0.753333333	273.1056568	1137.142572
AmesDfCR_10-27_Male4	Ames	Df	CR	10-27-09AmesCR	Cage 4	Df on C.R.	12:00	0	78	41.16666667	572.74	32.33333333	27.26166667	31.33333333	11.19166667	14.16666667	36.83333333	0	0	0	0	0	16.6	0.48	20.94	0.04	0.49	20.75	0.183333333	-0.19	0.14	55.58333333	41.77166667	0.75	267.5881986	1113.659129
AmesDfCR_10-27_Male4	Ames	Df	CR	10-27-09AmesCR	Cage 4	Df on C.R.	13:00	0	21.16666667	12.16666667	591.94	12.66666667	8.063333333	11.66666667	3.136666667	4	9	0	0	0	0	0	16.6	0.48	20.94	0.04	0.49	20.74833333	0.185	-0.191666667	0.143333333	56.21166667	42.185	0.751666667	270.5738248	1126.418435
AmesDfCR_10-27_Male4	Ames	Df	CR	10-27-09AmesCR	Cage 4	Df on C.R.	14:00	161.0033333	432.3333333	381.6666667	490.4	77.33333333	109.4316667	76.66666667	14.41166667	20.5	50.66666667	24.33333333	107.6666667	56.49	0.166666667	1.333333333	16.6	0.48	20.94	0.04	0.49	20.70333333	0.223333333	-0.235	0.18	69.39833333	53.235	0.765	334.8175844	1396.184348
AmesDfCR_10-27_Male4	Ames	Df	CR	10-27-09AmesCR	Cage 4	Df on C.R.	15:00	0	34.33333333	17.5	585.3133333	19.16666667	14.69166667	18.16666667	10.22166667	5	16.83333333	0.166666667	0.166666667	0	0	0	16.6	0.48	20.94	0.04	0.49	20.74333333	0.191666667	-0.196666667	0.148333333	57.775	43.79333333	0.755	278.3892542	1158.84609
AmesDfCR_10-27_Male4	Ames	Df	CR	10-27-09AmesCR	Cage 4	Df on C.R.	16:00	160.165	513.5	457.3333333	485.6216667	92.33333333	114.1016667	92.33333333	15.485	25.16666667	56.16666667	31.83333333	153.1666667	90.39833333	0.333333333	0.833333333	16.6	0.481666667	20.94	0.04	0.49	20.68833333	0.231666667	-0.25	0.191666667	73.56333333	56.08666667	0.76	354.6828708	1477.928129
AmesDfCR_10-27_Male4	Ames	Df	CR	10-27-09AmesCR	Cage 4	Df on C.R.	17:00	205.1966667	569.6666667	515.1666667	491.9966667	83.66666667	107.98	83.33333333	14.07166667	19.66666667	54.5	38.16666667	183.3333333	96.9	1	1.333333333	16.6	0.48	20.94	0.04	0.49	20.67666667	0.241666667	-0.261666667	0.201666667	77.30166667	59.10166667	0.761666667	372.817076	1554.135858
AmesDfCR_10-27_Male4	Ames	Df	CR	10-27-09AmesCR	Cage 4	Df on C.R.	18:00	251.576	582.8	538.2	409.166	92.6	118.688	93	9.708	21	44.6	38.8	170.4	95.76	1	0.6	16.6	0.482	20.94	0.04	0.49	20.676	0.244	-0.262	0.202	77.868	59.208	0.76	375.3304488	1564.275514
AmesHtCR_10-27_Male5	Ames	Ht	CR	10-27-09AmesCR	Cage 5	N on C.R.	14:00	409.075	975.5	838.5	360.27	114.5	239.315	114	32.66	46	137	55	212.5	79.93	3	2.5	30.9	0.48	20.93	0.05	0.49	20.49	0.395	-0.44	0.345	69.745	54.215	0.78	627.2450946	1407.790371
AmesHtCR_10-27_Male5	Ames	Ht	CR	10-27-09AmesCR	Cage 5	N on C.R.	15:00	490.4916667	873	795.5	368.7233333	120.8333333	231.1033333	120.6666667	18.34166667	37	77.5	52.66666667	207	89.00333333	1.833333333	0.333333333	30.9	0.48	20.93	0.05	0.49	20.535	0.345	-0.395	0.298333333	62.69	47.03666667	0.751666667	561.6920424	1256.424227
AmesHtCR_10-27_Male5	Ames	Ht	CR	10-27-09AmesCR	Cage 5	N on C.R.	16:00	475.2283333	681.3333333	613.5	407.8466667	117	191.8783333	117.3333333	18.33	30.33333333	67.83333333	39.33333333	158.5	75.24666667	3.833333333	0.666666667	30.9	0.48	20.93	0.05	0.49	20.555	0.331666667	-0.378333333	0.281666667	59.645	44.65333333	0.748333333	534.2868015	1194.375679
AmesHtCR_10-27_Male5	Ames	Ht	CR	10-27-09AmesCR	Cage 5	N on C.R.	17:00	253.9183333	432.6666667	377.8333333	482.8516667	76.5	116.9833333	76.33333333	16.13666667	24.83333333	54.83333333	23.33333333	144.5	49.7	1.333333333	0.5	30.9	0.48	20.93	0.05	0.49	20.57333333	0.316666667	-0.356666667	0.27	56.46666667	42.52166667	0.751666667	506.1237999	1131.778701
AmesHtCR_10-27_Male5	Ames	Ht	CR	10-27-09AmesCR	Cage 5	N on C.R.	18:00	400.265	641	564.5	426.14	111.8333333	173.6916667	111.3333333	21.42166667	34.5	76.5	36.33333333	211.3333333	77.47833333	1.833333333	1	30.9	0.48	20.93	0.05	0.49	20.54833333	0.336666667	-0.386666667	0.291666667	61.03833333	45.71	0.746666667	546.7848009	1221.90964
AmesHtCR_10-27_Male5	Ames	Ht	CR	10-27-09AmesCR	Cage 5	N on C.R.	19:00	478.6533333	722.6666667	672.1666667	392.5966667	111.6666667	207.0483333	112.1666667	13.715	24	50.5	43.66666667	190.3333333	57.68166667	1.833333333	1.5	30.9	0.48	20.93	0.05	0.49	20.55	0.335	-0.381666667	0.285	60.695	45.16666667	0.746666667	543.3536649	1214.882913
AmesHtCR_10-27_Male5	Ames	Ht	CR	10-27-09AmesCR	Cage 5	N on C.R.	20:00	532.1116667	867	776.8333333	359.72	121	240.09	120.6666667	22.90333333	41.66666667	90.16666667	57	270.8333333	119.1483333	4.5	0.666666667	30.9	0.48	20.93	0.05	0.49	20.51666667	0.358333333	-0.415	0.308333333	65.65333333	48.54166667	0.74	587.3506299	1311.988385
AmesHtCR_10-27_Male5	Ames	Ht	CR	10-27-09AmesCR	Cage 5	N on C.R.	21:00	212.4316667	316.1666667	281	509.1833333	67.5	90.83666667	67.33333333	8.391666667	13.33333333	35.16666667	16.66666667	75	26.77833333	2.666666667	0.166666667	30.9	0.48	20.93166667	0.048333333	0.49	20.62166667	0.278333333	-0.311666667	0.233333333	49.43166667	36.79333333	0.743333333	442.5324651	989.0972031
AmesHtCR_10-27_Male5	Ames	Ht	CR	10-27-09AmesCR	Cage 5	N on C.R.	22:00	379.5233333	591.3333333	533.8333333	426.9033333	101.8333333	172.8433333	101.5	16.77166667	27	57.5	23.83333333	126.8333333	49.085	1.5	0.666666667	30.9	0.48	20.93666667	0.043333333	0.49	20.585	0.306666667	-0.346666667	0.26	55.25333333	41.08833333	0.745	494.6029203	1105.342402
AmesHtCR_10-27_Male5	Ames	Ht	CR	10-27-09AmesCR	Cage 5	N on C.R.	23:00	157.95	251.3333333	229.3333333	517.5466667	53.66666667	82.45333333	52.66666667	5.773333333	12.16666667	22	9.833333333	39.5	12.84666667	0.833333333	0.166666667	30.9	0.48	20.94	0.04	0.49	20.645	0.258333333	-0.293333333	0.215	46.38166667	34.22333333	0.736666667	414.8552115	926.3131987
AmesHtCR_10-27_Male5	Ames	Ht	CR	10-27-09AmesCR	Cage 5	N on C.R.	00:00	93.305	154.1666667	129.8333333	551.2566667	41.33333333	48.74333333	40.5	7.96	10	24.33333333	6.333333333	26.5	8.575	0.5	0.333333333	30.9	0.48	20.93833333	0.041666667	0.49	20.66	0.248333333	-0.275	0.205	43.66833333	32.39333333	0.741666667	390.7998705	873.0737448
AmesHtCR_10-27_Male5	Ames	Ht	CR	10-27-09AmesCR	Cage 5	N on C.R.	01:00	135.5866667	214	196.1666667	527.0083333	50.5	72.875	50.16666667	5.323333333	9.5	17.83333333	8.333333333	29	9.66	0.5	0.333333333	30.9	0.48	20.94	0.04	0.49	20.66	0.248333333	-0.278333333	0.208333333	44.20666667	32.87666667	0.743333333	395.7219006	884.2479665
AmesHtCR_10-27_Male5	Ames	Ht	CR	10-27-09AmesCR	Cage 5	N on C.R.	02:00	157.1066667	340	291.6666667	499.61	56.33333333	100.28	55.66666667	11.96833333	19.16666667	48.33333333	6.833333333	25.66666667	18.12166667	0.833333333	0.166666667	30.9	0.48	20.94	0.04	0.49	20.64166667	0.263333333	-0.295	0.22	46.79666667	34.88833333	0.743333333	419.0128065	936.3079688
AmesHtCR_10-27_Male5	Ames	Ht	CR	10-27-09AmesCR	Cage 5	N on C.R.	03:00	151.14	306.5	269.1666667	520.4416667	52.83333333	79.52666667	52	8.676666667	15	37.33333333	7.666666667	35.33333333	19.11166667	0.666666667	0.166666667	30.9	0.48	20.94	0.04	0.49	20.64166667	0.263333333	-0.295	0.221666667	47.19833333	35.26833333	0.745	422.7093426	944.983061
AmesHtCR_10-27_Male5	Ames	Ht	CR	10-27-09AmesCR	Cage 5	N on C.R.	04:00	110.085	202.8333333	178.1666667	534.5416667	47.33333333	65.31833333	47	7.353333333	12	24.66666667	4.833333333	14.16666667	6.701666667	0.333333333	0.333333333	30.9	0.48	20.94	0.04	0.49	20.675	0.24	-0.265	0.198333333	42.015	31.11833333	0.74	375.9434286	839.448686
AmesHtCR_10-27_Male5	Ames	Ht	CR	10-27-09AmesCR	Cage 5	N on C.R.	05:00	44.98166667	90.83333333	85.33333333	572.695	22.16666667	27.16166667	21.33333333	1.611666667	3.5	5.5	3	12.16666667	4.908333333	0	0	30.9	0.48	20.94	0.04	0.49	20.69833333	0.22	-0.241666667	0.18	38.34	28.28166667	0.736666667	342.9175395	765.9641146
AmesHtCR_10-27_Male5	Ames	Ht	CR	10-27-09AmesCR	Cage 5	N on C.R.	06:00	0	14.5	12	596.0533333	11.16666667	3.888333333	10.33333333	1.24	1.666666667	2.5	0	0	0	0	0	30.9	0.48	20.93833333	0.041666667	0.49	20.73333333	0.193333333	-0.2	0.146666667	31.81	23.34	0.736666667	284.3574354	634.8792872
AmesHtCR_10-27_Male5	Ames	Ht	CR	10-27-09AmesCR	Cage 5	N on C.R.	07:00	73.395	120.6666667	111	555.9416667	37	44.045	36.16666667	2.606666667	5.5	9.666666667	2.5	5	2.833333333	0	0	30.9	0.48	20.94	0.04	0.49	20.7	0.22	-0.238333333	0.18	37.89333333	28.095	0.741666667	339.0999063	757.397369
AmesHtCR_10-27_Male5	Ames	Ht	CR	10-27-09AmesCR	Cage 5	N on C.R.	08:00	58.305	120.5	99.66666667	562.7116667	35.83333333	37.29666667	34.83333333	4.761666667	9.666666667	20.83333333	2.833333333	8.333333333	3.056666667	0.166666667	0.166666667	30.9	0.48	20.94	0.04	0.49	20.68333333	0.233333333	-0.25	0.188333333	40.06166667	30.135	0.751666667	359.0409432	802.8149769
AmesHtCR_10-27_Male5	Ames	Ht	CR	10-27-09AmesCR	Cage 5	N on C.R.	09:00	0.45	17.16666667	16.5	595.2116667	15.33333333	4.79	14.33333333	0.1	0.5	0.666666667	0	0	0	0	0	30.9	0.48	20.94	0.04	0.49	20.69833333	0.22	-0.24	0.175	38.02833333	28.10333333	0.741666667	340.1940135	759.9815744
AmesHtCR_10-27_Male5	Ames	Ht	CR	10-27-09AmesCR	Cage 5	N on C.R.	10:00	251.6133333	490.5	414.8333333	462.0466667	77.16666667	137.8416667	77	22.61166667	28.16666667	75.66666667	25.66666667	119	53.42666667	1	0.5	30.9	0.48	20.94	0.04	0.49	20.60166667	0.295	-0.335	0.253333333	53.73	40.495	0.753333333	481.6368477	1077.161409
AmesHtCR_10-27_Male5	Ames	Ht	CR	10-27-09AmesCR	Cage 5	N on C.R.	11:00	5.621666667	39.5	28.83333333	586.685	22.16666667	13.315	21.16666667	4.775	5.166666667	10.66666667	0.166666667	1	0.195	0	0	30.9	0.48	20.94	0.04	0.49	20.68333333	0.233333333	-0.255	0.191666667	40.70833333	30.34333333	0.745	364.4910543	814.6740134
AmesHtCR_10-27_Male5	Ames	Ht	CR	10-27-09AmesCR	Cage 5	N on C.R.	12:00	2.71	26.5	18	593.0183333	18.33333333	6.981666667	17.33333333	2.015	4.833333333	8.5	0	0	0	0	0	30.9	0.48	20.94	0.04	0.49	20.67	0.243333333	-0.27	0.2	42.615	31.895	0.75	381.7248804	853.7198631
AmesHtCR_10-27_Male5	Ames	Ht	CR	10-27-09AmesCR	Cage 5	N on C.R.	13:00	136.7633333	344	281.3333333	518.215	51	81.58	50.5	17.50333333	20.83333333	62.66666667	15.16666667	76.66666667	36.76	0.5	0.166666667	30.9	0.48	20.94	0.04	0.49	20.62	0.28	-0.32	0.24	50.75333333	38.26833333	0.751666667	454.9747827	1017.405153
AmesHtCR_10-27_Male5	Ames	Ht	CR	10-27-09AmesCR	Cage 5	N on C.R.	14:00	187.5383333	403.1666667	357.3333333	514.19	46.5	85.615	46.16666667	9.306666667	16	45.83333333	11	72.33333333	35.12833333	0.333333333	0.166666667	30.9	0.48	20.94	0.04	0.49	20.64666667	0.256666667	-0.293333333	0.216666667	46.40166667	34.42333333	0.741666667	415.2642039	927.7006845
AmesHtCR_10-27_Male5	Ames	Ht	CR	10-27-09AmesCR	Cage 5	N on C.R.	15:00	52.38166667	185.8333333	147	557.495	28.83333333	42.48	28	9.688333333	14.5	38.83333333	2.666666667	14	8.378333333	0.333333333	0	30.9	0.48	20.94	0.04	0.491666667	20.635	0.27	-0.303333333	0.23	48.16	36.39166667	0.753333333	431.8248117	965.9822686
AmesHtCR_10-27_Male5	Ames	Ht	CR	10-27-09AmesCR	Cage 5	N on C.R.	16:00	440.3233333	1032.666667	934.3333333	393.2666667	106.8333333	206.57	106.8333333	19.26333333	42	98.33333333	50.16666667	308.8333333	149.0116667	1.833333333	0.666666667	30.9	0.481666667	20.94	0.04	0.5	20.53333333	0.343333333	-0.403333333	0.301666667	64.99333333	48.33166667	0.745	581.7914109	1300.377462
AmesHtCR_10-27_Male5	Ames	Ht	CR	10-27-09AmesCR	Cage 5	N on C.R.	17:00	70.43833333	165.5	141	553.4083333	43.66666667	46.59166667	42.66666667	7.503333333	10.5	24.5	11.16666667	55.33333333	21.62333333	0.5	0.166666667	30.9	0.48	20.94	0.04	0.491666667	20.63333333	0.268333333	-0.305	0.225	48.76833333	36.12833333	0.74	436.3812948	974.8045268
AmesHtCR_10-27_Male5	Ames	Ht	CR	10-27-09AmesCR	Cage 5	N on C.R.	18:00	144.124	294.6	269.4	467.112	42.2	61.12	41.2	5.382	11	25.2	13.8	83.6	29.774	0.4	0	30.9	0.482	20.94	0.04	0.498	20.606	0.288	-0.33	0.248	53.376	39.684	0.742	477.7875914	1067.504591
AmesHtCR_10-27_Male6	Ames	Ht	CR	10-27-09AmesCR	Cage 6	N on C.R.	14:00	881.205	1195.5	1098.5	253.25	121.5	346.855	121.5	20.12	48	97	71.5	321	120.495	3.5	5.5	25.3	0.48	20.93	0.05	0.49	20.575	0.32	-0.355	0.27	68.765	52.255	0.755	505.1346894	1379.407877
AmesHtCR_10-27_Male6	Ames	Ht	CR	10-27-09AmesCR	Cage 6	N on C.R.	15:00	862.185	1075.166667	996.6666667	277.7366667	129.8333333	321.9	130.3333333	17.41666667	37.83333333	78.5	59.83333333	184.5	62.64666667	1.833333333	3.333333333	25.3	0.48	20.93	0.05	0.49	20.605	0.296666667	-0.328333333	0.248333333	63.11666667	47.85166667	0.758333333	463.5300791	1267.112708
AmesHtCR_10-27_Male6	Ames	Ht	CR	10-27-09AmesCR	Cage 6	N on C.R.	16:00	676.7383333	1039.166667	938.3333333	311.4316667	137	288.3816667	137.5	25.35833333	42.16666667	100.8333333	55.83333333	246.1666667	92.32333333	1.833333333	3.833333333	25.3	0.48	20.93	0.05	0.49	20.59	0.306666667	-0.343333333	0.258333333	66.03	49.98	0.756666667	484.843887	1324.983469
AmesHtCR_10-27_Male6	Ames	Ht	CR	10-27-09AmesCR	Cage 6	N on C.R.	17:00	609.9133333	881.8333333	806.6666667	339.185	139	260.19	139.6666667	19.20666667	31.16666667	75.16666667	39.5	173.3333333	68.35166667	0.833333333	3.5	25.3	0.48	20.93	0.05	0.488333333	20.60666667	0.298333333	-0.33	0.25	62.91666667	47.81833333	0.758333333	462.1815891	1263.029922
AmesHtCR_10-27_Male6	Ames	Ht	CR	10-27-09AmesCR	Cage 6	N on C.R.	18:00	568.6266667	848	794.8333333	367.4066667	138.3333333	232.4533333	138.6666667	13.34666667	24.5	53.16666667	55	215.8333333	94.775	1	2.833333333	25.3	0.48	20.93	0.05	0.488333333	20.60333333	0.293333333	-0.328333333	0.245	63.10333333	47.14333333	0.746666667	462.7220224	1263.102386
AmesHtCR_10-27_Male6	Ames	Ht	CR	10-27-09AmesCR	Cage 6	N on C.R.	19:00	839.3166667	1040.666667	965.1666667	311.3433333	123.6666667	288.2583333	123.6666667	15.495	33	75.5	56.66666667	245.5	90.67666667	2.5	4.833333333	25.3	0.48	20.93	0.05	0.49	20.57833333	0.311666667	-0.353333333	0.266666667	67.885	50.79333333	0.748333333	497.8638995	1359.421976
AmesHtCR_10-27_Male6	Ames	Ht	CR	10-27-09AmesCR	Cage 6	N on C.R.	20:00	922.435	1003.166667	938.8333333	290.11	120.5	309.7483333	120.6666667	12.80333333	30.33333333	64.33333333	42.33333333	144	47.16833333	2.166666667	6	25.3	0.48	20.93	0.05	0.485	20.59833333	0.296666667	-0.333333333	0.248333333	63.93333333	47.475	0.743333333	468.5148875	1278.652893
AmesHtCR_10-27_Male6	Ames	Ht	CR	10-27-09AmesCR	Cage 6	N on C.R.	21:00	483.0266667	554.1666667	519.5	430.835	124.8333333	169.0866667	124.5	9.736666667	19	34.66666667	29.33333333	116	48.525	0.666666667	4.5	25.3	0.48	20.93166667	0.048333333	0.488333333	20.65833333	0.253333333	-0.276666667	0.206666667	52.97	39.63	0.748333333	388.4747196	1060.68817
AmesHtCR_10-27_Male6	Ames	Ht	CR	10-27-09AmesCR	Cage 6	N on C.R.	22:00	370.6833333	395.6666667	368.8333333	474.0466667	92	125.8516667	91.5	6.693333333	13.16666667	26.83333333	28.16666667	76.83333333	30.84166667	1	2.666666667	25.3	0.48	20.93666667	0.043333333	0.488333333	20.67166667	0.24	-0.265	0.196666667	50.71166667	37.45833333	0.738333333	371.4221148	1012.908098
AmesHtCR_10-27_Male6	Ames	Ht	CR	10-27-09AmesCR	Cage 6	N on C.R.	23:00	373.5883333	428.5	399.3333333	462.21	102.1666667	137.7233333	101.6666667	7.336666667	16	29.16666667	25.16666667	81.66666667	35.69666667	0.333333333	2.666666667	25.3	0.48	20.94	0.04	0.49	20.68	0.228333333	-0.256666667	0.188333333	49.15666667	35.90833333	0.73	359.6247501	979.7283393
AmesHtCR_10-27_Male6	Ames	Ht	CR	10-27-09AmesCR	Cage 6	N on C.R.	00:00	66.31	77.16666667	72.5	573.5183333	23	26.47166667	22.16666667	1.446666667	2.333333333	4.666666667	2.333333333	12.66666667	5.365	0	0.666666667	25.3	0.48	20.93833333	0.041666667	0.49	20.72166667	0.2	-0.215	0.155	41.33833333	29.95666667	0.723333333	302.1821121	822.7940246
AmesHtCR_10-27_Male6	Ames	Ht	CR	10-27-09AmesCR	Cage 6	N on C.R.	01:00	231.8216667	273	251.8333333	510.27	51.83333333	89.61666667	51	6.288333333	8.666666667	21.16666667	10.16666667	40.16666667	13.93166667	0.666666667	1.333333333	25.3	0.48	20.94	0.04	0.49	20.68166667	0.231666667	-0.255	0.191666667	49.25833333	37.035	0.75	361.4388866	987.1893289
AmesHtCR_10-27_Male6	Ames	Ht	CR	10-27-09AmesCR	Cage 6	N on C.R.	02:00	98.525	101.3333333	96.5	567.775	21.16666667	32.22	20.33333333	1.183333333	2.666666667	4.833333333	3.666666667	13	5.065	0.166666667	1.166666667	25.3	0.48	20.94	0.04	0.49	20.73	0.195	-0.206666667	0.148333333	39.83833333	28.845	0.723333333	291.1920704	793.2598683
AmesHtCR_10-27_Male6	Ames	Ht	CR	10-27-09AmesCR	Cage 6	N on C.R.	03:00	0.19	9.5	4.833333333	597.45	4.166666667	2.55	3.166666667	1.318333333	1.333333333	4.666666667	0	0	0	0	0	25.3	0.48	20.94	0.04	0.49	20.745	0.183333333	-0.191666667	0.141666667	37	27.43	0.741666667	271.0967358	739.7770699
AmesHtCR_10-27_Male6	Ames	Ht	CR	10-27-09AmesCR	Cage 6	N on C.R.	04:00	17.84833333	23.83333333	20.16666667	594.45	5.5	5.55	4.5	0.911666667	1.333333333	3.666666667	1.166666667	5.666666667	2.431666667	0	0.166666667	25.3	0.48	20.94	0.04	0.49	20.76833333	0.168333333	-0.166666667	0.126666667	32.59	24.36166667	0.746666667	238.9893913	652.5875796
AmesHtCR_10-27_Male6	Ames	Ht	CR	10-27-09AmesCR	Cage 6	N on C.R.	05:00	0.316666667	0.833333333	0.833333333	599.86	1.5	0.14	0.5	0	0	0	0.333333333	0.333333333	0	0	0	25.3	0.48	20.94	0.04	0.49	20.76666667	0.17	-0.171666667	0.128333333	33.09	24.84	0.751666667	242.762355	663.2807232
AmesHtCR_10-27_Male6	Ames	Ht	CR	10-27-09AmesCR	Cage 6	N on C.R.	06:00	30.09666667	49.33333333	39.5	584.8633333	12.66666667	15.13833333	11.66666667	3.403333333	4.5	9.833333333	0.833333333	5	2.096666667	0	0.166666667	25.3	0.48	20.93833333	0.041666667	0.49	20.71166667	0.216666667	-0.228333333	0.168333333	44.1	33.12166667	0.75	323.5533763	883.7365298
AmesHtCR_10-27_Male6	Ames	Ht	CR	10-27-09AmesCR	Cage 6	N on C.R.	07:00	16.81666667	20.83333333	20.16666667	594.42	3.333333333	5.58	2.333333333	0.195	0.333333333	0.666666667	0.5	0.833333333	0.385	0	0.166666667	25.3	0.48	20.94	0.04	0.49	20.78	0.161666667	-0.155	0.118333333	30.30833333	22.88	0.753333333	222.4851893	607.7986667
AmesHtCR_10-27_Male6	Ames	Ht	CR	10-27-09AmesCR	Cage 6	N on C.R.	08:00	0.488333333	3.666666667	3.5	599.4816667	1.833333333	0.518333333	0.833333333	0	0.166666667	0.166666667	0.166666667	2.666666667	1.476666667	0	0	25.3	0.48	20.94	0.04	0.49	20.78833333	0.155	-0.148333333	0.113333333	28.725	21.56166667	0.75	210.7372102	575.1273988
AmesHtCR_10-27_Male6	Ames	Ht	CR	10-27-09AmesCR	Cage 6	N on C.R.	09:00	41.75	71	59.66666667	580.5383333	12.5	19.33666667	11.66666667	3.563333333	3.333333333	11.33333333	2.333333333	13.66666667	8.265	0.166666667	0.166666667	25.3	0.48	20.94	0.04	0.49	20.72	0.205	-0.216666667	0.163333333	42.105	31.72833333	0.755	309.0232574	844.5878058
AmesHtCR_10-27_Male6	Ames	Ht	CR	10-27-09AmesCR	Cage 6	N on C.R.	10:00	0	1.333333333	1.333333333	600	1.333333333	0	0.333333333	0	0	0	0	0	0	0	0	25.3	0.48	20.94	0.04	0.49	20.74833333	0.181666667	-0.19	0.14	36.71666667	27.315	0.746666667	269.1174409	734.6559955
AmesHtCR_10-27_Male6	Ames	Ht	CR	10-27-09AmesCR	Cage 6	N on C.R.	11:00	0	0.666666667	0.666666667	599.9816667	1.333333333	0.018333333	0.333333333	0	0	0	0	0	0	0	0	25.3	0.48	20.94	0.04	0.49	20.73166667	0.191666667	-0.206666667	0.151666667	39.61833333	29.46833333	0.743333333	290.379991	792.2572999
AmesHtCR_10-27_Male6	Ames	Ht	CR	10-27-09AmesCR	Cage 6	N on C.R.	12:00	382.01	455.1666667	426.5	473.705	60.83333333	126.1933333	60.33333333	6.78	13.16666667	28.66666667	22.66666667	96.5	42.44	1.833333333	1.5	25.3	0.48	20.94	0.04	0.49	20.7	0.223333333	-0.238333333	0.183333333	46.61833333	35.51666667	0.761666667	342.5420889	937.1507388
AmesHtCR_10-27_Male6	Ames	Ht	CR	10-27-09AmesCR	Cage 6	N on C.R.	13:00	0	15.33333333	11.5	594.5033333	14.16666667	5.498333333	13.16666667	1.79	2.5	3.833333333	0	0	0	0	0	25.3	0.48	20.94	0.04	0.49	20.72166667	0.201666667	-0.218333333	0.161666667	42.41	31.485	0.743333333	310.7805195	848.3564628
AmesHtCR_10-27_Male6	Ames	Ht	CR	10-27-09AmesCR	Cage 6	N on C.R.	14:00	173.6433333	245.6666667	222.8333333	536.4033333	38.66666667	63.60666667	38	5.136666667	9.333333333	22.83333333	11.66666667	58.33333333	23.90333333	0.5	1.166666667	25.3	0.48	20.94	0.04	0.49	20.71166667	0.211666667	-0.226666667	0.171666667	44.015	33.075	0.751666667	322.9472136	882.1362582
AmesHtCR_10-27_Male6	Ames	Ht	CR	10-27-09AmesCR	Cage 6	N on C.R.	15:00	342.03	433.3333333	405.8333333	481.4633333	65.66666667	118.385	65.16666667	6.37	11.33333333	27.5	19.16666667	70.66666667	25.98333333	1.166666667	1.666666667	25.3	0.48	20.94	0.04	0.49	20.68	0.238333333	-0.26	0.196666667	50.65666667	38.18833333	0.75	371.8030569	1015.117056
AmesHtCR_10-27_Male6	Ames	Ht	CR	10-27-09AmesCR	Cage 6	N on C.R.	16:00	498.7633333	669.3333333	619.3333333	417.6766667	105.8333333	182.1516667	106.1666667	11.91	23	50	32.66666667	132.6666667	45.38333333	1	1.5	25.3	0.481666667	20.94	0.04	0.491666667	20.655	0.253333333	-0.283333333	0.211666667	55.33	41.27833333	0.748333333	405.6633119	1107.981481
AmesHtCR_10-27_Male6	Ames	Ht	CR	10-27-09AmesCR	Cage 6	N on C.R.	17:00	514.96	656.5	610.5	438.6416667	89.66666667	161.3516667	89.66666667	10.52	21.33333333	46	32.83333333	141.6666667	45.54833333	2	1.833333333	25.3	0.48	20.94	0.04	0.49	20.63666667	0.268333333	-0.301666667	0.223333333	58.595	43.64	0.745	429.5259177	1172.423911
AmesHtCR_10-27_Male6	Ames	Ht	CR	10-27-09AmesCR	Cage 6	N on C.R.	18:00	341.334	448	419.4	417.758	63.2	110.292	63	6.474	13.4	28.6	17.4	83.2	30.756	1.8	1.8	25.3	0.482	20.94	0.04	0.49	20.664	0.246	-0.274	0.206	53.406	40.072	0.75	391.790062	1069.878788
AmesDfAL_10-27_Male7	Ames	Df	AL	10-27-09AmesCR	Cage 7	Df on A.L.	14:00	0	19.5	16.5	593.665	19.5	6.335	18.5	0.4	2	3	0	0	0	0	0	22.1	0.48	20.93	0.05	0.49	20.73	0.22	-0.2	0.17	44.845	37.63	0.84	290.9123997	918.4617813
AmesDfAL_10-27_Male7	Ames	Df	AL	10-27-09AmesCR	Cage 7	Df on A.L.	15:00	51.81666667	347.8333333	236.8333333	489.9466667	98.16666667	109.6866667	97.83333333	31.43666667	37.5	111	15.16666667	65	45.36833333	0.166666667	0.166666667	22.1	0.48	20.93	0.05	0.49	20.66166667	0.276666667	-0.271666667	0.23	60.50333333	51.13833333	0.845	392.8170467	1241.27041
AmesDfAL_10-27_Male7	Ames	Df	AL	10-27-09AmesCR	Cage 7	Df on A.L.	16:00	29.165	113.5	80.16666667	561.3683333	44.5	38.53333333	43.83333333	11.25833333	13.83333333	33.33333333	5.833333333	15.33333333	6.895	0.166666667	0.166666667	22.1	0.48	20.93	0.05	0.49	20.70333333	0.236666667	-0.23	0.188333333	51.28	41.89333333	0.813333333	331.6470976	1043.902068
AmesDfAL_10-27_Male7	Ames	Df	AL	10-27-09AmesCR	Cage 7	Df on A.L.	17:00	199.985	797.5	722.6666667	428.1933333	137.3333333	171.6416667	137.5	17.39833333	32.5	74.83333333	27.16666667	205	144.1633333	1.5	0.333333333	22.1	0.48	20.93	0.05	0.49	20.62666667	0.291666667	-0.305	0.246666667	67.89833333	54.80333333	0.808333333	438.5320901	1380.290234
AmesDfAL_10-27_Male7	Ames	Df	AL	10-27-09AmesCR	Cage 7	Df on A.L.	18:00	123.5316667	484.5	407.3333333	472.1533333	107.1666667	127.5083333	107.5	23.15666667	29.83333333	77.16666667	11.5	84.5	58.70666667	1	0.666666667	22.1	0.48	20.93	0.05	0.49	20.66833333	0.256666667	-0.263333333	0.21	58.56833333	46.535	0.795	377.617396	1186.825527
AmesDfAL_10-27_Male7	Ames	Df	AL	10-27-09AmesCR	Cage 7	Df on A.L.	19:00	164.6033333	557.6666667	512.3333333	479.2516667	101.5	120.3616667	101.5	11.73333333	20.16666667	45.33333333	19.83333333	137.1666667	88.28833333	1.333333333	0.166666667	22.1	0.48	20.93	0.05	0.49	20.65	0.266666667	-0.28	0.218333333	62.37	48.615	0.781666667	401.2928829	1259.630536
AmesDfAL_10-27_Male7	Ames	Df	AL	10-27-09AmesCR	Cage 7	Df on A.L.	20:00	312.65	1050.833333	989.8333333	419.0916667	137.8333333	180.7166667	138	11.605	28.33333333	61	26	278.1666667	186.0966667	3.666666667	1.5	22.1	0.48	20.93	0.05	0.49	20.60833333	0.301666667	-0.325	0.251666667	72.50333333	55.925	0.77	465.9685771	1460.0464
AmesDfAL_10-27_Male7	Ames	Df	AL	10-27-09AmesCR	Cage 7	Df on A.L.	21:00	196.6383333	683.5	637	455.6666667	134.5	144.04	134.8333333	12.08	25.33333333	46.5	17.33333333	143	101.32	2.833333333	1	22.1	0.48	20.93166667	0.048333333	0.491666667	20.64666667	0.266666667	-0.288333333	0.221666667	64.42166667	49.67	0.77	414.0099743	1297.091172
AmesDfAL_10-27_Male7	Ames	Df	AL	10-27-09AmesCR	Cage 7	Df on A.L.	22:00	204.28	714.8333333	658	463.8783333	117.5	135.8983333	117.1666667	14.44833333	23.33333333	56.83333333	30.83333333	193.8333333	134.8216667	3.833333333	0.5	22.1	0.48	20.93666667	0.043333333	0.49	20.63833333	0.268333333	-0.301666667	0.226666667	66.93666667	50.42166667	0.753333333	429.1178437	1342.092409
AmesDfAL_10-27_Male7	Ames	Df	AL	10-27-09AmesCR	Cage 7	Df on A.L.	23:00	136.565	396.3333333	362.6666667	509.9333333	84.16666667	89.88	83.66666667	10.035	15.5	33.66666667	18.66666667	107.6666667	70.25	2.333333333	1	22.1	0.48	20.94	0.04	0.49	20.67333333	0.241666667	-0.261666667	0.195	58.925	44.06666667	0.748333333	377.4723095	1179.962501
AmesDfAL_10-27_Male7	Ames	Df	AL	10-27-09AmesCR	Cage 7	Df on A.L.	00:00	67.10833333	192.1666667	180.5	563.155	41.33333333	36.845	40.33333333	3.803333333	5.5	11.66666667	8.833333333	51.5	31.29166667	0.833333333	0.166666667	22.1	0.48	20.93833333	0.041666667	0.49	20.715	0.206666667	-0.216666667	0.166666667	49.33166667	36.78166667	0.745	315.919279	986.8807188
AmesDfAL_10-27_Male7	Ames	Df	AL	10-27-09AmesCR	Cage 7	Df on A.L.	01:00	95.00833333	255.3333333	233	532.7966667	67.66666667	67.19833333	66.83333333	5.325	11.16666667	22.33333333	11	60.33333333	46.78333333	1.333333333	0.333333333	22.1	0.48	20.94	0.04	0.493333333	20.695	0.225	-0.243333333	0.18	54.37	40.72666667	0.75	348.3520898	1089.345363
AmesDfAL_10-27_Male7	Ames	Df	AL	10-27-09AmesCR	Cage 7	Df on A.L.	02:00	44.17	115.8333333	106	565.9183333	34.83333333	33.96666667	34	3.008333333	6.333333333	9.833333333	6.333333333	34	17.39166667	0.166666667	0.166666667	22.1	0.48	20.94	0.04	0.496666667	20.72166667	0.201666667	-0.216666667	0.16	48.25333333	35.74166667	0.74	308.8039851	964.4190126
AmesDfAL_10-27_Male7	Ames	Df	AL	10-27-09AmesCR	Cage 7	Df on A.L.	03:00	46.425	99.5	77.83333333	569.0666667	27.5	30.95333333	26.66666667	8.633333333	6.833333333	21.66666667	5.666666667	23.5	9.838333333	0.333333333	0.166666667	22.1	0.48	20.94	0.04	0.5	20.71166667	0.211666667	-0.225	0.17	51.04333333	38.18833333	0.748333333	326.9966609	1022.382413
AmesDfAL_10-27_Male7	Ames	Df	AL	10-27-09AmesCR	Cage 7	Df on A.L.	04:00	3.92	4.833333333	4.333333333	598.1133333	3.5	1.886666667	2.5	0.031666667	0.333333333	0.5	0	0	0	0	0	22.1	0.48	20.94	0.04	0.5	20.75333333	0.175	-0.183333333	0.133333333	41.04666667	29.87833333	0.728333333	262.2172293	817.7754725
AmesDfAL_10-27_Male7	Ames	Df	AL	10-27-09AmesCR	Cage 7	Df on A.L.	05:00	44.54166667	76.16666667	72	576.4	22.83333333	23.51666667	22.16666667	1.336666667	2.333333333	4.166666667	8.333333333	30	13.94666667	0.5	0	22.1	0.48	20.94	0.04	0.495	20.755	0.181666667	-0.185	0.141666667	41.65833333	31.475	0.755	267.147673	835.5540945
AmesDfAL_10-27_Male7	Ames	Df	AL	10-27-09AmesCR	Cage 7	Df on A.L.	06:00	0	0.333333333	0.333333333	599.9633333	1.5	0.036666667	0.5	0	0	0	0	0	0	0	0	22.1	0.48	20.93833333	0.041666667	0.5	20.74666667	0.183333333	-0.191666667	0.143333333	42.85	31.81666667	0.741666667	274.293266	856.6596682
AmesDfAL_10-27_Male7	Ames	Df	AL	10-27-09AmesCR	Cage 7	Df on A.L.	07:00	44.81166667	112.3333333	92.5	566.2683333	28.16666667	33.695	27.33333333	4.981666667	8	19.83333333	4.333333333	20.83333333	12.815	0.166666667	0	22.1	0.48	20.94	0.04	0.495	20.755	0.181666667	-0.185	0.138333333	41.14166667	31.17666667	0.756666667	263.9161447	825.7346629
AmesDfAL_10-27_Male7	Ames	Df	AL	10-27-09AmesCR	Cage 7	Df on A.L.	08:00	31.375	96	84.83333333	573.0916667	28.16666667	26.90833333	27.16666667	3.221666667	4.833333333	11.16666667	7.333333333	24.83333333	10.32833333	0.333333333	0.166666667	22.1	0.48	20.94	0.04	0.495	20.73833333	0.193333333	-0.198333333	0.151666667	44.27833333	33.61666667	0.756666667	284.0933121	889.150378
AmesDfAL_10-27_Male7	Ames	Df	AL	10-27-09AmesCR	Cage 7	Df on A.L.	09:00	0	6	5.833333333	597.7416667	6.666666667	2.176666667	6.166666667	0	0.166666667	0.166666667	0	0	0	0	0	22.1	0.48	20.94	0.04	0.493333333	20.77166667	0.165	-0.165	0.123333333	36.95666667	27.40333333	0.74	236.5353276	738.4691436
AmesDfAL_10-27_Male7	Ames	Df	AL	10-27-09AmesCR	Cage 7	Df on A.L.	10:00	102.995	241.1666667	211.3333333	529.44	64	70.34833333	63.66666667	7.811666667	15.5	29.83333333	17	54.33333333	29.705	0.5	0.333333333	22.1	0.48	20.94	0.04	0.5	20.7	0.22	-0.238333333	0.178333333	53.785	40.50166667	0.755	344.793371	1079.083678
AmesDfAL_10-27_Male7	Ames	Df	AL	10-27-09AmesCR	Cage 7	Df on A.L.	11:00	0	0.666666667	0.5	599.6466667	1.333333333	0.353333333	0.333333333	0.083333333	0.166666667	0.166666667	0	0	0	0	0	22.1	0.48	20.94	0.04	0.5	20.74666667	0.183333333	-0.19	0.143333333	43.08166667	32.17833333	0.746666667	275.9447106	862.440343
AmesDfAL_10-27_Male7	Ames	Df	AL	10-27-09AmesCR	Cage 7	Df on A.L.	12:00	39.71666667	104	84.83333333	571.4583333	37.66666667	28.535	37	7.006666667	8.833333333	19.16666667	2.666666667	17.66666667	7.295	0.333333333	0.166666667	22.1	0.48	20.94	0.04	0.5	20.70833333	0.218333333	-0.23	0.175	51.92833333	39.69	0.765	333.4120699	1044.193329
AmesDfAL_10-27_Male7	Ames	Df	AL	10-27-09AmesCR	Cage 7	Df on A.L.	13:00	12.28166667	29.16666667	26.83333333	591.185	14.5	8.815	13.5	0.618333333	1.333333333	2.333333333	1	4	1.976666667	0.166666667	0	22.1	0.48	20.94	0.04	0.5	20.75	0.183333333	-0.188333333	0.141666667	42.81	32.02166667	0.748333333	274.2457289	857.3645751
AmesDfAL_10-27_Male7	Ames	Df	AL	10-27-09AmesCR	Cage 7	Df on A.L.	14:00	65.17833333	192.3333333	175	548.4566667	46.83333333	51.54833333	46.16666667	5.28	9	17.33333333	11.16666667	33	14.10833333	0	0.333333333	22.1	0.48	20.94	0.04	0.5	20.70833333	0.213333333	-0.23	0.17	51.85166667	38.775	0.746666667	332.1589778	1037.8329
AmesDfAL_10-27_Male7	Ames	Df	AL	10-27-09AmesCR	Cage 7	Df on A.L.	15:00	59.62833333	206	188.8333333	550.275	53	49.70166667	52.16666667	4.116666667	9.166666667	17.16666667	7.666666667	40.16666667	19.385	0.333333333	0.166666667	22.1	0.48	20.94	0.04	0.5	20.715	0.208333333	-0.225	0.168333333	50.855	37.81833333	0.745	325.5866146	1017.396204
AmesDfAL_10-27_Male7	Ames	Df	AL	10-27-09AmesCR	Cage 7	Df on A.L.	16:00	133.3266667	407.5	391.3333333	533.68	56.5	66.255	56	4.54	6.833333333	16.16666667	15.16666667	117	82.32166667	1.833333333	0.333333333	22.1	0.481666667	20.94	0.04	0.5	20.69166667	0.226666667	-0.245	0.185	55.94	41.97166667	0.751666667	358.4724533	1121.338968
AmesDfAL_10-27_Male7	Ames	Df	AL	10-27-09AmesCR	Cage 7	Df on A.L.	17:00	343.76	947.3333333	901.1666667	445.275	123.1666667	154.4516667	123	9.406666667	20.83333333	46.16666667	30.16666667	254.6666667	172.5933333	5.5	1.833333333	22.1	0.48	20.94	0.04	0.5	20.64166667	0.263333333	-0.296666667	0.221666667	66.91	50.04	0.748333333	428.6256546	1339.949026
AmesDfAL_10-27_Male7	Ames	Df	AL	10-27-09AmesCR	Cage 7	Df on A.L.	18:00	140.67	315.2	302.8	461.728	59.2	66.48	58.6	3.174	6.4	12.4	8	81.2	49.202	4.4	0.4	22.1	0.482	20.94	0.04	0.5	20.726	0.2	-0.21	0.158	47.7	35.466	0.744	305.3820697	953.7803205
AmesDfAL_10-27_Male8	Ames	Df	AL	10-27-09AmesCR	Cage 8	Df on A.L.	14:00	127.825	662	515.5	441.06	108	158.675	108.5	37.985	55.5	146.5	21.5	130.5	103.84	0.5	0.5	16.7	0.48	20.93	0.05	0.49	20.665	0.27	-0.265	0.225	78.055	65.535	0.84	382.6503732	1598.96844
AmesDfAL_10-27_Male8	Ames	Df	AL	10-27-09AmesCR	Cage 8	Df on A.L.	15:00	117.9616667	514.6666667	446.1666667	472.71	127.6666667	127.1633333	127	20.26	33	68.5	16.66666667	104.6666667	64.44166667	0	0	16.7	0.48	20.93	0.05	0.49	20.67	0.281666667	-0.263333333	0.231666667	77.04	67.38166667	0.875	379.4863745	1591.979722
AmesDfAL_10-27_Male8	Ames	Df	AL	10-27-09AmesCR	Cage 8	Df on A.L.	16:00	128.3216667	660.5	589.6666667	472.3066667	130	127.3883333	129.8333333	17.34	30.66666667	70.83333333	32	172.6666667	114.2016667	0.333333333	0.666666667	16.7	0.48	20.93	0.05	0.49	20.66333333	0.271666667	-0.266666667	0.226666667	78.16	65.88333333	0.843333333	383.3397826	1602.603089
AmesDfAL_10-27_Male8	Ames	Df	AL	10-27-09AmesCR	Cage 8	Df on A.L.	17:00	121.6616667	1315.833333	938.1666667	364.655	117.6666667	235.0833333	118.3333333	85.53333333	80.83333333	377.6666667	26.66666667	382.8333333	260.55	0.166666667	0.166666667	16.7	0.48	20.93	0.05	0.49	20.63666667	0.285	-0.295	0.236666667	86.215	69.33333333	0.805	420.6038119	1751.027813
AmesDfAL_10-27_Male8	Ames	Df	AL	10-27-09AmesCR	Cage 8	Df on A.L.	18:00	82.46833333	1600.5	1024.666667	292.5333333	106.5	307.3416667	106.6666667	115.9166667	130.1666667	575.8333333	18.16666667	542.6666667	291.7066667	0.666666667	0.333333333	16.7	0.48	20.93	0.05	0.488333333	20.61333333	0.295	-0.318333333	0.248333333	92.88666667	72.21333333	0.776666667	451.4833644	1873.397224
AmesDfAL_10-27_Male8	Ames	Df	AL	10-27-09AmesCR	Cage 8	Df on A.L.	19:00	158.6883333	1320.333333	892.3333333	337.4066667	110.8333333	262.565	111	85.82833333	100.8333333	428	22.83333333	405.6666667	233.2733333	0.166666667	0.333333333	16.7	0.48	20.93	0.05	0.49	20.62166667	0.285	-0.308333333	0.236666667	90.13333333	68.64666667	0.76	437.1431412	1810.1999
AmesDfAL_10-27_Male8	Ames	Df	AL	10-27-09AmesCR	Cage 8	Df on A.L.	20:00	178.09	1473.333333	1032.5	326.2416667	112.6666667	273.4916667	113.3333333	90.35	100.3333333	440.8333333	31.83333333	454.3333333	248.2683333	0.166666667	0.166666667	16.7	0.48	20.93	0.05	0.49	20.62166667	0.288333333	-0.31	0.241666667	90.375	69.60166667	0.77	438.8327804	1819.660368
AmesDfAL_10-27_Male8	Ames	Df	AL	10-27-09AmesCR	Cage 8	Df on A.L.	21:00	112.6566667	907.5	694.8333333	411.2566667	120	188.345	120.1666667	47.46333333	64.33333333	212.6666667	17.66666667	239.1666667	130.6133333	0	0.333333333	16.7	0.48	20.93166667	0.048333333	0.49	20.66333333	0.253333333	-0.27	0.208333333	78.86333333	60.55	0.77	382.8108268	1587.887132
AmesDfAL_10-27_Male8	Ames	Df	AL	10-27-09AmesCR	Cage 8	Df on A.L.	22:00	90.14833333	502.8333333	402.5	487.4083333	101.3333333	112.5683333	100.8333333	23.74833333	31.33333333	100.3333333	17.33333333	128.5	75.00833333	0.166666667	0.333333333	16.7	0.48	20.93666667	0.043333333	0.488333333	20.71166667	0.213333333	-0.221666667	0.17	65.05166667	49.28	0.756666667	315.3206993	1305.326201
AmesDfAL_10-27_Male8	Ames	Df	AL	10-27-09AmesCR	Cage 8	Df on A.L.	23:00	34.32166667	146.1666667	124.3333333	561.99	35.83333333	37.87666667	35.5	5.113333333	8.166666667	21.83333333	5.833333333	25	17.79166667	0.166666667	0.166666667	16.7	0.48	20.94	0.04	0.49	20.77	0.166666667	-0.163333333	0.125	47.915	36.23333333	0.756666667	232.2117799	961.4495551
AmesDfAL_10-27_Male8	Ames	Df	AL	10-27-09AmesCR	Cage 8	Df on A.L.	00:00	67.715	346.8333333	283.6666667	527.0683333	67.5	72.67333333	67	14.88166667	20.33333333	63.16666667	10.66666667	90	51.13166667	0.333333333	0.333333333	16.7	0.48	20.93833333	0.041666667	0.49	20.75333333	0.186666667	-0.183333333	0.138333333	53.345	41.025	0.77	258.9875412	1073.739744
AmesDfAL_10-27_Male8	Ames	Df	AL	10-27-09AmesCR	Cage 8	Df on A.L.	01:00	6.75	66.16666667	61.66666667	588.5416667	12.66666667	11.45833333	11.66666667	1.098333333	2.333333333	4.5	1.833333333	19.16666667	6.885	0	0	16.7	0.48	20.94	0.04	0.49	20.825	0.13	-0.115	0.088333333	33.43666667	25.83666667	0.773333333	162.415516	673.6473609
AmesDfAL_10-27_Male8	Ames	Df	AL	10-27-09AmesCR	Cage 8	Df on A.L.	02:00	23.60666667	113.8333333	96.5	570.1483333	37.16666667	29.85333333	36.16666667	4.446666667	9.166666667	17.33333333	2.5	15.16666667	9.19	0.166666667	0.166666667	16.7	0.48	20.94	0.04	0.49	20.78166667	0.161666667	-0.156666667	0.121666667	45.46333333	34.56333333	0.76	220.453694	913.5469509
AmesDfAL_10-27_Male8	Ames	Df	AL	10-27-09AmesCR	Cage 8	Df on A.L.	03:00	0	9.5	4.666666667	596.405	5.666666667	3.593333333	4.833333333	1.705	1.5	4.833333333	0	0	0	0	0	16.7	0.48	20.94	0.04	0.49	20.84166667	0.111666667	-0.091666667	0.071666667	27.53833333	21.02833333	0.763333333	133.5966266	553.5402612
AmesDfAL_10-27_Male8	Ames	Df	AL	10-27-09AmesCR	Cage 8	Df on A.L.	04:00	19.805	84.16666667	74	578.5866667	24	21.38833333	23.33333333	2.61	4.333333333	10.16666667	2	12.5	8.701666667	0.166666667	0	16.7	0.48	20.94	0.04	0.49	20.83166667	0.125	-0.108333333	0.083333333	31.35666667	24.21166667	0.773333333	152.3001757	631.5708676
AmesDfAL_10-27_Male8	Ames	Df	AL	10-27-09AmesCR	Cage 8	Df on A.L.	05:00	0	7.833333333	4.666666667	597.775	8.666666667	2.225	7.666666667	0.56	1.5	3.166666667	0	0	0	0	0	16.7	0.48	20.94	0.04	0.49	20.85666667	0.103333333	-0.081666667	0.061666667	23.595	18.30333333	0.773333333	114.6584425	475.5831979
AmesDfAL_10-27_Male8	Ames	Df	AL	10-27-09AmesCR	Cage 8	Df on A.L.	06:00	29.205	122.5	102.1666667	566.8483333	32	33.15166667	31.16666667	5.793333333	7.333333333	20.33333333	3	20.33333333	11.08	0	0	16.7	0.48	20.93833333	0.041666667	0.49	20.805	0.15	-0.133333333	0.105	38.995	30.78166667	0.781666667	189.8510108	788.9491629
AmesDfAL_10-27_Male8	Ames	Df	AL	10-27-09AmesCR	Cage 8	Df on A.L.	07:00	38.74	254	185.6666667	546.91	36.5	52.86666667	36.16666667	17.68333333	15.33333333	68.33333333	9	68.83333333	44.17833333	0	0.333333333	16.7	0.48	20.94	0.04	0.49	20.82	0.136666667	-0.12	0.096666667	34.745	28.17666667	0.805	169.6628651	707.1521347
AmesDfAL_10-27_Male8	Ames	Df	AL	10-27-09AmesCR	Cage 8	Df on A.L.	08:00	36.4	232.8333333	187.5	555.405	28.5	44.595	27.5	11.62333333	13.83333333	45.33333333	11.5	68.33333333	45.745	0	0	16.7	0.48	20.94	0.04	0.49	20.8	0.155	-0.136666667	0.111666667	40.17833333	32.79666667	0.815	196.3378419	818.3572418
AmesDfAL_10-27_Male8	Ames	Df	AL	10-27-09AmesCR	Cage 8	Df on A.L.	09:00	27.35166667	99	86	580.3666667	27.66666667	19.46666667	27.33333333	3.545	5	13	5	26.33333333	19.57666667	0.166666667	0.166666667	16.7	0.48	20.94	0.04	0.49	20.83666667	0.123333333	-0.101666667	0.081666667	29.94	23.775	0.793333333	145.8605889	606.2348795
AmesDfAL_10-27_Male8	Ames	Df	AL	10-27-09AmesCR	Cage 8	Df on A.L.	10:00	8.793333333	36	27.83333333	592.81	12.16666667	7.191666667	11.16666667	1.67	1.666666667	8.166666667	0.833333333	12	7.888333333	0	0	16.7	0.48	20.94	0.04	0.49	20.85166667	0.111666667	-0.088333333	0.07	25.44833333	20.56833333	0.81	124.2200108	517.4228579
AmesDfAL_10-27_Male8	Ames	Df	AL	10-27-09AmesCR	Cage 8	Df on A.L.	11:00	26.735	99.16666667	80.33333333	575.305	30.16666667	24.695	29.16666667	5.63	8	18.83333333	6	17	11.89333333	0.166666667	0	16.7	0.48	20.94	0.04	0.49	20.865	0.105	-0.073333333	0.063333333	21.56833333	18.31166667	0.848333333	105.8710194	442.8870469
AmesDfAL_10-27_Male8	Ames	Df	AL	10-27-09AmesCR	Cage 8	Df on A.L.	12:00	21.025	154.1666667	118.8333333	562.47	28.66666667	37.49666667	28	11.37166667	11.83333333	35.33333333	15	46	30.85	0	0	16.7	0.48	20.94	0.04	0.49	20.87333333	0.095	-0.066666667	0.053333333	19.31833333	15.79333333	0.82	94.4183765	393.6691354
AmesDfAL_10-27_Male8	Ames	Df	AL	10-27-09AmesCR	Cage 8	Df on A.L.	13:00	12.16333333	73.16666667	54.66666667	580.0933333	22	19.90833333	21	3.925	8	18.5	5.333333333	20.33333333	9.008333333	0	0	16.7	0.48	20.94	0.04	0.49	20.88833333	0.083333333	-0.051666667	0.043333333	15.21333333	12.9	0.848333333	74.6657668	312.2704472
AmesDfAL_10-27_Male8	Ames	Df	AL	10-27-09AmesCR	Cage 8	Df on A.L.	14:00	9.271666667	29.33333333	20.5	591.04	13.33333333	8.961666667	12.33333333	3.205	2.833333333	8.833333333	1.166666667	5.166666667	2.033333333	0	0	16.7	0.48	20.94	0.04	0.49	20.89333333	0.078333333	-0.046666667	0.036666667	13.48	10.89833333	0.81	65.8016239	274.033244
AmesDfAL_10-27_Male8	Ames	Df	AL	10-27-09AmesCR	Cage 8	Df on A.L.	15:00	7.035	36.16666667	25.66666667	587.905	14.83333333	12.095	13.83333333	2.791666667	4	10.5	1.5	4.166666667	1.061666667	0	0	16.7	0.48	20.94	0.04	0.49	20.89666667	0.073333333	-0.041666667	0.031666667	12.40833333	9.815	0.795	60.4247416	251.1984442
AmesDfAL_10-27_Male8	Ames	Df	AL	10-27-09AmesCR	Cage 8	Df on A.L.	16:00	3.343333333	7.166666667	5.666666667	596.7916667	4.666666667	3.158333333	3.833333333	0.54	0.833333333	1.5	0	0	0	0	0	16.7	0.481666667	20.94	0.04	0.49	20.90666667	0.068333333	-0.033333333	0.026666667	9.308333333	7.76	0.838333333	45.5952919	190.3616957
AmesDfAL_10-27_Male8	Ames	Df	AL	10-27-09AmesCR	Cage 8	Df on A.L.	17:00	1.595	6.833333333	6.166666667	598.0683333	3.333333333	1.931666667	2.333333333	0.218333333	0.333333333	0.666666667	0	0	0	0	0	16.7	0.48	20.94	0.04	0.49	20.90833333	0.065	-0.03	0.021666667	8.815	6.871666667	0.783333333	42.8585126	177.928192
AmesDfAL_10-27_Male8	Ames	Df	AL	10-27-09AmesCR	Cage 8	Df on A.L.	18:00	6.722	22.6	19.2	519.596	11	8.638	10	1.012	1.8	3.4	0.2	0.2	0	0	0	16.7	0.482	20.94	0.04	0.49	20.912	0.06	-0.026	0.02	7.114	5.616	0.81	34.63547268	143.9129348
AmesDfCR_10-31_Male1	Ames	Df	CR	10-31-09AmesCRg	Cage 1	Df on C.R.	17:00	152.3033333	426.6666667	379	490.8733333	84.66666667	109.1233333	84	11.61	23.33333333	47.66666667	42.66666667	186	123.39	0.666666667	0	13.6	0.52	20.93666667	0.043333333	0.52	20.71	0.243333333	-0.23	0.196666667	87.17	75.79666667	0.87	349.4355712	1799.08224
AmesDfCR_10-31_Male1	Ames	Df	CR	10-31-09AmesCRg	Cage 1	Df on C.R.	18:00	75.215	271.8333333	226.3333333	536.9983333	66	62.89333333	65.5	10.93333333	16.5	45.5	19	87.83333333	58.26833333	0	0.166666667	13.6	0.52	20.93666667	0.043333333	0.52	20.725	0.235	-0.213333333	0.193333333	80.5	72.96	0.906666667	324.3177312	1676.153725
AmesDfCR_10-31_Male1	Ames	Df	CR	10-31-09AmesCRg	Cage 1	Df on C.R.	19:00	126.3583333	542.3333333	484.3333333	489.33	105.1666667	110.2116667	105.1666667	13.96666667	24.83333333	58	39.5	156.5	132.835	0.166666667	0.166666667	13.6	0.52	20.93833333	0.041666667	0.52	20.685	0.28	-0.248333333	0.238333333	95.91666667	90.23166667	0.941666667	388.2318968	2014.225176
AmesDfCR_10-31_Male1	Ames	Df	CR	10-31-09AmesCRg	Cage 1	Df on C.R.	20:00	166.6133333	506.3333333	459.6666667	493.075	110	106.695	110.3333333	10.75833333	21.83333333	46.66666667	17.5	157.1666667	91.095	1.166666667	0.833333333	13.6	0.52	20.93166667	0.048333333	0.52	20.69	0.28	-0.243333333	0.235	92.91	89.86666667	0.965	377.4089488	1962.09371
AmesDfCR_10-31_Male1	Ames	Df	CR	10-31-09AmesCRg	Cage 1	Df on C.R.	21:00	124.34	341.1666667	303.6666667	500.88	88.16666667	98.94333333	87.66666667	11.71833333	15.83333333	37.5	9.166666667	50.83333333	33.035	0.333333333	0.333333333	13.6	0.52	20.93	0.05	0.52	20.71666667	0.261666667	-0.216666667	0.211666667	82.685	80.37	0.97	336.0891432	1748.458963
AmesDfCR_10-31_Male1	Ames	Df	CR	10-31-09AmesCRg	Cage 1	Df on C.R.	22:00	202.705	445.1666667	390.1666667	456.3116667	141.3333333	143.365	141.5	15.13166667	28	55	14.5	82	45.915	0.833333333	0.666666667	13.6	0.52	20.93166667	0.048333333	0.52	20.71333333	0.256666667	-0.216666667	0.211666667	84.035	80.40833333	0.955	340.8800288	1770.372837
AmesDfCR_10-31_Male1	Ames	Df	CR	10-31-09AmesCRg	Cage 1	Df on C.R.	23:00	112.4166667	376.6666667	337	512.2733333	99.83333333	87.645	99.16666667	10.915	15.5	39.66666667	23.33333333	206.1666667	97.83666667	0.5	0.166666667	13.6	0.52	20.93	0.05	0.52	20.715	0.243333333	-0.216666667	0.195	82.90666667	73.52166667	0.886666667	333.1282328	1717.010783
AmesDfCR_10-31_Male1	Ames	Df	CR	10-31-09AmesCRg	Cage 1	Df on C.R.	00:00	221.4583333	630.6666667	583.3333333	470.3633333	128.6666667	129.575	128	13.00333333	23.16666667	47.33333333	46.83333333	456.5	203.46	1.166666667	0.666666667	13.6	0.52	20.93	0.05	0.52	20.68666667	0.255	-0.246666667	0.208333333	94.175	79.12	0.84	376.0031304	1929.342126
AmesDfCR_10-31_Male1	Ames	Df	CR	10-31-09AmesCRg	Cage 1	Df on C.R.	01:00	165.3516667	394.6666667	350.8333333	478.8666667	95.66666667	120.8916667	95.66666667	13.03166667	21.66666667	43.83333333	14	198.1666667	81.10166667	0.333333333	0.166666667	13.6	0.52	20.93333333	0.046666667	0.52	20.72333333	0.221666667	-0.211666667	0.175	80.72333333	66.64166667	0.826666667	321.6524712	1648.361997
AmesDfCR_10-31_Male1	Ames	Df	CR	10-31-09AmesCRg	Cage 1	Df on C.R.	02:00	121.9983333	281.3333333	252.3333333	515.6216667	68.33333333	84.3	67.83333333	6.978333333	13.66666667	29	12.66666667	70.33333333	30.77166667	0.5	0	13.6	0.52	20.93333333	0.046666667	0.52	20.75166667	0.196666667	-0.186666667	0.15	70.17	56.645	0.81	278.899212	1426.502514
AmesDfCR_10-31_Male1	Ames	Df	CR	10-31-09AmesCRg	Cage 1	Df on C.R.	03:00	94.69666667	243.1666667	207.5	529.0933333	68.33333333	70.87333333	67.5	10.30166667	16.33333333	35.66666667	12.83333333	90.16666667	34.94833333	0.333333333	0.166666667	13.6	0.52	20.93	0.05	0.52	20.73333333	0.201666667	-0.198333333	0.158333333	75.48833333	59.445	0.788333333	299.2211888	1526.926249
AmesDfCR_10-31_Male1	Ames	Df	CR	10-31-09AmesCRg	Cage 1	Df on C.R.	04:00	36.49833333	56.5	51.33333333	577.2916667	17.66666667	22.655	16.83333333	1.605	3.333333333	5.166666667	0	0	0	0	0	13.6	0.52	20.93	0.05	0.52	20.78166667	0.166666667	-0.15	0.118333333	56.26166667	44.72333333	0.796666667	223.2393624	1140.38131
AmesDfCR_10-31_Male1	Ames	Df	CR	10-31-09AmesCRg	Cage 1	Df on C.R.	05:00	119.6533333	269.6666667	253	520.2633333	70	79.51833333	69.66666667	5.055	9.166666667	16.66666667	9.5	93.5	40.925	0.166666667	1	13.6	0.52	20.93166667	0.048333333	0.52	20.74833333	0.195	-0.186666667	0.146666667	71.2	56.01833333	0.788333333	282.1958792	1439.340757
AmesDfCR_10-31_Male1	Ames	Df	CR	10-31-09AmesCRg	Cage 1	Df on C.R.	06:00	0.15	4	3.5	598.2883333	4.833333333	1.6	4	0.14	0.333333333	0.5	0	0	0	0	0	13.6	0.52	20.935	0.045	0.52	20.82166667	0.133333333	-0.115	0.09	43.45666667	33.985	0.781666667	172.1248504	877.3227016
AmesDfCR_10-31_Male1	Ames	Df	CR	10-31-09AmesCRg	Cage 1	Df on C.R.	07:00	0	14	10.83333333	595.4116667	13.16666667	4.59	12.16666667	1.73	2.333333333	3.166666667	0	0	0	0	0	13.6	0.52	20.94	0.04	0.52	20.825	0.136666667	-0.113333333	0.09	42.94166667	34.84	0.813333333	170.7726568	873.4911875
AmesDfCR_10-31_Male1	Ames	Df	CR	10-31-09AmesCRg	Cage 1	Df on C.R.	08:00	4.051666667	16.16666667	15.66666667	593.92	10.83333333	6.08	9.833333333	0.21	0.333333333	0.5	0	0	0	0	0	13.6	0.52	20.935	0.045	0.52	20.81666667	0.138333333	-0.123333333	0.098333333	46.705	37.37666667	0.8	185.4564136	947.5135655
AmesDfCR_10-31_Male1	Ames	Df	CR	10-31-09AmesCRg	Cage 1	Df on C.R.	09:00	76.33	148.8333333	123.5	547.84	51.16666667	51.95833333	50.5	6.826666667	11.33333333	25.33333333	5.333333333	27.5	12.50166667	0.333333333	0.333333333	13.6	0.52	20.93833333	0.041666667	0.52	20.795	0.155	-0.141666667	0.113333333	55.24666667	43.66166667	0.793333333	219.0726488	1117.960021
AmesDfCR_10-31_Male1	Ames	Df	CR	10-31-09AmesCRg	Cage 1	Df on C.R.	10:00	5.376666667	32	24	587.405	17.16666667	12.595	16.16666667	3.865	3.666666667	8	0.166666667	0.166666667	0	0	0	13.6	0.52	20.94	0.04	0.52	20.78833333	0.163333333	-0.15	0.121666667	57.935	46.395	0.801666667	230.0656512	1175.625488
AmesDfCR_10-31_Male1	Ames	Df	CR	10-31-09AmesCRg	Cage 1	Df on C.R.	11:00	0	4.666666667	3.833333333	598.3966667	5.333333333	1.605	4.333333333	0.416666667	0.666666667	0.833333333	0	0	0	0	0	13.6	0.52	20.94	0.04	0.52	20.79833333	0.155	-0.136666667	0.111666667	53.17	43.14166667	0.813333333	211.4509096	1082.122174
AmesDfCR_10-31_Male1	Ames	Df	CR	10-31-09AmesCRg	Cage 1	Df on C.R.	12:00	45.97333333	136.3333333	115.5	566.5416667	43	33.46	42	6.183333333	10.66666667	20.83333333	6.666666667	53.83333333	22.895	0.666666667	0	13.6	0.52	20.94	0.04	0.52	20.75666667	0.185	-0.18	0.145	69.90333333	56.25833333	0.803333333	277.7456056	1419.681499
AmesDfCR_10-31_Male1	Ames	Df	CR	10-31-09AmesCRg	Cage 1	Df on C.R.	13:00	209.5416667	524.8333333	462.8333333	445.4166667	121.5	154.2166667	121.3333333	17.12166667	30.5	62	27.66666667	153.1666667	63.73	1	0	13.6	0.52	20.94	0.04	0.52	20.72666667	0.215	-0.213333333	0.173333333	81.48333333	66.125	0.811666667	324.055292	1657.607019
AmesDfCR_10-31_Male1	Ames	Df	CR	10-31-09AmesCRg	Cage 1	Df on C.R.	14:00	137.35	376.5	320.3333333	497.985	96.33333333	101.7683333	96.33333333	14.38	26	56.16666667	22.16666667	127.3333333	49.30333333	0.5	0.333333333	13.6	0.52	20.94	0.04	0.52	20.735	0.206666667	-0.205	0.166666667	78.88	63.87666667	0.811666667	313.6277776	1604.676481
AmesDfCR_10-31_Male1	Ames	Df	CR	10-31-09AmesCRg	Cage 1	Df on C.R.	15:00	2.613333333	25.16666667	15.66666667	591.2383333	16.33333333	8.761666667	15.33333333	3.643333333	4.333333333	9.5	0	0	0	0	0	13.6	0.52	20.94	0.04	0.52	20.77	0.175	-0.17	0.133333333	64.43666667	51.27833333	0.795	255.707676	1305.481684
AmesDfCR_10-31_Male1	Ames	Df	CR	10-31-09AmesCRg	Cage 1	Df on C.R.	16:00	179.81	441.8333333	390.5	492.065	95.83333333	107.85	95.16666667	13.29666667	23.5	51.33333333	22.66666667	193.5	75.18833333	1.166666667	0	13.6	0.52	20.94	0.04	0.52	20.72666667	0.208333333	-0.211666667	0.168333333	80.89666667	63.98833333	0.791666667	320.814276	1637.482374
AmesDfCR_10-31_Male1	Ames	Df	CR	10-31-09AmesCRg	Cage 1	Df on C.R.	17:00	226.41	642.3333333	582.8333333	475.1516667	126.6666667	124.6666667	126.1666667	15.605	26.33333333	59.5	32.33333333	449.6666667	167.5883333	2.166666667	0.666666667	13.6	0.52	20.94	0.04	0.52	20.71333333	0.22	-0.226666667	0.178333333	86.565	67.985	0.785	343.0271424	1749.438248
AmesDfCR_10-31_Male1	Ames	Df	CR	10-31-09AmesCRg	Cage 1	Df on C.R.	18:00	209.8333333	607.3333333	560.1666667	478.525	121.8333333	121.2733333	121.6666667	12.95666667	22.5	47.16666667	31.83333333	373.8333333	152.32	0.833333333	0.666666667	13.6	0.52	20.94	0.04	0.52	20.71333333	0.218333333	-0.226666667	0.178333333	86.315	68.10833333	0.788333333	342.2112512	1745.879539
AmesDfCR_10-31_Male1	Ames	Df	CR	10-31-09AmesCRg	Cage 1	Df on C.R.	19:00	343.2033333	902.5	859	460.5916667	133.5	138.9866667	133.8333333	12.35166667	19.33333333	43.5	27.33333333	565.1666667	224.6333333	1.333333333	1.666666667	13.6	0.52	20.94	0.04	0.52	20.70666667	0.223333333	-0.231666667	0.181666667	88.49166667	69.97666667	0.79	350.9234792	1790.705463
AmesDfCR_10-31_Male1	Ames	Df	CR	10-31-09AmesCRg	Cage 1	Df on C.R.	20:00	255.57	916.8333333	872.1666667	476.375	145.5	123.495	145.6666667	11.47166667	18.5	44.66666667	31.83333333	586.5	257.9933333	1.5	0.833333333	13.6	0.52	20.94	0.04	0.52	20.69666667	0.231666667	-0.241666667	0.188333333	92.375	72.19666667	0.783333333	365.8581016	1866.067943
AmesDfCR_10-31_Male1	Ames	Df	CR	10-31-09AmesCRg	Cage 1	Df on C.R.	21:00	169.2016667	561	533.3333333	510.2766667	112.3333333	89.38	112.1666667	6.45	13	27.66666667	17.5	336	151.98	0.666666667	0.5	13.6	0.52	20.94	0.04	0.52	20.73333333	0.205	-0.206666667	0.161666667	79.16333333	62.38666667	0.79	313.8142608	1601.985926
AmesDfCR_10-31_Male1	Ames	Df	CR	10-31-09AmesCRg	Cage 1	Df on C.R.	22:00	72.77833333	225.6666667	193	539.87	65.16666667	59.95166667	64.66666667	9.696666667	15.33333333	32.66666667	5.833333333	47.16666667	23.80833333	0.166666667	0	13.6	0.52	20.94	0.04	0.52	20.76833333	0.171666667	-0.171666667	0.131666667	65.39	51.135	0.781666667	258.9977064	1320.112818
AmesDfCR_10-31_Male1	Ames	Df	CR	10-31-09AmesCRg	Cage 1	Df on C.R.	23:00	178.985	402	370.1666667	516.065	83.66666667	83.22	83.66666667	8.42	14.33333333	31.83333333	24.66666667	154.8333333	64.68166667	1	1.333333333	13.6	0.52	20.94	0.04	0.52	20.74166667	0.198333333	-0.193333333	0.155	74.305	58.91833333	0.798333333	294.7522016	1505.695536
AmesDfCR_10-31_Male1	Ames	Df	CR	10-31-09AmesCRg	Cage 1	Df on C.R.	00:00	91.87833333	321.5	294.8333333	535.0966667	84.33333333	64.79666667	84	8.266666667	13.33333333	26.66666667	9.5	159.1666667	72.30833333	0.5	0.333333333	13.6	0.516666667	20.94	0.04	0.52	20.765	0.176666667	-0.175	0.136666667	66.68	51.72333333	0.775	263.8772912	1344.348283
AmesDfCR_10-31_Male1	Ames	Df	CR	10-31-09AmesCRg	Cage 1	Df on C.R.	01:00	74.70166667	314.8333333	286.1666667	544.6833333	64.66666667	55.31666667	63.66666667	8.135	10.5	28.66666667	8.166666667	159	76.75	0.5	0	13.6	0.516666667	20.94	0.04	0.52	20.76	0.18	-0.178333333	0.14	68.755	53.28166667	0.775	272.0608192	1385.896991
AmesDfCR_10-31_Male1	Ames	Df	CR	10-31-09AmesCRg	Cage 1	Df on C.R.	02:00	31.50166667	39	34.5	583.4283333	11.33333333	16.57333333	10.5	1.61	2.5	4.5	0	0	0	0	0	13.6	0.518333333	20.94	0.04	0.52	20.81166667	0.141666667	-0.128333333	0.103333333	48.94	38.41666667	0.786666667	193.9218832	989.1017813
AmesDfCR_10-31_Male1	Ames	Df	CR	10-31-09AmesCRg	Cage 1	Df on C.R.	03:00	109.625	359.6666667	330.1666667	523.81	86.33333333	75.855	86	8.503333333	12	29.5	12.66666667	154.8333333	74.47333333	0.333333333	0.166666667	13.6	0.51	20.94	0.04	0.52	20.75	0.185	-0.19	0.148333333	71.875	55.64666667	0.775	284.3776456	1449.027411
AmesDfCR_10-31_Male1	Ames	Df	CR	10-31-09AmesCRg	Cage 1	Df on C.R.	04:00	0	5.5	3.5	597.4066667	5	2.53	4.166666667	0.926666667	1.166666667	2	0	0	0	0	0	13.6	0.511666667	20.94	0.04	0.52	20.825	0.13	-0.115	0.09	43.95	34.29666667	0.781666667	174.0383296	887.4831734
AmesDfCR_10-31_Male1	Ames	Df	CR	10-31-09AmesCRg	Cage 1	Df on C.R.	05:00	31.17	68.5	57.66666667	574.4833333	24.66666667	25.51833333	23.66666667	3.198333333	5.833333333	10.83333333	0.5	1.333333333	0.551666667	0.166666667	0.166666667	13.6	0.51	20.94	0.04	0.515	20.83	0.125	-0.11	0.085	41.28833333	32.56333333	0.798333333	163.686268	835.4851086
AmesDfCR_10-31_Male1	Ames	Df	CR	10-31-09AmesCRg	Cage 1	Df on C.R.	06:00	0	6.666666667	5.5	598.2816667	8.333333333	1.718333333	7.333333333	0.338333333	0.833333333	1.166666667	0	0	0	0	0	13.6	0.51	20.94	0.04	0.516666667	20.83333333	0.125	-0.105	0.083333333	40.375	31.99833333	0.793333333	160.1503088	817.5480491
AmesDfCR_10-31_Male1	Ames	Df	CR	10-31-09AmesCRg	Cage 1	Df on C.R.	07:00	8.483333333	36	27.5	587.8433333	22.33333333	12.15666667	21.5	2.331666667	4.666666667	8.5	0.166666667	0.166666667	0.078333333	0	0.166666667	13.6	0.511666667	20.94	0.04	0.52	20.82833333	0.128333333	-0.113333333	0.09	42.27166667	33.56166667	0.795	167.7064688	856.3531228
AmesDfCR_10-31_Male1	Ames	Df	CR	10-31-09AmesCRg	Cage 1	Df on C.R.	08:00	73.86	182.1666667	174	563.34	46.33333333	36.50166667	45.5	2.353333333	4.333333333	8.166666667	12.5	87.83333333	41.38	0.166666667	0.166666667	13.6	0.51	20.94	0.04	0.52	20.815	0.136666667	-0.125	0.096666667	47.18166667	36.99833333	0.793333333	186.933768	953.021343
AmesDfCR_10-31_Male1	Ames	Df	CR	10-31-09AmesCRg	Cage 1	Df on C.R.	09:00	76.12333333	232.3333333	196.8333333	536.7966667	65.66666667	63.00166667	65.16666667	11.23333333	17.83333333	35.5	10.66666667	84.33333333	36.64	0.333333333	0.166666667	13.6	0.515	20.94	0.04	0.52	20.8	0.146666667	-0.136666667	0.106666667	52.02666667	40.77	0.786666667	206.1145552	1050.953513
AmesDfCR_10-31_Male1	Ames	Df	CR	10-31-09AmesCRg	Cage 1	Df on C.R.	10:00	0	7.333333333	6.5	597.6033333	9.5	2.34	8.666666667	0.345	0.666666667	0.833333333	0	0	0	0	0	13.6	0.52	20.94	0.04	0.52	20.83666667	0.121666667	-0.103333333	0.078333333	38.96	30.70666667	0.786666667	154.4445376	787.7378095
AmesDfCR_10-31_Male1	Ames	Df	CR	10-31-09AmesCRg	Cage 1	Df on C.R.	11:00	155.0766667	459.6666667	414.6666667	500.6733333	97.33333333	98.92333333	97.83333333	10.45333333	20.66666667	45	27	238	101.6666667	1.166666667	0	13.6	0.52	20.94	0.04	0.52	20.74666667	0.19	-0.191666667	0.148333333	72.24	57.24666667	0.793333333	286.5420448	1462.462147
AmesDfCR_10-31_Male1	Ames	Df	CR	10-31-09AmesCRg	Cage 1	Df on C.R.	12:00	125.685	481.1666667	444.3333333	510.3966667	108	89.31	108.3333333	11.64	19.33333333	36.83333333	30.5	404.8333333	172.31	0.333333333	0.5	13.6	0.52	20.94	0.04	0.52	20.74333333	0.195	-0.196666667	0.153333333	74.94166667	58.67833333	0.783333333	296.8705104	1513.928589
AmesDfCR_10-31_Male1	Ames	Df	CR	10-31-09AmesCRg	Cage 1	Df on C.R.	13:00	62.41833333	197.1666667	185.1666667	566.3483333	43.66666667	33.65166667	42.66666667	3.285	6.666666667	12	10	173.5	67.92833333	0.166666667	0	13.6	0.52	20.94	0.04	0.52	20.77666667	0.17	-0.163333333	0.126666667	61.65666667	48.725	0.788333333	244.4891992	1247.558031
AmesDfCR_10-31_Male1	Ames	Df	CR	10-31-09AmesCRg	Cage 1	Df on C.R.	14:00	196.8566667	661.5	617.6666667	484.9416667	126.5	114.8383333	126.6666667	13.48166667	20.5	43.83333333	21.33333333	600.5	206.715	2.166666667	0.5	13.6	0.52	20.94	0.04	0.52	20.73833333	0.2	-0.201666667	0.158333333	76.55	60.945	0.798333333	303.7924344	1552.288688
AmesDfCR_10-31_Male1	Ames	Df	CR	10-31-09AmesCRg	Cage 1	Df on C.R.	15:00	253.7233333	604.8333333	550.5	470.145	124	129.5066667	123.8333333	16.78833333	24.5	54.33333333	28.33333333	381.5	126.3883333	1.666666667	0	13.6	0.52	20.94	0.04	0.52	20.735	0.206666667	-0.205	0.165	78.60166667	63.36	0.806666667	312.361876	1597.01815
AmesDfCR_10-31_Male1	Ames	Df	CR	10-31-09AmesCRg	Cage 1	Df on C.R.	16:00	239.5566667	527.6666667	493.3333333	391.8	103.3333333	94.04666667	103.3333333	7.523333333	14.66666667	34.33333333	21.66666667	367.3333333	124.3066667	0.333333333	0.666666667	13.6	0.52	20.94	0.04	0.52	20.72666667	0.213333333	-0.21	0.173333333	81.47333333	66.67333333	0.82	324.319744	1660.703863
AmesDfCR_10-31_Male2	Ames	Df	CR	10-31-09AmesCRg	Cage 2	Df on C.R.	17:00	1.496666667	46	18.66666667	579.9266667	23.33333333	20.07333333	22.33333333	11.55333333	8.333333333	27.33333333	0	0	0	0	0	16.7	0.52	20.93666667	0.043333333	0.5	20.72	0.213333333	-0.216666667	0.173333333	64.33333333	51.40333333	0.8	313.6295738	1304.772518
AmesDfCR_10-31_Male2	Ames	Df	CR	10-31-09AmesCRg	Cage 2	Df on C.R.	18:00	955.7066667	994.5	917.1666667	432.775	56.16666667	166.99	55.66666667	20.64	28.5	77.33333333	9.666666667	32.33333333	13.655	13.33333333	1	16.7	0.52	20.93666667	0.043333333	0.5	20.67333333	0.258333333	-0.258333333	0.21	77.54	62.92333333	0.81	378.662647	1577.037504
AmesDfCR_10-31_Male2	Ames	Df	CR	10-31-09AmesCRg	Cage 2	Df on C.R.	19:00	1565.425	1722	1631	264.7816667	92.83333333	334.4633333	93.66666667	18.21666667	43	91	30.83333333	120.6666667	46.95833333	12.83333333	7.666666667	16.7	0.52	20.93833333	0.041666667	0.5	20.63	0.291666667	-0.305	0.246666667	91.00333333	73.46	0.808333333	444.1491586	1849.873129
AmesDfCR_10-31_Male2	Ames	Df	CR	10-31-09AmesCRg	Cage 2	Df on C.R.	20:00	938.585	1084.833333	1011.333333	354.5816667	116.5	245.2066667	116.8333333	19.23833333	35.16666667	73.5	9.5	36.16666667	12.365	4.333333333	5.833333333	16.7	0.52	20.93166667	0.048333333	0.5	20.65666667	0.273333333	-0.278333333	0.226666667	82.57833333	67.64666667	0.818333333	403.6932249	1682.784781
AmesDfCR_10-31_Male2	Ames	Df	CR	10-31-09AmesCRg	Cage 2	Df on C.R.	21:00	859.225	1158.166667	1074	360.2666667	122.8333333	239.3766667	123	20.53	37.33333333	84.16666667	17	74.83333333	54.30666667	5.5	5	16.7	0.52	20.93	0.05	0.5	20.66666667	0.268333333	-0.266666667	0.221666667	79.40833333	66.025	0.833333333	388.850983	1624.237863
AmesDfCR_10-31_Male2	Ames	Df	CR	10-31-09AmesCRg	Cage 2	Df on C.R.	22:00	550.4183333	762.5	708.3333333	428.4383333	75.83333333	171.2816667	76.16666667	13.64	28.16666667	54.16666667	10.33333333	50.33333333	22.56833333	1.166666667	2.333333333	16.7	0.52	20.93166667	0.048333333	0.491666667	20.69666667	0.24	-0.238333333	0.191666667	70.23666667	57.19166667	0.811666667	343.1280697	1429.498776
AmesDfCR_10-31_Male2	Ames	Df	CR	10-31-09AmesCRg	Cage 2	Df on C.R.	23:00	342.7766667	554	508.8333333	474.9116667	73	124.92	72.66666667	10.32666667	23.5	45.16666667	8.166666667	43.33333333	25.17166667	2	1.833333333	16.7	0.52	20.93	0.05	0.49	20.71	0.226666667	-0.22	0.178333333	65.56	52.55666667	0.8	319.7259422	1330.166089
AmesDfCR_10-31_Male2	Ames	Df	CR	10-31-09AmesCRg	Cage 2	Df on C.R.	00:00	305.0516667	470.1666667	440.8333333	496.885	49.33333333	102.975	48.83333333	6.608333333	13.5	29.33333333	4.333333333	31	12.95666667	1	1.5	16.7	0.52	20.93	0.05	0.49	20.72166667	0.213333333	-0.211666667	0.166666667	62.55333333	49.62833333	0.796666667	304.7151305	1267.286507
AmesDfCR_10-31_Male2	Ames	Df	CR	10-31-09AmesCRg	Cage 2	Df on C.R.	01:00	447.4883333	576.3333333	540.3333333	469.745	63.83333333	130.075	63.66666667	8.353333333	17.83333333	36	4.833333333	36	17.16	2.166666667	2.333333333	16.7	0.52	20.93333333	0.046666667	0.493333333	20.72333333	0.215	-0.206666667	0.17	62.045	49.945	0.805	302.722236	1260.495174
AmesDfCR_10-31_Male2	Ames	Df	CR	10-31-09AmesCRg	Cage 2	Df on C.R.	02:00	324.65	410.3333333	388.5	512.7066667	51.16666667	87.08166667	51.16666667	6.603333333	11	21.83333333	2.166666667	7.166666667	2.673333333	2.166666667	1	16.7	0.52	20.93333333	0.046666667	0.491666667	20.74	0.205	-0.195	0.155	57.79166667	46.13	0.8	281.7073067	1172.474969
AmesDfCR_10-31_Male2	Ames	Df	CR	10-31-09AmesCRg	Cage 2	Df on C.R.	03:00	261.36	357.3333333	325.1666667	507.795	43.66666667	92.135	43	8.845	15.33333333	32.16666667	1.166666667	4.833333333	1.731666667	1.833333333	0	16.7	0.52	20.93	0.05	0.496666667	20.74833333	0.193333333	-0.181666667	0.145	53.675	43.15166667	0.808333333	261.8470154	1090.144799
AmesDfCR_10-31_Male2	Ames	Df	CR	10-31-09AmesCRg	Cage 2	Df on C.R.	04:00	0	5.333333333	4.333333333	599.1016667	7.5	0.898333333	6.5	0.31	0.666666667	1	0	0	0	0	0	16.7	0.52	20.93	0.05	0.49	20.78666667	0.163333333	-0.143333333	0.113333333	41.93	33.925	0.815	204.6952233	852.4759449
AmesDfCR_10-31_Male2	Ames	Df	CR	10-31-09AmesCRg	Cage 2	Df on C.R.	05:00	201.0216667	258.5	242	547.6383333	27.83333333	52.205	27.16666667	4.928333333	8.333333333	16.5	4.166666667	24.16666667	11.105	2.166666667	0.166666667	16.7	0.52	20.93166667	0.048333333	0.491666667	20.77	0.18	-0.161666667	0.131666667	48.69	39.37	0.81	237.6800112	990.4036704
AmesDfCR_10-31_Male2	Ames	Df	CR	10-31-09AmesCRg	Cage 2	Df on C.R.	06:00	225.7783333	276.5	252.1666667	535.3533333	31.5	64.585	31	6.46	11.5	24.33333333	0.833333333	8.5	3.151666667	0.5	0.5	16.7	0.52	20.935	0.045	0.495	20.76	0.186666667	-0.175	0.141666667	51.95333333	41.98666667	0.805	253.595178	1055.464815
AmesDfCR_10-31_Male2	Ames	Df	CR	10-31-09AmesCRg	Cage 2	Df on C.R.	07:00	6025.621667	5835.333333	5777.166667	265.6733333	39.5	334.0083333	40.16666667	12.165	24.66666667	58.16666667	2.333333333	10.83333333	5.155	108.5	1.833333333	16.7	0.52	20.94	0.04	0.495	20.675	0.26	-0.261666667	0.218333333	77.68666667	64.515	0.835	380.3675333	1588.010939
AmesDfCR_10-31_Male2	Ames	Df	CR	10-31-09AmesCRg	Cage 2	Df on C.R.	08:00	9337.336667	8694.5	8616.166667	151.6816667	44.5	448.1883333	45.33333333	12.31166667	37	78.33333333	3	17.33333333	6.121666667	187.6666667	1	16.7	0.52	20.935	0.045	0.491666667	20.635	0.296666667	-0.303333333	0.25	89.22	74.20166667	0.833333333	436.9097921	1824.948847
AmesDfCR_10-31_Male2	Ames	Df	CR	10-31-09AmesCRg	Cage 2	Df on C.R.	09:00	5086.583333	5231.5	5138.333333	196.965	65	402.9616667	65.16666667	18.35666667	43	93.16666667	14.33333333	55.5	18.66333333	89.16666667	4.166666667	16.7	0.52	20.93833333	0.041666667	0.49	20.68833333	0.248333333	-0.248333333	0.205	72.91	60.00666667	0.821666667	356.6165762	1486.584268
AmesDfCR_10-31_Male2	Ames	Df	CR	10-31-09AmesCRg	Cage 2	Df on C.R.	10:00	6232.003333	6211.833333	6123.166667	165.1383333	54.33333333	434.7816667	55.33333333	15.32333333	41.5	88.66666667	13.83333333	54.66666667	19.46833333	114.1666667	3.833333333	16.7	0.52	20.94	0.04	0.481666667	20.675	0.26	-0.263333333	0.218333333	76.16666667	63.35	0.833333333	372.990659	1557.833129
AmesDfCR_10-31_Male2	Ames	Df	CR	10-31-09AmesCRg	Cage 2	Df on C.R.	11:00	3490.273333	3590.5	3528.833333	296.1516667	50.16666667	303.8316667	50	11.40833333	30.66666667	61.66666667	7.333333333	18.16666667	7.103333333	54.83333333	5.5	16.7	0.52	20.94	0.04	0.48	20.72	0.22	-0.215	0.18	62.08833333	51.64833333	0.836666667	304.0537604	1269.219482
AmesDfCR_10-31_Male2	Ames	Df	CR	10-31-09AmesCRg	Cage 2	Df on C.R.	12:00	8146.608333	8169.333333	8088	84.51333333	35.33333333	515.3266667	36.16666667	11.79333333	40.16666667	81.33333333	12.83333333	71.5	29.205	147.1666667	6.833333333	16.7	0.52	20.94	0.04	0.478333333	20.67833333	0.26	-0.261666667	0.216666667	74.87833333	61.92	0.825	366.4410025	1528.434231
AmesDfCR_10-31_Male2	Ames	Df	CR	10-31-09AmesCRg	Cage 2	Df on C.R.	13:00	7689.268333	7336.5	7286.166667	116.175	31.5	483.7666667	32.33333333	6.796666667	26.16666667	50.33333333	4.333333333	12.16666667	4.155	114	4.5	16.7	0.52	20.94	0.04	0.47	20.71666667	0.22	-0.221666667	0.18	62.22333333	51.01333333	0.818333333	304.2131786	1268.157504
AmesDfCR_10-31_Male2	Ames	Df	CR	10-31-09AmesCRg	Cage 2	Df on C.R.	14:00	3114.766667	2991.666667	2964.5	341.1666667	29.66666667	258.585	29.5	3.928333333	15.33333333	27.16666667	3.5	11.66666667	5.63	36	0.166666667	16.7	0.52	20.94	0.04	0.466666667	20.8	0.158333333	-0.14	0.116666667	39.03166667	32.89166667	0.845	191.4266224	800.4255342
AmesDfCR_10-31_Male2	Ames	Df	CR	10-31-09AmesCRg	Cage 2	Df on C.R.	15:00	1277.343333	1409	1399.333333	469.7	14.83333333	130.2966667	14	0.938333333	5.833333333	9.666666667	0	0	0	9.166666667	0.166666667	16.7	0.52	20.94	0.04	0.46	20.855	0.115	-0.085	0.075	23.545	20.87	0.9	116.1646155	488.1879345
AmesDfCR_10-31_Male2	Ames	Df	CR	10-31-09AmesCRg	Cage 2	Df on C.R.	16:00	651.8366667	616.8333333	607.3333333	517.27	18.16666667	82.72166667	17.83333333	1.646666667	5.333333333	9.5	0	0	0	7	0.166666667	16.7	0.52	20.94	0.04	0.46	20.87	0.101666667	-0.07	0.061666667	19.425	16.995	0.875	95.6878938	401.3199189
AmesDfCR_10-31_Male2	Ames	Df	CR	10-31-09AmesCRg	Cage 2	Df on C.R.	17:00	500.6766667	463.6666667	458	532.995	15.66666667	67.005	14.66666667	0.908333333	3.666666667	5.666666667	0	0	0	6	0.333333333	16.7	0.52	20.94	0.04	0.46	20.87166667	0.095	-0.066666667	0.053333333	17.87166667	15.435	0.866666667	87.9012182	368.4324234
AmesDfCR_10-31_Male2	Ames	Df	CR	10-31-09AmesCRg	Cage 2	Df on C.R.	18:00	235.4966667	220.6666667	217.3333333	563.175	8.5	36.68833333	7.666666667	0.466666667	2	3.333333333	0	0	0	2.833333333	0	16.7	0.52	20.94	0.04	0.46	20.89166667	0.085	-0.046666667	0.043333333	13.21	11.96666667	0.91	65.3474006	275.0982463
AmesDfCR_10-31_Male2	Ames	Df	CR	10-31-09AmesCRg	Cage 2	Df on C.R.	19:00	61.32666667	77	64.5	579.0833333	10.16666667	20.86	9.333333333	2.171666667	2.5	12.5	0	0	0	0.666666667	0.166666667	16.7	0.52	20.94	0.04	0.46	20.90833333	0.073333333	-0.03	0.033333333	8.591666667	8.756666667	1.041666667	43.1550211	183.7618504
AmesDfCR_10-31_Male2	Ames	Df	CR	10-31-09AmesCRg	Cage 2	Df on C.R.	20:00	0	0.166666667	0.166666667	600	1.166666667	0	0.166666667	0	0	0	0	0	0	0	0	16.7	0.52	20.94	0.04	0.46	20.91333333	0.068333333	-0.02	0.02	6.238333333	6.415	1.041666667	31.3726534	133.6971384
AmesDfCR_10-31_Male2	Ames	Df	CR	10-31-09AmesCRg	Cage 2	Df on C.R.	21:00	0	0	0	600	1	0	0	0	0	0	0	0	0	0	0	16.7	0.52	20.94	0.04	0.46	20.91666667	0.06	-0.021666667	0.02	5.808333333	6.118333333	1.075	29.3078654	125.2405543
AmesDfCR_10-31_Male2	Ames	Df	CR	10-31-09AmesCRg	Cage 2	Df on C.R.	22:00	0	0	0	600	1	0	0	0	0	0	0	0	0	0	0	16.7	0.52	20.94	0.04	0.46	20.91666667	0.06	-0.021666667	0.02	5.838333333	5.705	1.001666667	29.160538	123.6073705
AmesDfCR_10-31_Male2	Ames	Df	CR	10-31-09AmesCRg	Cage 2	Df on C.R.	23:00	1.831666667	13.83333333	10.83333333	595.6383333	9.833333333	4.361666667	8.833333333	0.693333333	1.666666667	3	0	0	0	0	0	16.7	0.52	20.94	0.04	0.46	20.91666667	0.068333333	-0.021666667	0.025	6.201666667	7.053333333	1.358333333	31.6421079	136.2839702
AmesDfCR_10-31_Male2	Ames	Df	CR	10-31-09AmesCRg	Cage 2	Df on C.R.	00:00	0	0	0	600	1	0	0	0	0	0	0	0	0	0	0	16.7	0.516666667	20.94	0.04	0.46	20.91666667	0.063333333	-0.025	0.02	6.721666667	6.23	0.941666667	33.3454745	140.6510045
AmesDfCR_10-31_Male2	Ames	Df	CR	10-31-09AmesCRg	Cage 2	Df on C.R.	01:00	0	8.833333333	7	596.8633333	8.166666667	3.136666667	7.166666667	0.333333333	1.166666667	1.833333333	0	0	0	0	0	16.7	0.516666667	20.94	0.04	0.46	20.91666667	0.061666667	-0.025	0.021666667	6.506666667	6.386666667	1.016666667	32.5178392	137.9159688
AmesDfCR_10-31_Male2	Ames	Df	CR	10-31-09AmesCRg	Cage 2	Df on C.R.	02:00	0	0	0	600	1	0	0	0	0	0	0	0	0	0	0	16.7	0.518333333	20.94	0.04	0.46	20.92	0.06	-0.018333333	0.02	5.098333333	5.551666667	1.106666667	25.8469908	110.83425
AmesDfCR_10-31_Male2	Ames	Df	CR	10-31-09AmesCRg	Cage 2	Df on C.R.	03:00	0	0	0	600	1	0	0	0	0	0	0	0	0	0	0	16.7	0.51	20.94	0.04	0.46	20.92	0.06	-0.02	0.02	5.826666667	5.768333333	1.001666667	29.1524385	123.7762932
AmesDfCR_10-31_Male2	Ames	Df	CR	10-31-09AmesCRg	Cage 2	Df on C.R.	04:00	0	0.5	0.5	599.7416667	1.166666667	0.258333333	0.166666667	0	0	0	0	0	0	0	0	16.7	0.511666667	20.94	0.04	0.46	20.92166667	0.06	-0.018333333	0.02	4.845	5.366666667	1.118333333	24.6236657	105.7637254
AmesDfCR_10-31_Male2	Ames	Df	CR	10-31-09AmesCRg	Cage 2	Df on C.R.	05:00	0	0.666666667	0.666666667	599.865	2.166666667	0.135	1.166666667	0	0	0	0	0	0	0	0	16.7	0.51	20.94	0.04	0.46	20.92	0.06	-0.02	0.02	5.07	5.475	1.083333333	25.6725927	110.029032
AmesDfCR_10-31_Male2	Ames	Df	CR	10-31-09AmesCRg	Cage 2	Df on C.R.	06:00	0.316666667	8.5	6.5	596.445	7.5	3.555	6.5	0.463333333	1.166666667	2	0	0	0	0	0	16.7	0.51	20.94	0.04	0.46	20.92333333	0.06	-0.018333333	0.02	4.585	5.595	1.236666667	23.6489034	102.7575952
AmesDfCR_10-31_Male2	Ames	Df	CR	10-31-09AmesCRg	Cage 2	Df on C.R.	07:00	0	0	0	600	1	0	0	0	0	0	0	0	0	0	0	16.7	0.511666667	20.94	0.04	0.46	20.92666667	0.06	-0.013333333	0.02	4.173333333	5.26	1.273333333	21.6379228	94.38175595
AmesDfCR_10-31_Male2	Ames	Df	CR	10-31-09AmesCRg	Cage 2	Df on C.R.	08:00	0	4.5	4	598.2216667	5.333333333	1.778333333	4.333333333	0.185	0.5	0.5	0	0	0	0	0	16.7	0.51	20.94	0.04	0.46	20.92	0.06	-0.016666667	0.02	4.943333333	5.545	1.161666667	25.1700229	108.305747
AmesDfCR_10-31_Male2	Ames	Df	CR	10-31-09AmesCRg	Cage 2	Df on C.R.	09:00	0	0.166666667	0.166666667	599.9716667	1.166666667	0.028333333	0.166666667	0	0	0	0	0	0	0	0	16.7	0.515	20.94	0.04	0.46	20.92166667	0.06	-0.018333333	0.02	4.976666667	5.365	1.101666667	25.1938037	107.9769606
AmesDfCR_10-31_Male2	Ames	Df	CR	10-31-09AmesCRg	Cage 2	Df on C.R.	10:00	0	2.5	2.333333333	599.4683333	5	0.551666667	4	0.093333333	0.166666667	0.166666667	0	0	0	0	0	16.7	0.52	20.94	0.04	0.46	20.92166667	0.06	-0.018333333	0.02	4.713333333	5.155	1.113333333	23.9103085	102.6506942
AmesDfCR_10-31_Male2	Ames	Df	CR	10-31-09AmesCRg	Cage 2	Df on C.R.	11:00	0	0	0	600	1	0	0	0	0	0	0	0	0	0	0	16.7	0.52	20.94	0.04	0.46	20.92	0.06	-0.018333333	0.02	4.54	5.256666667	1.165	23.226527	100.2606362
AmesDfCR_10-31_Male2	Ames	Df	CR	10-31-09AmesCRg	Cage 2	Df on C.R.	12:00	0	0	0	600	1	0	0	0	0	0	0	0	0	0	0	16.7	0.52	20.94	0.04	0.46	20.92	0.06	-0.02	0.02	5.738333333	5.131666667	0.898333333	28.3417704	119.0756473
AmesDfCR_10-31_Male2	Ames	Df	CR	10-31-09AmesCRg	Cage 2	Df on C.R.	13:00	0	0.333333333	0.333333333	599.8283333	1.333333333	0.171666667	0.333333333	0	0	0	0	0	0	0	0	16.7	0.52	20.94	0.04	0.46	20.92333333	0.06	-0.016666667	0.02	4.856666667	5.061666667	1.066666667	24.4695247	104.5133155
AmesDfCR_10-31_Male2	Ames	Df	CR	10-31-09AmesCRg	Cage 2	Df on C.R.	14:00	0	0	0	600	1	0	0	0	0	0	0	0	0	0	0	16.7	0.52	20.94	0.04	0.46	20.92	0.06	-0.018333333	0.018333333	4.705	5.046666667	1.073333333	23.8014245	101.9706243
AmesDfCR_10-31_Male2	Ames	Df	CR	10-31-09AmesCRg	Cage 2	Df on C.R.	15:00	0	1.5	1.5	599.565	2.833333333	0.435	1.833333333	0	0	0	0	0	0	0	0	16.7	0.52	20.94	0.04	0.46	20.92666667	0.06	-0.01	0.02	3.265	5.088333333	1.58	17.5817266	78.70783854
AmesDfCR_10-31_Male2	Ames	Df	CR	10-31-09AmesCRg	Cage 2	Df on C.R.	16:00	0	0	0	486.1566667	1	0	0	0	0	0	0	0	0	0	0	16.7	0.52	20.94	0.04	0.463333333	20.92333333	0.06	-0.013333333	0.02	3.766666667	5.323333333	1.556666667	19.9160526	88.10031548
AmesHtAL_10-31_Male3	Ames	Ht	AL	10-31-09AmesCRg	Cage 3	N on A.L.	17:00	309.7266667	603.3333333	536.3333333	392.01	134.6666667	207.8933333	135	20.72	33.66666667	67	25.66666667	159	62.39333333	0	1.333333333	25.9	0.52	20.93666667	0.043333333	0.51	20.59	0.36	-0.35	0.313333333	68.26	61.72	0.906666667	523.5708828	1421.250454
AmesHtAL_10-31_Male3	Ames	Ht	AL	10-31-09AmesCRg	Cage 3	N on A.L.	18:00	65.43333333	181.8333333	149.6666667	531.4433333	66	68.45833333	65.5	10.22833333	15.5	32.16666667	6.166666667	33.5	11.04	0.166666667	0.166666667	25.9	0.52	20.93666667	0.043333333	0.508333333	20.6	0.333333333	-0.336666667	0.286666667	65.88166667	56.19333333	0.855	501.8132511	1354.873985
AmesHtAL_10-31_Male3	Ames	Ht	AL	10-31-09AmesCRg	Cage 3	N on A.L.	19:00	224.3183333	440.1666667	398	463.0916667	81.5	136.7916667	81.66666667	8.711666667	23	42.16666667	23.5	110.8333333	44.805	1.166666667	1.333333333	25.9	0.52	20.93833333	0.041666667	0.51	20.605	0.315	-0.331666667	0.27	64.74833333	52.81666667	0.818333333	490.6715373	1319.179669
AmesHtAL_10-31_Male3	Ames	Ht	AL	10-31-09AmesCRg	Cage 3	N on A.L.	20:00	230.0083333	538	475.6666667	430.42	133.5	169.4433333	133.1666667	16.27666667	30.16666667	62.33333333	25	135.6666667	56.185	0.5	0.5	25.9	0.52	20.93166667	0.048333333	0.51	20.57666667	0.34	-0.36	0.295	70.21333333	57.55166667	0.82	532.3745259	1431.277371
AmesHtAL_10-31_Male3	Ames	Ht	AL	10-31-09AmesCRg	Cage 3	N on A.L.	21:00	98.15666667	266	224.6666667	508.8566667	94.5	90.95	94	11.08833333	19.83333333	41.33333333	12.16666667	45.33333333	21.44166667	0.333333333	0.166666667	25.9	0.52	20.93	0.05	0.501666667	20.63666667	0.29	-0.295	0.24	57.31333333	47.27833333	0.825	434.8763587	1170.007924
AmesHtAL_10-31_Male3	Ames	Ht	AL	10-31-09AmesCRg	Cage 3	N on A.L.	22:00	93.655	224	198	529.7033333	58.5	70.16833333	58	6.966666667	13.5	26	9	47.33333333	20.26666667	0.5	0.333333333	25.9	0.52	20.93166667	0.048333333	0.5	20.62833333	0.291666667	-0.306666667	0.245	59.38166667	47.57666667	0.8	449.1044201	1204.322237
AmesHtAL_10-31_Male3	Ames	Ht	AL	10-31-09AmesCRg	Cage 3	N on A.L.	23:00	220.795	562.5	503.5	438.0533333	138.5	161.7583333	138.5	16.18333333	28.16666667	59	25.66666667	120.3333333	55.99	0.833333333	0.166666667	25.9	0.52	20.93	0.05	0.5	20.62333333	0.295	-0.31	0.246666667	60.2	47.87833333	0.796666667	454.9249271	1220.1096
AmesHtAL_10-31_Male3	Ames	Ht	AL	10-31-09AmesCRg	Cage 3	N on A.L.	00:00	42.955	123.1666667	105.6666667	557.1133333	40.66666667	42.88833333	39.66666667	4.26	9	17.5	4.666666667	24.33333333	8.948333333	0.166666667	0.166666667	25.9	0.52	20.93	0.05	0.5	20.695	0.233333333	-0.241666667	0.188333333	46.70666667	36.26	0.775	352.0339396	942.2639524
AmesHtAL_10-31_Male3	Ames	Ht	AL	10-31-09AmesCRg	Cage 3	N on A.L.	01:00	151.745	333.5	303.5	507.5033333	63.33333333	92.47166667	62.66666667	8.063333333	13.16666667	30	17.33333333	89.16666667	38.85666667	0.5	0.166666667	25.9	0.52	20.93333333	0.046666667	0.5	20.69666667	0.231666667	-0.235	0.186666667	45.86666667	36.19833333	0.793333333	346.3175247	928.3453251
AmesHtAL_10-31_Male3	Ames	Ht	AL	10-31-09AmesCRg	Cage 3	N on A.L.	02:00	121.3366667	219.3333333	200.8333333	529.8183333	59.33333333	70.115	58.5	4.62	10.16666667	18.5	12	43.16666667	17.55833333	0.5	0.166666667	25.9	0.52	20.93333333	0.046666667	0.501666667	20.67	0.251666667	-0.26	0.206666667	50.82166667	40.23833333	0.791666667	383.865195	1028.912495
AmesHtAL_10-31_Male3	Ames	Ht	AL	10-31-09AmesCRg	Cage 3	N on A.L.	03:00	1.04	5.666666667	5.333333333	598.0466667	6.333333333	1.953333333	5.333333333	0.221666667	0.166666667	0.333333333	0	0	0	0	0	25.9	0.52	20.93	0.05	0.5	20.80333333	0.156666667	-0.128333333	0.108333333	25.21333333	21.36333333	0.861666667	191.899057	517.4202121
AmesHtAL_10-31_Male3	Ames	Ht	AL	10-31-09AmesCRg	Cage 3	N on A.L.	04:00	0	1.333333333	1	599.6366667	2.666666667	0.365	1.666666667	0	0.333333333	0.333333333	0	0	0	0	0	25.9	0.52	20.93	0.05	0.5	20.745	0.196666667	-0.186666667	0.148333333	36.15833333	28.79666667	0.801666667	273.2854299	732.7370551
AmesHtAL_10-31_Male3	Ames	Ht	AL	10-31-09AmesCRg	Cage 3	N on A.L.	05:00	20.66166667	44	39.66666667	583.06	19.16666667	16.81	18.33333333	1.371666667	2.833333333	4.333333333	1.166666667	2.333333333	0.986666667	0.166666667	0	25.9	0.52	20.93166667	0.048333333	0.5	20.72333333	0.211666667	-0.208333333	0.166666667	40.525	32.22833333	0.793333333	306.2409266	821.0827589
AmesHtAL_10-31_Male3	Ames	Ht	AL	10-31-09AmesCRg	Cage 3	N on A.L.	06:00	22.62833333	51.33333333	46	580.045	23.16666667	19.875	22.33333333	1.571666667	3.166666667	5.333333333	1.5	3.333333333	0.966666667	0	0.166666667	25.9	0.52	20.935	0.045	0.5	20.73833333	0.201666667	-0.195	0.156666667	37.98	30.53166667	0.806666667	287.3495443	771.1523817
AmesHtAL_10-31_Male3	Ames	Ht	AL	10-31-09AmesCRg	Cage 3	N on A.L.	07:00	0	11.5	10.16666667	596.8216667	9.5	3.178333333	8.5	0.426666667	1	1.333333333	0	0	0	0	0	25.9	0.52	20.94	0.04	0.5	20.78	0.17	-0.156666667	0.125	30.13333333	24.50666667	0.815	228.2776272	613.3779568
AmesHtAL_10-31_Male3	Ames	Ht	AL	10-31-09AmesCRg	Cage 3	N on A.L.	08:00	151.025	337.6666667	305	506.4566667	55.16666667	93.25333333	54.66666667	8.661666667	16.83333333	32.66666667	19.5	89.66666667	40.85333333	0.333333333	0.333333333	25.9	0.52	20.935	0.045	0.503333333	20.695	0.236666667	-0.238333333	0.193333333	46.78	37.53166667	0.803333333	353.8514203	949.2921027
AmesHtAL_10-31_Male3	Ames	Ht	AL	10-31-09AmesCRg	Cage 3	N on A.L.	09:00	105.5933333	260.5	240.6666667	527.19	42.16666667	72.72666667	41.5	4.583333333	10.5	19.83333333	13.16666667	61.16666667	29.92166667	0.333333333	0.333333333	25.9	0.52	20.93833333	0.041666667	0.506666667	20.73666667	0.206666667	-0.203333333	0.163333333	39.565	32.04166667	0.813333333	299.5869058	804.412622
AmesHtAL_10-31_Male3	Ames	Ht	AL	10-31-09AmesCRg	Cage 3	N on A.L.	10:00	13.09166667	30.66666667	25.16666667	588.2	16.83333333	11.8	15.83333333	2.071666667	3.166666667	5.5	0.833333333	2.666666667	0.873333333	0	0	25.9	0.52	20.94	0.04	0.5	20.82166667	0.138333333	-0.116666667	0.098333333	22.61333333	18.94666667	0.845	171.88794	462.9560387
AmesHtAL_10-31_Male3	Ames	Ht	AL	10-31-09AmesCRg	Cage 3	N on A.L.	11:00	195.6083333	507.3333333	463.8333333	478.915	69	120.8433333	68.83333333	9.223333333	21.66666667	43.5	26.16666667	144.5	67.64833333	0.833333333	0.5	25.9	0.52	20.94	0.04	0.503333333	20.66333333	0.27	-0.276666667	0.225	53.645	43.805	0.816666667	406.5764388	1092.975665
AmesHtAL_10-31_Male3	Ames	Ht	AL	10-31-09AmesCRg	Cage 3	N on A.L.	12:00	138.9716667	379.3333333	336	512.3416667	44.16666667	87.65833333	43.16666667	9.595	18.16666667	43.33333333	20.83333333	115.6666667	50.92166667	0.333333333	0.333333333	25.9	0.52	20.94	0.04	0.5	20.70833333	0.231666667	-0.23	0.19	44.84333333	36.67666667	0.816666667	339.92973	913.9812872
AmesHtAL_10-31_Male3	Ames	Ht	AL	10-31-09AmesCRg	Cage 3	N on A.L.	13:00	118.9566667	293.3333333	260.6666667	526.605	48.66666667	73.23833333	48	7.668333333	15	32.66666667	13.33333333	73.66666667	30.30833333	0.333333333	0.333333333	25.9	0.52	20.94	0.04	0.5	20.71166667	0.231666667	-0.228333333	0.19	44.21833333	36.435	0.821666667	335.472599	902.4484382
AmesHtAL_10-31_Male3	Ames	Ht	AL	10-31-09AmesCRg	Cage 3	N on A.L.	14:00	196.165	526.8333333	482	473.615	83.83333333	126.27	83.16666667	8.526666667	20.33333333	44.83333333	28.33333333	145.6666667	61.80666667	0.5	0.666666667	25.9	0.52	20.94	0.04	0.5	20.68833333	0.25	-0.248333333	0.208333333	48.19833333	40.58166667	0.843333333	366.570729	988.228122
AmesHtAL_10-31_Male3	Ames	Ht	AL	10-31-09AmesCRg	Cage 3	N on A.L.	15:00	186.49	585.6666667	539.6666667	476.64	75.66666667	123.175	75.33333333	10.655	22.66666667	46	30.5	181.6666667	72.11166667	0.333333333	0.5	25.9	0.52	20.94	0.04	0.5	20.70166667	0.24	-0.236666667	0.198333333	45.46833333	38.59833333	0.85	346.1360434	933.5740461
AmesHtAL_10-31_Male3	Ames	Ht	AL	10-31-09AmesCRg	Cage 3	N on A.L.	16:00	80.1	254.8333333	232.1666667	539.2433333	38.16666667	60.65	37.33333333	5.148333333	10.83333333	22.66666667	12	72.66666667	27.65833333	0.166666667	0.166666667	25.9	0.52	20.94	0.04	0.5	20.77333333	0.181666667	-0.166666667	0.141666667	32.16666667	27.65166667	0.858333333	245.2340723	662.0105126
AmesHtAL_10-31_Male3	Ames	Ht	AL	10-31-09AmesCRg	Cage 3	N on A.L.	17:00	39.99666667	124.3333333	109	567.2733333	26.33333333	32.72666667	25.33333333	3.583333333	7.333333333	15.33333333	7.166666667	42	14.55833333	0.333333333	0	25.9	0.52	20.94	0.04	0.5	20.81333333	0.151666667	-0.125	0.108333333	24.21666667	21.16333333	0.875	184.9844304	500.2525283
AmesHtAL_10-31_Male3	Ames	Ht	AL	10-31-09AmesCRg	Cage 3	N on A.L.	18:00	21.79333333	58.5	54	583.4133333	18.16666667	16.58666667	17.16666667	1.355	3	4.5	3.666666667	17.16666667	5.38	0	0	25.9	0.52	20.94	0.04	0.5	20.83166667	0.136666667	-0.108333333	0.096666667	20.70833333	18.64833333	0.903333333	158.7589192	430.6490015
AmesHtAL_10-31_Male3	Ames	Ht	AL	10-31-09AmesCRg	Cage 3	N on A.L.	19:00	63.15833333	72.83333333	69.33333333	570.015	22.83333333	29.91166667	22	0.833333333	2	3.5	0.833333333	3.833333333	1.271666667	0.333333333	0.166666667	25.9	0.52	20.94	0.04	0.5	20.865	0.111666667	-0.073333333	0.07	14.27333333	13.59833333	0.958333333	110.2010035	300.4922254
AmesHtAL_10-31_Male3	Ames	Ht	AL	10-31-09AmesCRg	Cage 3	N on A.L.	20:00	11.64333333	18.16666667	16.83333333	589.8233333	6.666666667	10.17666667	5.666666667	0.341666667	0.666666667	1.333333333	0	0	0	0	0	25.9	0.52	20.94	0.04	0.5	20.875	0.108333333	-0.065	0.065	12.615	12.33666667	0.976666667	97.7287549	267.0938921
AmesHtAL_10-31_Male3	Ames	Ht	AL	10-31-09AmesCRg	Cage 3	N on A.L.	21:00	13.64666667	26.33333333	24	589.575	16	10.41333333	15.16666667	1.101666667	1.333333333	2.333333333	0	0	0	0	0	25.9	0.52	20.94	0.04	0.5	20.875	0.106666667	-0.065	0.066666667	12.13333333	12.28666667	1.016666667	94.4356476	259.1639821
AmesHtAL_10-31_Male3	Ames	Ht	AL	10-31-09AmesCRg	Cage 3	N on A.L.	22:00	8.061666667	18	16.5	592.1916667	11.66666667	7.808333333	10.66666667	0.49	1	1.5	0	0	0	0	0	25.9	0.52	20.94	0.04	0.5	20.875	0.098333333	-0.063333333	0.058333333	12.48	11.29333333	0.91	95.7340664	259.6766667
AmesHtAL_10-31_Male3	Ames	Ht	AL	10-31-09AmesCRg	Cage 3	N on A.L.	23:00	0	0	0	600	1	0	0	0	0	0	0	0	0	0	0	25.9	0.52	20.94	0.04	0.5	20.9	0.083333333	-0.038333333	0.04	7.243333333	8.053333333	1.283333333	57.1240558	158.2854598
AmesHtAL_10-31_Male3	Ames	Ht	AL	10-31-09AmesCRg	Cage 3	N on A.L.	00:00	4.053333333	4.333333333	4.333333333	597.8966667	3.666666667	2.105	2.666666667	0	0	0	0	0	0	0	0	25.9	0.516666667	20.94	0.04	0.5	20.895	0.086666667	-0.045	0.045	8.848333333	8.81	1.025	68.7116381	188.2441905
AmesHtAL_10-31_Male3	Ames	Ht	AL	10-31-09AmesCRg	Cage 3	N on A.L.	01:00	1.726666667	3.5	3.333333333	598.73	4.833333333	1.271666667	3.833333333	0.14	0.166666667	0.166666667	0	0	0	0	0	25.9	0.516666667	20.94	0.04	0.5	20.895	0.085	-0.045	0.045	8.405	8.533333333	1.015	65.4404681	179.6013757
AmesHtAL_10-31_Male3	Ames	Ht	AL	10-31-09AmesCRg	Cage 3	N on A.L.	02:00	0.501666667	4.5	4	597.7933333	3.5	2.206666667	2.5	0.273333333	0.333333333	0.5	0	0	0	0	0	25.9	0.518333333	20.94	0.04	0.5	20.9	0.08	-0.038333333	0.04	7.255	7.638333333	1.058333333	56.770469	156.4707225
AmesHtAL_10-31_Male3	Ames	Ht	AL	10-31-09AmesCRg	Cage 3	N on A.L.	03:00	0	0	0	600	1	0	0	0	0	0	0	0	0	0	0	25.9	0.51	20.94	0.04	0.498333333	20.90666667	0.075	-0.033333333	0.035	6.048333333	6.7	1.12	47.6740523	132.1352225
AmesHtAL_10-31_Male3	Ames	Ht	AL	10-31-09AmesCRg	Cage 3	N on A.L.	04:00	0	0	0	600	1	0	0	0	0	0	0	0	0	0	0	25.9	0.511666667	20.94	0.04	0.495	20.91333333	0.07	-0.026666667	0.03	5.09	6.041666667	1.208333333	40.5401563	113.2158579
AmesHtAL_10-31_Male3	Ames	Ht	AL	10-31-09AmesCRg	Cage 3	N on A.L.	05:00	0	0	0	600	1	0	0	0	0	0	0	0	0	0	0	25.9	0.51	20.94	0.04	0.491666667	20.91666667	0.07	-0.025	0.03	4.8	5.555	1.156666667	38.0820909	105.9482463
AmesHtAL_10-31_Male3	Ames	Ht	AL	10-31-09AmesCRg	Cage 3	N on A.L.	06:00	0	0	0	600	1.166666667	0	0.166666667	0	0	0	0	0	0	0	0	25.9	0.51	20.94	0.04	0.495	20.92166667	0.061666667	-0.018333333	0.025	3.31	4.645	1.438333333	27.1086753	77.24820015
AmesHtAL_10-31_Male3	Ames	Ht	AL	10-31-09AmesCRg	Cage 3	N on A.L.	07:00	0.166666667	3.166666667	3	598.8733333	4.833333333	1.128333333	3.833333333	0	0.166666667	0.166666667	0	0	0	0	0	25.9	0.511666667	20.94	0.04	0.5	20.92166667	0.063333333	-0.018333333	0.023333333	3.271666667	4.763333333	1.465	26.9739435	77.20533333
AmesHtAL_10-31_Male3	Ames	Ht	AL	10-31-09AmesCRg	Cage 3	N on A.L.	08:00	0	1.666666667	1.666666667	599.6516667	2.833333333	0.348333333	1.833333333	0	0	0	0	0	0	0	0	25.9	0.51	20.94	0.04	0.493333333	20.92166667	0.063333333	-0.018333333	0.021666667	3.141666667	4.396666667	1.426666667	25.7174309	73.25288393
AmesHtAL_10-31_Male3	Ames	Ht	AL	10-31-09AmesCRg	Cage 3	N on A.L.	09:00	0	0	0	600	1	0	0	0	0	0	0	0	0	0	0	25.9	0.515	20.94	0.04	0.498333333	20.92166667	0.06	-0.016666667	0.02	2.966666667	4.088333333	1.403333333	24.2188569	68.85731771
AmesHtAL_10-31_Male3	Ames	Ht	AL	10-31-09AmesCRg	Cage 3	N on A.L.	10:00	0.166666667	2.333333333	2	599.5916667	4	0.41	3	0.111666667	0.166666667	0.333333333	0	0	0	0	0	25.9	0.52	20.94	0.04	0.5	20.92333333	0.061666667	-0.015	0.02	3.083333333	4.148333333	1.408333333	25.0663567	71.04178869
AmesHtAL_10-31_Male3	Ames	Ht	AL	10-31-09AmesCRg	Cage 3	N on A.L.	11:00	0	0.666666667	0.666666667	599.7183333	2	0.281666667	1	0	0	0	0	0	0	0	0	25.9	0.52	20.94	0.04	0.5	20.93	0.06	-0.01	0.02	2.036666667	3.63	1.873333333	17.4838468	51.42756101
AmesHtAL_10-31_Male3	Ames	Ht	AL	10-31-09AmesCRg	Cage 3	N on A.L.	12:00	0.546666667	1	1	599.9333333	2.5	0.068333333	1.5	0	0	0	0	0	0	0	0	25.9	0.52	20.94	0.04	0.5	20.925	0.06	-0.013333333	0.02	2.835	3.556666667	1.295	22.7793349	64.01599182
AmesHtAL_10-31_Male3	Ames	Ht	AL	10-31-09AmesCRg	Cage 3	N on A.L.	13:00	0.166666667	9.5	5.166666667	598.555	3.166666667	1.445	2.166666667	0.89	1	4.333333333	0	0	0	0	0	25.9	0.52	20.94	0.04	0.5	20.93	0.06	-0.01	0.02	1.791666667	3.256666667	1.976666667	15.4465787	45.53666146
AmesHtAL_10-31_Male3	Ames	Ht	AL	10-31-09AmesCRg	Cage 3	N on A.L.	14:00	0	0.166666667	0.166666667	600	1.5	0.143333333	0.5	0	0	0	0	0	0	0	0	25.9	0.52	20.94	0.04	0.5	20.95	0.041666667	0.011666667	0	2.195	0.565	0.36	15.3580266	38.54848438
AmesHtAL_10-31_Male3	Ames	Ht	AL	10-31-09AmesCRg	Cage 3	N on A.L.	15:00	0	0	0	600	1	0	0	0	0	0	0	0	0	0	0	25.9	0.52	20.94	0.04	0.5	20.96	0.04	0.02	0	3.765	0.323333333	0.083333333	25.6706555	62.81411682
AmesHtAL_10-31_Male3	Ames	Ht	AL	10-31-09AmesCRg	Cage 3	N on A.L.	16:00	0	0	0	486.16	1	0	0	0	0	0	0	0	0	0	0	25.9	0.52	20.94	0.04	0.5	20.96	0.04	0.016666667	0	3.633333333	0.326666667	0.09	24.7881648	60.69126488
AmesHtAL_10-31_Male4	Ames	Ht	AL	10-31-09AmesCRg	Cage 4	N on A.L.	17:00	515.1533333	766.6666667	697.3333333	358.7533333	139.3333333	241.1	140	16.93666667	32.33333333	69.33333333	58.33333333	208	98.17	1.333333333	2	27.6	0.52	20.93666667	0.043333333	0.51	20.62666667	0.33	-0.31	0.286666667	57.46333333	53.44666667	0.93	471.339828	1203.369421
AmesHtAL_10-31_Male4	Ames	Ht	AL	10-31-09AmesCRg	Cage 4	N on A.L.	18:00	318.1566667	660.3333333	569.6666667	391.7533333	136.6666667	208.1966667	136.5	26.485	37.5	90.66666667	45.33333333	220.3333333	115.3966667	0.833333333	0.5	27.6	0.52	20.93666667	0.043333333	0.51	20.57833333	0.368333333	-0.358333333	0.325	66.685	60.375	0.905	545.1507288	1388.009446
AmesHtAL_10-31_Male4	Ames	Ht	AL	10-31-09AmesCRg	Cage 4	N on A.L.	19:00	205.7	427	375	460.5166667	92.16666667	139.1166667	92	12.835	26.16666667	52	36	125.6666667	71.16	0.5	0	27.6	0.52	20.93833333	0.041666667	0.51	20.61833333	0.315	-0.316666667	0.273333333	59.00833333	50.715	0.86	479.3873808	1214.892802
AmesHtAL_10-31_Male4	Ames	Ht	AL	10-31-09AmesCRg	Cage 4	N on A.L.	20:00	253.3666667	609.5	509.8333333	404.7916667	147.6666667	194.85	148.1666667	29.76333333	43.66666667	99.66666667	50.83333333	225.3333333	127.9233333	1	0.666666667	27.6	0.52	20.93166667	0.048333333	0.51	20.55833333	0.36	-0.376666667	0.315	70.045	58.53333333	0.836666667	567.2001756	1433.752146
AmesHtAL_10-31_Male4	Ames	Ht	AL	10-31-09AmesCRg	Cage 4	N on A.L.	21:00	145.3516667	390.1666667	328.1666667	457.64	141	141.9266667	141.3333333	18.98333333	30.5	62	20.66666667	97.33333333	50.85333333	0	0.666666667	27.6	0.52	20.93	0.05	0.51	20.605	0.323333333	-0.328333333	0.278333333	60.88666667	51.71666667	0.85	493.9673016	1250.427824
AmesHtAL_10-31_Male4	Ames	Ht	AL	10-31-09AmesCRg	Cage 4	N on A.L.	22:00	223.6033333	467.6666667	404.3333333	435.61	125.1666667	164.1983333	125.1666667	20.20666667	28.5	63.33333333	29.16666667	121.3333333	55.38166667	0.5	1	27.6	0.52	20.93166667	0.048333333	0.51	20.60666667	0.318333333	-0.325	0.271666667	60.59333333	50.43166667	0.835	490.4382276	1239.580933
AmesHtAL_10-31_Male4	Ames	Ht	AL	10-31-09AmesCRg	Cage 4	N on A.L.	23:00	96.93	269.6666667	207.5	499.4966667	111.6666667	100.4083333	111.3333333	19.29333333	24.33333333	62.16666667	8.833333333	29.66666667	10.75833333	0.166666667	0.166666667	27.6	0.52	20.93	0.05	0.51	20.65666667	0.276666667	-0.276666667	0.228333333	51.09666667	42.35333333	0.83	413.3794968	1044.135835
AmesHtAL_10-31_Male4	Ames	Ht	AL	10-31-09AmesCRg	Cage 4	N on A.L.	00:00	112.8783333	215.3333333	182.8333333	522.125	44.83333333	77.76333333	44.16666667	8.871666667	13.83333333	32.5	10.66666667	44.66666667	19.16166667	0.166666667	0.166666667	27.6	0.52	20.93	0.05	0.51	20.67333333	0.255	-0.261666667	0.208333333	48.34333333	38.72166667	0.8	389.6073684	980.9986257
AmesHtAL_10-31_Male4	Ames	Ht	AL	10-31-09AmesCRg	Cage 4	N on A.L.	01:00	160.535	314	282.5	491.19	80.33333333	108.6733333	79.5	8.051666667	15.83333333	31.5	18	70	28.59666667	0.333333333	0.166666667	27.6	0.52	20.93333333	0.046666667	0.51	20.66166667	0.27	-0.275	0.221666667	50.55666667	41.125	0.815	408.1445772	1028.919667
AmesHtAL_10-31_Male4	Ames	Ht	AL	10-31-09AmesCRg	Cage 4	N on A.L.	02:00	118.605	229.1666667	196.3333333	524.8183333	49.83333333	75.14166667	49.16666667	10.21	15.5	32.83333333	18.5	76.83333333	34.45666667	0.333333333	0	27.6	0.52	20.93333333	0.046666667	0.51	20.67833333	0.253333333	-0.253333333	0.203333333	47.25333333	37.87333333	0.801666667	380.8503024	959.1482574
AmesHtAL_10-31_Male4	Ames	Ht	AL	10-31-09AmesCRg	Cage 4	N on A.L.	03:00	87.13166667	160.1666667	139.6666667	543.22	56.66666667	56.415	56.5	4.66	10.5	20.5	10.16666667	27.33333333	9.445	0.333333333	0.333333333	27.6	0.52	20.93	0.05	0.51	20.705	0.233333333	-0.226666667	0.188333333	42.05666667	34.655	0.83	340.0169028	858.0336629
AmesHtAL_10-31_Male4	Ames	Ht	AL	10-31-09AmesCRg	Cage 4	N on A.L.	04:00	159.8733333	321.3333333	287	501.0083333	80	98.85	79.83333333	10.125	18.16666667	34.33333333	24.5	99.5	45.53166667	0.5	0.333333333	27.6	0.52	20.93	0.05	0.51	20.66	0.27	-0.27	0.22	50.28	40.86833333	0.813333333	405.8759676	1022.697388
AmesHtAL_10-31_Male4	Ames	Ht	AL	10-31-09AmesCRg	Cage 4	N on A.L.	05:00	0	0.666666667	0.666666667	599.8033333	1.833333333	0.196666667	0.833333333	0	0	0	0	0	0	0	0	27.6	0.52	20.93166667	0.048333333	0.51	20.77166667	0.176666667	-0.161666667	0.128333333	29.96833333	24.04833333	0.801666667	241.5694416	607.9509918
AmesHtAL_10-31_Male4	Ames	Ht	AL	10-31-09AmesCRg	Cage 4	N on A.L.	06:00	71.945	180.3333333	150.3333333	540.76	48.66666667	59.24	47.66666667	8.358333333	13.33333333	30	13.66666667	47.5	31.125	0.166666667	0	27.6	0.52	20.935	0.045	0.51	20.68333333	0.243333333	-0.251666667	0.2	46.73833333	37.04833333	0.793333333	376.2421512	946.7225216
AmesHtAL_10-31_Male4	Ames	Ht	AL	10-31-09AmesCRg	Cage 4	N on A.L.	07:00	17.19833333	26.66666667	24.66666667	588.3566667	10.16666667	11.645	9.166666667	1.085	1.166666667	2	4.833333333	12	5.318333333	0	0.166666667	27.6	0.52	20.94	0.04	0.51	20.76666667	0.176666667	-0.17	0.135	31.73166667	24.89	0.785	255.147234	641.0006399
AmesHtAL_10-31_Male4	Ames	Ht	AL	10-31-09AmesCRg	Cage 4	N on A.L.	08:00	186.6566667	318	286	497.3183333	63.33333333	102.615	62.66666667	9.598333333	13.83333333	32	26.5	93.33333333	44.745	0.5	0.5	27.6	0.52	20.935	0.045	0.515	20.68166667	0.241666667	-0.25	0.198333333	47.02	36.80833333	0.78	377.9955516	949.5887984
AmesHtAL_10-31_Male4	Ames	Ht	AL	10-31-09AmesCRg	Cage 4	N on A.L.	09:00	7.983333333	28.5	16.33333333	588.3983333	12	11.60166667	11	5.5	3.5	12.16666667	1.166666667	2.666666667	0.785	0	0	27.6	0.52	20.93833333	0.041666667	0.513333333	20.75166667	0.185	-0.185	0.141666667	34.25	26.46	0.773333333	274.9468392	690.0157522
AmesHtAL_10-31_Male4	Ames	Ht	AL	10-31-09AmesCRg	Cage 4	N on A.L.	10:00	0	7.833333333	5.666666667	597.7366667	7.166666667	2.265	6.166666667	0.505	0.666666667	2.166666667	0	0	0	0	0	27.6	0.52	20.94	0.04	0.513333333	20.73833333	0.198333333	-0.201666667	0.156666667	37.33833333	29.35	0.785	300.2981844	754.5499829
AmesHtAL_10-31_Male4	Ames	Ht	AL	10-31-09AmesCRg	Cage 4	N on A.L.	11:00	293.28	514.3333333	441.1666667	443.6366667	104	156.2466667	103.3333333	22.62	26.83333333	73.16666667	30.33333333	142.8333333	64.36166667	1.166666667	0.833333333	27.6	0.52	20.94	0.04	0.515	20.62666667	0.285	-0.308333333	0.243333333	57.83833333	45.375	0.783333333	465.0730824	1168.108955
AmesHtAL_10-31_Male4	Ames	Ht	AL	10-31-09AmesCRg	Cage 4	N on A.L.	12:00	0.335	2.666666667	2.333333333	598.835	3.166666667	1.165	2.166666667	0.12	0.166666667	0.333333333	0	0	0	0	0	27.6	0.52	20.94	0.04	0.51	20.73	0.203333333	-0.208333333	0.16	38.92666667	30.025	0.771666667	312.4362228	783.9709345
AmesHtAL_10-31_Male4	Ames	Ht	AL	10-31-09AmesCRg	Cage 4	N on A.L.	13:00	229.9366667	380.3333333	343.8333333	483.82	79.16666667	116.1516667	78.5	9.311666667	17.83333333	36.5	19.66666667	102.3333333	45.89333333	0.666666667	0.666666667	27.6	0.52	20.94	0.04	0.51	20.66	0.26	-0.276666667	0.22	51.82833333	40.61833333	0.781666667	416.7008808	1046.657937
AmesHtAL_10-31_Male4	Ames	Ht	AL	10-31-09AmesCRg	Cage 4	N on A.L.	14:00	24.67166667	72.16666667	53.66666667	575.6883333	33.16666667	24.29	32.33333333	7.231666667	6.5	18.5	1.666666667	5.166666667	2.286666667	0	0.333333333	27.6	0.52	20.94	0.04	0.51	20.72833333	0.203333333	-0.21	0.16	38.96166667	29.795	0.766666667	312.432	783.7245543
AmesHtAL_10-31_Male4	Ames	Ht	AL	10-31-09AmesCRg	Cage 4	N on A.L.	15:00	105.7833333	220.1666667	191.6666667	532.085	65.33333333	67.86833333	64.83333333	8.366666667	12.83333333	28.5	11.16666667	66.33333333	27.47333333	0.333333333	0	27.6	0.52	20.94	0.04	0.51	20.66333333	0.255	-0.275	0.213333333	51.045	39.72333333	0.775	410.0909844	1029.712794
AmesHtAL_10-31_Male4	Ames	Ht	AL	10-31-09AmesCRg	Cage 4	N on A.L.	16:00	63.355	123.5	102.8333333	561.7716667	37.33333333	38.17666667	36.5	6.32	9	20.66666667	7	37.66666667	17.89333333	0	0.166666667	27.6	0.52	20.94	0.04	0.51	20.71333333	0.216666667	-0.223333333	0.175	41.62333333	32.19166667	0.773333333	334.1765772	838.6332098
[truncated: 2,333 more rows]
