# Supplementary material for: Do altered energy metabolism or spontaneous locomotion ‘mediate’ decelerated senescence?
Source: Aging Cell. 2015 Feb 26;14(3):483–90. doi: 10.1111/acel.12318 (PMC4406677; doi:10.1111/acel.12318)
Supplement: Supplementary file 2 [file acel0014-0483-sd2.csv]

uids	ustrain	umutat	udiet	uMale	ulifespan2	uindi	maxBodyW	urq	lrq	drq	uvo2	lvo2	dvo2	utotAct	ltotAct	dtotAct	uhoriz	lhoriz	dhoriz	umovTime	lmovTime	dmovTime
AmesDfAL_10-27_Male7	Ames	Df	AL	1	1027	0	22.1	0.766736111083333	0.780833333333333	0.752638888833333	52.1161111108333	49.7563888883333	54.4758333333333	1951.58833331	635.67833338	1315.90999993	6499.499999573	2352.166666637	4147.333332936	1489.836666724	624.53666669	865.300000034
AmesDfAL_10-27_Male8	Ames	Df	AL	1	756	1	16.6	0.795347222166667	0.82333333325	0.767361111083333	51.0348611104167	49.89736111	52.1723611108333	1470.433333433	749.446666763	720.98666667	10802.833332313	5701.83333304	5100.999999273	2211.0616666	1161.871666607	1049.189999993
AmesDfAL_10-31_Male5	Ames	Df	AL	1	906	1	20.4	0.843611111125	0.807361111166667	0.879861111083333	61.2101388891667	55.6347222233333	66.785555555	855.314999973	259.23166665	596.083333323	3561.000000133	1184.000000063	2377.00000007	1170.714999957	394.801666663	775.913333294
AmesDfAL_10-31_Male6	Ames	Df	AL	1	1021	0	19.9	0.780069444416667	0.762361111083333	0.79777777775	58.4141666675	53.0559722216667	63.7723611133333	1784.786666714	570.728333304	1214.05833341	5634.49999986	1836.00000003	3798.49999983	1506.186666674	470.088333344	1036.09833333
AmesDfAL_11-04_Male1	Ames	Df	AL	1	1021	0	18.6	0.882083333375	0.882083333333333	0.882083333416667	42.2168055554167	37.2391666666667	47.1944444441667	1482.436666667	281.48	1200.956666667	5832.0833334	1155.0833334	4677	1349.511666573	297.56833333	1051.943333243
AmesDfAL_11-04_Male2	Ames	Df	AL	1	759	1	23.2	1.04925555556167	0.993125	1.10538611112333	11.5310416670833	12.88041666725	10.1816666669167	157.008333334	137.225	19.783333334	458.333333335	410.000000003	48.333333332	132.269166666	114.545833333	17.723333333
AmesDfAL_11-10_Female1	Ames	Df	AL	0	844	1	15	0.971354166583333	0.96201388875	0.980694444416667	61.8295138879167	56.8555555541667	66.8034722216667	1401.002500033	547.077500006	853.925000027	5895.0833334	2532.58333327	3362.50000013	1356.776666653	578.918333363	777.85833329
AmesDfAL_11-13_Female5	Ames	Df	AL	0	1009	0	20	0.782083333416667	0.767361111166667	0.796805555666667	60.88416666625	53.4666666675	68.301666665	1702.19	284.176666667	1418.013333333	4695.500000126	786.499999996	3909.00000013	1225.110000005	249.813333335	975.29666667
AmesDfAL_11-13_Female6	Ames	Df	AL	0	866	1	14.2	0.773888888833333	0.769722222166667	0.7780555555	70.2139583329167	62.5508333333333	77.8770833325	2266.069999837	865.453333297	1400.61666654	4288.166666664	1498.666666697	2789.499999967	1398.533333285	485.563333348	912.969999937
AmesDfAL_11-13_Female7	Ames	Df	AL	0	873	1	16.1	0.817361111166667	0.7905555555	0.844166666833333	67.0029166666667	58.8276388883333	75.178194445	2012.71333333	612.046666737	1400.666666593	8132.500000717	2279.666666727	5852.83333399	1776.781666564	553.689999967	1223.091666597
AmesDfAL_11-13_Female8	Ames	Df	AL	0	799	1	15.3	0.810972222291667	0.78361111125	0.838333333333333	74.9804861116667	67.0587500008333	82.9022222225	1308.086666627	377.506666667	930.57999996	3729.66666663	1299.83333323	2429.8333334	1064.223333333	395.873333323	668.35000001
AmesDfAL_11-16_Female3	Ames	Df	AL	0	1016	0	16.8	0.808611111166667	0.7656944445	0.851527777833333	55.8984722216667	51.1741666666667	60.6227777766667	977.28666668	272.93333333	704.35333335	2927.000000063	880.166666733	2046.83333333	895.849999997	278.841666667	617.00833333
AmesDfAL_11-16_Female4	Ames	Df	AL	0	1016	0	14.7	0.830416666708333	0.782638889	0.878194444416667	61.12861111125	54.4215277775	67.835694445	851.963333297	153.365000007	698.59833329	3151.333333327	763.666666657	2387.66666667	891.698333344	226.110000004	665.58833334
AmesDfCR_10-27_Male3	Ames	Df	CR	1	1030	0	22	0.779583333291667	0.784861111083333	0.7743055555	61.3400694441667	59.4881944441667	63.1919444441667	2656.32499986	1015.2133333	1641.11166656	7881.50000063	2947.999999933	4933.500000697	1866.166666656	748.336666683	1117.829999973
AmesDfCR_10-27_Male4	Ames	Df	CR	1	1027	0	19.2	0.76604166675	0.768750000083333	0.763333333416667	64.0930555554167	58.87513889	69.3109722208333	2048.8616665	271.68999996	1777.17166654	5929.166666373	1286.833333303	4642.33333307	1440.836666699	381.819999999	1059.0166667
AmesDfCR_10-31_Male1	Ames	Df	CR	1	1033	0	16.7	0.8400694445	0.817638888916667	0.862500000083333	72.0498611116667	66.605694445	77.4940277783333	2380.804999897	888.564999997	1492.2399999	6510.500000007	2418.833333207	4091.6666668	1711.175000017	654.901666627	1056.27333339
AmesDfCR_10-31_Male2	Ames	Df	CR	1	761	1	18.7	0.822708333291667	0.836111111083333	0.8093055555	62.7697222216667	61.5873611108333	63.9520833325	58030.624999067	52008.844999067	6021.78	58763.499999233	51127.4999993	7635.999999933	5226.735000203	3581.5316668	1645.203333403
AmesDfCR_11-04_Male7	Ames	Df	CR	1	1040	0	18.7	0.710204166719167	0.671380555605	0.749027777833333	53.35420138875	46.0290972216667	60.6793055558333	1169.010833427	263.804166667	905.20666676	3490.833333307	851.999999973	2638.833333334	1031.749166603	270.8175	760.931666603
AmesDfCR_11-04_Male8	Ames	Df	CR	1	1054	0	17.1	0.746041666666667	0.733333333416667	0.758749999916667	64.9475694441667	62.7006944441667	67.1944444441667	1782.150833367	534.262500027	1247.88833334	4657.08333356	1676.41666679	2980.66666677	1534.65333328	571.93666666	962.71666662
AmesDfCR_11-07_Male4	Ames	Df	CR	1	930	1	15.4	0.860138888916667	0.834583333333333	0.8856944445	88.45663194375	83.0520138891667	93.8612499983333	1325.504166596	454.849166706	870.65499989	5369.33333343	1539.00000003	3830.3333334	1249.535833317	513.735833307	735.80000001
AmesDfCR_11-07_Male5	Ames	Df	CR	1	1090	0	14.4	0.851284722208333	0.8336805555	0.868888888916667	82.1095833325	80.8358333325	83.3833333325	1444.909166649	632.375833319	812.53333333	3720.58333341	1524.58333338	2196.00000003	1258.782500044	567.869166704	690.91333334
AmesDfCR_11-07_Male6	Ames	Df	CR	1	964	1	20.5	0.858541666791667	0.81916666675	0.897916666833333	75.8129861116667	69.6040277791667	82.0219444441667	1577.804166826	349.997500026	1227.8066668	3889.49999993	1016.49999994	2872.99999999	1271.779999953	349.208333333	922.57166662
AmesDfCR_11-10_Female5	Ames	Df	CR	0	1013	0	13.2	0.879409722166667	0.85729166675	0.901527777583333	66.41392361125	62.2421527775	70.585694445	4104.03833326	1484.55499996	2619.4833333	6136.16666677	2235.16666677	3901	1996.21249997	748.18249997	1248.03
AmesDfCR_11-10_Female6	Ames	Df	CR	0	1009	0	13.8	0.870798611125	0.84784722225	0.89375	60.1060069445833	54.8835416666667	65.3284722225	1871.906666591	606.249999994	1265.656666597	4894	1583.6666667	3310.3333333	1350.441666643	444.405	906.036666643
AmesDfCR_11-13_Female2	Ames	Df	CR	0	873	1	12.5	0.832499999916667	0.786944444333333	0.8780555555	71.4749305545833	67.69125	75.2586111091667	2382.46000004	1083.70666667	1298.75333337	7681.16666627	3203.49999987	4477.6666664	1506.89000001	699.44499997	807.44500004
AmesDfCR_11-13_Female3	Ames	Df	CR	0	780	1	9.4	0.862222222208333	0.804861111166667	0.91958333325	67.6843750004167	59.3061111116667	76.0626388891667	2650.581666706	1211.82166664	1438.760000066	4509.666666724	1840.499999957	2669.166666767	1451.084999993	591.141666663	859.94333333
AmesDfCR_11-13_Female4	Ames	Df	CR	0	795	1	14.2	0.827361111125	0.788888888916667	0.865833333333333	65.280625	59.9506944441667	70.6105555558333	3777.241666723	1556.484999993	2220.75666673	7713.000000203	3510.166666733	4202.83333347	2289.511666593	932.976666663	1356.53499993
AmesDfCR_11-16_Female5	Ames	Df	CR	0	939	1	13.7	0.860208333291667	0.814861111083333	0.9055555555	69.7750000004167	61.979444445	77.5705555558333	2445.70166673	721.29833333	1724.4033334	7536.16666677	1904.16666667	5632.0000001	1870.44666664	628.87000001	1241.57666663
AmesDfCR_11-16_Female6	Ames	Df	CR	0	1040	0	14.6	0.85458333325	0.824166666583333	0.884999999916667	57.06083333375	48.409444445	65.7122222225	2122.158333584	265.058333324	1857.10000026	5455.833333443	659.000000043	4796.8333334	1374.24333326	230.67999999	1143.56333327
AmesDfCR_11-18_Female2	Ames	Df	CR	0	903	1	16.2	0.909791666666667	0.898888888916667	0.920694444416667	57.26819444375	50.6375	63.8988888875	1391.706666773	94.94833334	1296.758333433	4508.499999877	421.666666637	4086.83333324	1074.831666741	139.585000004	935.246666737
AmesHtAL_10-27_Male1	Ames	Ht	AL	1	756	1	38.5	0.773402777916667	0.784027777916667	0.762777777916667	45.4447916675	42.5197222225	48.3698611125	922.73833332	295.119999997	627.618333323	3500.833333287	1072.83333329	2427.999999997	1263.370000034	413.990000004	849.38000003
AmesHtAL_10-27_Male2	Ames	Ht	AL	1	741	1	51.7	0.862492361030833	0.881095833228333	0.843888888833333	19.21493055625	23.1276388889167	15.3022222235833	714.31166666	550.899999997	163.411666663	2061.166666697	1808.833333399	252.333333298	634.345000003	546.57166667	87.773333333
AmesHtAL_10-31_Male3	Ames	Ht	AL	1	747	1	33.5	0.822013888916667	0.837083333333333	0.8069444445	47.3709027770833	45.1477777766667	49.5940277775	2788.46166667	1561.1616667	1227.29999997	6781.8333332	3972.83333317	2809.00000003	1922.734999886	1049.144999923	873.589999963
AmesHtAL_10-31_Male4	Ames	Ht	AL	1	855	1	32.6	0.811527777791667	0.800833333333333	0.82222222225	48.8140972216667	46.2259722216667	51.4022222216667	3398.430000003	1762.510000033	1635.91999997	6706.166666707	3121.16666664	3585.000000067	2198.101666737	981.32166677	1216.779999967
AmesHtAL_11-04_Male5	Ames	Ht	AL	1	795	1	40.9	0.7475694445	0.732500000083333	0.762638888916667	45.9482291666667	44.552569445	47.3438888883333	3081.190000027	1596.26000003	1484.929999997	9752.666666733	5363.66666663	4389.000000103	2671.851666647	1355.05500001	1316.796666637
AmesHtAL_11-04_Male6	Ames	Ht	AL	1	818	1	40.1	0.746944444375	0.7168055555	0.77708333325	43.0826736104167	39.2096527775	46.9556944433333	1845.640833276	496.637500003	1349.003333273	5083.583333223	1406.083333363	3677.49999986	1787.09333334	506.0733333	1281.02000004
AmesHtAL_11-07_Male1	Ames	Ht	AL	1	1033	0	34.3	0.942534722125	0.9161805555	0.96888888875	54.3118402775	48.9292361108333	59.6944444441667	1178.811666661	76.931666664	1101.879999997	2612.83333337	392.16666667	2220.6666667	1049.060833291	154.450833327	894.609999964
AmesHtAL_11-10_Female7	Ames	Ht	AL	0	769	1	49.9	0.828090277791667	0.814375000083333	0.8418055555	46.23607638875	42.3513194433333	50.1208333341667	1493.037499937	289.840833337	1203.1966666	4674.749999857	1166.749999967	3507.99999989	1773.694999927	432.713333337	1340.98166659
AmesHtAL_11-10_Female8	Ames	Ht	AL	0	841	1	42.9	0.911805555583333	0.888750000083333	0.934861111083333	47.2789930558333	43.9159027775	50.6420833341667	959.05083335	297.979166673	661.071666677	3950.66666667	1337.5	2613.16666667	1282.349166696	439.892500006	842.45666669
AmesHtAL_11-16_Female1	Ames	Ht	AL	0	879	1	30.8	0.941527777791667	0.924444444583333	0.958611111	59.2234027770833	56.07611111	62.3706944441667	2539.698333274	563.429999974	1976.2683333	4775.16666649	1174.66666662	3600.49999987	1617.190000027	407.314999997	1209.87500003
AmesHtAL_11-16_Female2	Ames	Ht	AL	0	806	1	31.2	0.920902777791667	0.905833333416667	0.935972222166667	57.2377777779167	53.9768055558333	60.49875	861.256666706	201.248333333	660.008333373	2560.666666734	703.000000034	1857.6666667	906.708333407	241.505000004	665.203333403
AmesHtAL_11-18_Female3	Ames	Ht	AL	0	1016	0	27.1	0.911111111125	0.876666666583333	0.945555555666667	60.2966666666667	54.8380555558333	65.7552777775	2904.418333163	642.583333333	2261.83499983	6247.6666666	1659.5	4588.1666666	1898.714999963	530.133333333	1368.58166663
AmesHtAL_11-18_Female4	Ames	Ht	AL	0	847	1	29.9	0.885555555541667	0.84541666675	0.925694444333333	55.0621527779167	49.6711111108333	60.453194445	1343.73833326	31.785	1311.95333326	3020.166666727	356.666666667	2663.50000006	1047.57499999	123.25333333	924.32166666
AmesHtCR_10-27_Male5	Ames	Ht	CR	1	1021	0	35	0.746319444541667	0.75111111125	0.741527777833333	49.3677083329167	51.1145833325	47.6208333333333	5010.711666637	2557.836666567	2452.87500007	8833.6666667	4762.33333337	4071.33333333	2469.88666657	1278.821666637	1191.064999933
AmesHtCR_10-27_Male6	Ames	Ht	CR	1	1021	0	32.9	0.7468055555	0.752361111083333	0.741249999916667	48.0127083329167	49.2027777775	46.8226388883333	7473.89166667	4039.733333303	3434.158333367	9564.83333469	5607.666667327	3957.166667363	2809.279999939	1606.924999969	1202.35499997
AmesHtCR_10-31_Male7	Ames	Ht	CR	1	1021	0	37.2	0.758749999958333	0.755	0.762499999916667	42.5493055554167	41.4948611108333	43.60375	2423.88999996	718.84666663	1705.04333333	4507.166666595	1513.166666664	2993.999999931	1308.380000016	445.273333347	863.106666669
AmesHtCR_10-31_Male8	Ames	Ht	CR	1	1021	0	34.3	0.7568055555	0.7593055555	0.7543055555	49.7556944441667	47.75	51.7613888883333	4710.20833334	1998.75333333	2711.45500001	8265.999999707	3771.83333304	4494.166666667	2384.153333163	1054.59666663	1329.556666533
AmesHtCR_11-04_Male3	Ames	Ht	CR	1	1016	0	31.6	0.913368055541667	0.937430555416667	0.889305555666667	41.0300694427917	28.424305555	53.6358333305833	5103.761666637	1718.86166667	3384.899999967	49442.083333703	15192.58333367	34249.500000033	4185.6491665	1490.75583333	2694.89333317
AmesHtCR_11-04_Male4	Ames	Ht	CR	1	753	1	31.9	0.792187499958333	0.786041666666667	0.79833333325	58.0033333333333	56.4712500008333	59.5354166658333	7477.197500103	4128.740833433	3348.45666667	37225.083330967	20658.416664934	16566.666666033	3853.175833363	2033.249166663	1819.9266667
AmesHtCR_11-07_Male2	Ames	Ht	CR	1	1054	0	34.2	0.902638888958333	0.870416666666667	0.93486111125	53.770625	47.7968055558333	59.7444444441667	3013.16249996	235.24416666	2777.9183333	6790.333333463	1133.166666663	5657.1666668	2172.937499883	416.684166673	1756.25333321
AmesHtCR_11-07_Male3	Ames	Ht	CR	1	903	1	35.1	0.888576388916667	0.849513888916667	0.927638888916667	62.0673958329167	53.8077083325	70.3270833333333	2843.17750004	139.120833337	2704.056666703	6311.49999993	614.1666667	5697.33333323	2046.847499996	200.300833336	1846.54666666
AmesHtCR_11-10_Female2	Ames	Ht	CR	0	817	1	30.1	0.893750000041667	0.863194444416667	0.924305555666667	45.5065625	42.7492361108333	48.2638888891667	3534.95583317	429.4825	3105.47333317	6860.000000073	1234.999999973	5625.0000001	2330.948333257	481.483333327	1849.46499993
AmesHtCR_11-10_Female3	Ames	Ht	CR	0	1016	0	25.2	0.858472222208333	0.846805555666667	0.87013888875	50.3972916670833	45.6076388891667	55.186944445	2396.91583336	736.81583329	1660.10000007	6887.08333327	2380.2499999	4506.83333337	2059.274999913	762.418333343	1296.85666657
AmesHtCR_11-10_Female4	Ames	Ht	CR	0	1016	0	27.4	0.874861111083333	0.85277777775	0.896944444416667	50.3406944441667	45.1958333325	55.4855555558333	1751.219999957	372.909999957	1378.31	4438.41666667	1030.91666667	3407.5	1486.723333254	366.853333344	1119.86999991
AmesHtCR_11-13_Female1	Ames	Ht	CR	0	1016	0	26.4	0.859513888916667	0.817361111083333	0.90166666675	51.9090277775	45.690555555	58.1275	3423.851666771	776.935000041	2646.91666673	7678.83333329	2006.99999989	5671.8333334	2388.87500009	634.05499999	1754.8200001
AmesHtCR_11-16_Female7	Ames	Ht	CR	0	899	1	24.1	0.867499999916667	0.83013888875	0.904861111083333	63.2895833329167	53.7627777766667	72.8163888891667	7153.493333267	2956.106666667	4197.3866666	10825.16666667	4608.999999937	6216.166666733	2855.926666664	1182.166666734	1673.75999993
AmesHtCR_11-16_Female8	Ames	Ht	CR	0	1040	0	25.7	0.875624999916667	0.82208333325	0.929166666583333	54.40513889	47.7937500016667	61.0165277783333	3326.356666663	1345.403333333	1980.95333333	6572.66666663	2585	3987.66666663	1750.866666667	649.908333337	1100.95833333
AmesHtCR_11-18_Female1	Ames	Ht	CR	0	473	1	24.7	0.976736111125	0.946388888916667	1.00708333333333	56.62923611	43.369444445	69.889027775	28120.863335033	14638.385000667	13482.478334366	25458.000000336	11687.500000333	13770.500000003	3258.699999929	1279.498333296	1979.201666633
AmesHtCR_11-18_Female5	Ames	Ht	CR	0	1033	0	27.9	0.827569444375	0.769722222166667	0.885416666583333	55.6661805554167	49.1737499991667	62.1586111116667	4705.39500003	1617.051666697	3088.343333333	8731.83333324	2963.66666654	5768.1666667	2363.00166663	802.678333297	1560.323333333
AmesHtCR_11-18_Female6	Ames	Ht	CR	0	865	1	25.9	0.822222222291667	0.760416666833333	0.88402777775	60.1275578704167	54.1484490733333	66.1066666675	5552.382499927	1450.570833427	4101.8116665	9913.972222033	2671.138888733	7242.8333333	2839.299722143	751.018055603	2088.28166654
AmesHtCR_11-18_Female7	Ames	Ht	CR	0	902	1	25.3	0.820347222166667	0.758888888916667	0.881805555416667	62.3353472225	55.0818055558333	69.5888888891667	3494.754999817	735.278333287	2759.47666653	7751.333332937	1783.166666667	5968.16666627	1934.503333377	476.796666677	1457.7066667
GHR-HtAL_01-12_Female1	GHR-	Ht	AL	0	1012	0	31.6	0.827638888916667	0.795694444416667	0.859583333416667	46.3446527783333	40.1879166675	52.5013888891667	1265.55333329	292.395	973.15833329	4841.166666573	1215.666666673	3625.4999999	1644.119999993	458.291666663	1185.82833333
GHR-HtAL_01-12_Female2	GHR-	Ht	AL	0	963	1	43.8	0.709236111166667	0.672361111083333	0.74611111125	55.1754861108333	45.9275	64.4234722216667	2388.01499996	631.20499996	1756.81	9702.66666673	2520.8333334	7181.83333333	3028.959999953	817.290000013	2211.66999994
GHR-HtAL_01-14_Female3	GHR-	Ht	AL	0	999	0	38.2	0.777291666625	0.74472222225	0.809861111	65.3734027770833	56.5454166658333	74.2013888883333	1861.14166675	283.16833331	1577.97333344	7640.99999995	1726.33333335	5914.6666666	2315.100000094	575.284999964	1739.81500013
GHR-HtAL_01-14_Female4	GHR-	Ht	AL	0	1035	0	41.4	0.7230555555	0.709722222083333	0.736388888916667	55.19263888875	49.5218055558333	60.8634722216667	2296.610000157	556.046666627	1740.56333353	6190.83333343	1858.50000003	4332.3333334	2050.62000003	606.49833336	1444.12166667
GHR-HtAL_01-16_Female7	GHR-	Ht	AL	0	911	1	45.1	0.74010416675	0.733125000083333	0.747083333416667	46.68670138875	42.3261805558333	51.0472222216667	1240.11166666	278.41166667	961.69999999	5395.3333332	1701.49999993	3693.83333327	1762.45249998	545.67750001	1216.77499997
GHR-HtAL_01-16_Female8	GHR-	Ht	AL	0	1039	0	35.7	0.750243055541667	0.747013888916667	0.753472222166667	50.4487847220833	42.9047916675	57.9927777766667	2250.665833233	610.199166636	1640.466666597	8104.25	1914.0833333	6190.1666667	2388.77000014	573.35500007	1815.41500007
GHR-HtAL_01-19_Female6	GHR-	Ht	AL	0	1030	0	27.4	0.795486111125	0.78416666675	0.8068055555	55.3483333333333	46.4047222225	64.2919444441667	1811.886666636	377.774999966	1434.11166667	7745.83333321	1962.66666654	5783.16666667	2335.12500017	635.85500007	1699.2700001
GHR-HtAL_01-19_Female7	GHR-	Ht	AL	0	884	1	40.4	0.774027777791667	0.776111111166667	0.771944444416667	59.0008333325	53.61625	64.385416665	1706.571666613	488.903333343	1217.66833327	7652.83333324	2504.50000004	5148.3333332	2276.621666696	783.141666733	1493.479999963
GHR-HtAL_01-19_Female8	GHR-	Ht	AL	0	897	1	35	0.797430555625	0.77861111125	0.81625	53.5432638895833	45.3734722241667	61.713055555	3024.404999894	575.108333227	2449.296666667	8692.6666668	2115	6577.6666668	2708.65166652	758.96833326	1949.68333326
GHR-HtAL_11-21_Male3	GHR-	Ht	AL	1	911	1	32.8	0.886597222166667	0.860138888916667	0.913055555416667	56.1897222220833	48.3520833333333	64.0273611108333	669.568333354	159.795	509.773333354	3968.333333269	974.166666729	2994.16666654	1371.598333366	335.996666656	1035.60166671
GHR-HtAL_11-21_Male4	GHR-	Ht	AL	1	1011	0	33.8	0.859374999958333	0.799166666666667	0.91958333325	55.7870833333333	48.0172222216667	63.556944445	1290.20999997	331.290000003	958.919999967	6307.16666683	1641.16666673	4666.0000001	2107.486666687	579.080000084	1528.406666603
GHR-HtAL_12-16_Male1	GHR-	Ht	AL	1	914	1	40.4	0.9252430555	0.886041666583333	0.964444444416667	48.04954861125	41.0432638891667	55.0558333333333	1565.025000003	143.308333333	1421.71666667	5930.58333323	817.41666673	5113.1666665	1717.543333244	283.228333344	1434.3149999
GHR-HtAL_12-16_Male2	GHR-	Ht	AL	1	1004	0	38	0.780763888958333	0.710277777916667	0.85125	49.1295138883333	42.7886111108333	55.4704166658333	886.785833294	129.502499997	757.283333297	4314.250000053	789.583333323	3524.66666673	1452.6033333	289.211666663	1163.391666637
GHR-HtAL_12-19_Male5	GHR-	Ht	AL	1	988	1	36.7	0.777555555541667	0.730805555583333	0.8243055555	96.2085416625	84.6170833333333	107.799999991667	1492.39333333	437.48833332	1054.90500001	8707.533333403	2580.699999903	6126.8333335	2169.32933338	678.58766671	1490.74166667
GHR-HtAL_12-21_Female7	GHR-	Ht	AL	0	839	1	37.2	0.873083333291667	0.867972222166667	0.878194444416667	53.4162777779167	44.4246388891667	62.4079166666667	1609.983999887	295.360666667	1314.62333322	6973.23333323	1417.0666667	5556.16666653	1985.55233337	430.17233333	1555.38000004
GHR-HtAL_12-21_Female8	GHR-	Ht	AL	0	940	1	38.1	0.865638888875	0.852111111166667	0.879166666583333	59.7245555558333	51.1484166675	68.3006944441667	1824.023333437	345.836666667	1478.18666677	7173.366666773	1612.033333273	5561.3333335	2265.557666784	522.269333324	1743.28833346
GHR-HtCR_01-12_Female3	GHR-	Ht	CR	0	1011	0	44.7	0.67375	0.660833333333333	0.686666666666667	47.8911805554167	41.7013888883333	54.0809722225	1567.731666697	245.108333337	1322.62333336	6706.3333334	1620.3333334	5086	1988.47499999	464.56	1523.91499999
GHR-HtCR_01-12_Female4	GHR-	Ht	CR	0	1011	0	33.8	0.717500000083333	0.710277777833333	0.724722222333333	54.5647916658333	47.8054166658333	61.3241666658333	1990.511666697	583.140000007	1407.37166669	8838.49999993	2661.66666653	6176.8333334	2580.39	821.8683334	1758.5216666
GHR-HtCR_01-14_Female1	GHR-	Ht	CR	0	936	1	41.9	0.860000000041667	0.8456944445	0.874305555583333	36.0787499991667	33.3536111108333	38.8038888875	1096.7233334	242.15333334	854.57000006	5374.33333334	1335.00000001	4039.33333333	1609.02000006	433.22833336	1175.7916667
GHR-HtCR_01-14_Female2	GHR-	Ht	CR	0	1034	0	31.5	0.777916666708333	0.732638888833333	0.823194444583333	54.0484722216667	46.1424999983333	61.954444445	1767.691666701	338.018333301	1429.6733334	8309.500000434	1516.000000334	6793.5000001	2078.756666704	366.803333304	1711.9533334
GHR-HtCR_01-16_Female5	GHR-	Ht	CR	0	888	1	28.4	0.882118055583333	0.8275694445	0.936666666666667	55.6138194445833	46.4172222216667	64.8104166675	1625.10333334	329.00500001	1296.09833333	8189.83333268	1766.66666668	6423.166666	2162.46249992	526.71083332	1635.7516666
GHR-HtCR_01-16_Female6	GHR-	Ht	CR	0	1035	0	27.4	0.763437500041667	0.7463194445	0.780555555583333	61.91479166625	54.9131944433333	68.9163888891667	4457.492499963	1251.155833333	3206.33666663	12542.083333337	3943.083333337	8599	3267.753333363	1106.729999963	2161.0233334
GHR-HtCR_01-19_Female4	GHR-	Ht	CR	0	987	0	27.6	0.822013888875	0.853472222166667	0.790555555583333	47.7726388895833	38.7023611108333	56.8429166683333	1975.965000017	372.476666694	1603.488333323	6001.833333507	1121.333333407	4880.5000001	1897.739999923	382.216666663	1515.52333326
GHR-HtCR_01-19_Female5	GHR-	Ht	CR	0	987	0	28.7	0.781875000041667	0.7920833335	0.771666666583333	51.0090277775	42.870555555	59.1475	3762.07333326	751.25999996	3010.8133333	12805.333333433	2570.666666733	10234.6666667	3096.4066665	704.2066667	2392.1999998
GHR-HtCR_11-21_Male1	GHR-	Ht	CR	1	1034	0	38.4	0.868611111083333	0.84625	0.890972222166667	49.71555555625	42.6870833333333	56.7440277791667	1862.531666766	482.174999936	1380.35666683	8232.6666667	2360.1666667	5872.5	2653.085000147	783.268333377	1869.81666677
GHR-HtCR_11-21_Male2	GHR-	Ht	CR	1	885	1	33.3	0.857291666625	0.825555555583333	0.889027777666667	59.7920833333333	49.9780555566667	69.60611111	1894.776666667	712.80499994	1181.971666727	8464.66666653	2582.3333334	5882.33333313	2537.103333383	772.138333313	1764.96500007
GHR-HtCR_12-16_Male3	GHR-	Ht	CR	1	1030	0	33.9	0.800381944458333	0.742986111083333	0.857777777833333	61.30753472125	52.5082638866667	70.1068055558333	3467.94499996	924.89166663	2543.05333333	10219.08333384	2442.41666677	7776.66666707	2747.264166644	733.487500074	2013.77666657
GHR-HtCR_12-16_Male4	GHR-	Ht	CR	1	1012	0	31.1	0.784513888833333	0.724861111	0.844166666666667	62.5773263891667	52.7553472225	72.3993055558333	1894.089999868	344.690000001	1549.399999867	9033.7499999	2023.75	7009.9999999	2500.773333323	614.590000023	1886.1833333
GHR-HtCR_12-17_Male5	GHR-	Ht	CR	1	1012	0	38.6	0.854652777833333	0.817083333416667	0.89222222225	54.4377777779167	45.1520833325	63.7234722233333	1252.756666627	215.249999997	1037.50666663	7506.33333346	1358.83333336	6147.5000001	1935.520000044	407.823333344	1527.6966667
GHR-HtCR_12-17_Male6	GHR-	Ht	CR	1	1006	0	30.5	0.853611111125	0.793194444416667	0.914027777833333	60.5799305554167	52.70375	68.4561111108333	1808.313333343	417.433333343	1390.88	10391.00000037	2302.49999997	8088.5000004	2809.026666813	725.296666643	2083.73000017
GHR-HtCR_12-17_Male7	GHR-	Ht	CR	1	1006	0	34.6	0.83659722225	0.787222222333333	0.885972222166667	49.8954166670833	44.91	54.8808333341667	817.131666714	316.663333377	500.468333337	4713.499999959	1628.666666626	3084.833333333	1488.515000053	522.91833336	965.596666693
GHR-HtCR_12-17_Male8	GHR-	Ht	CR	1	849	1	37.8	0.853194444458333	0.800000000083333	0.906388888833333	54.00145833375	47.9293055566667	60.0736111108333	1344.824999997	329.018333337	1015.80666666	6331.999999967	1685.999999967	4646	1869.336666737	534.871666667	1334.46500007
GHR-HtCR_12-19_Male2	GHR-	Ht	CR	1	810	1	24.3	0.623936111075833	0.592163888889167	0.6557083332625	28.1207222216667	17.2225555541667	39.0188888891667	33728.53533267	5160.448666667	28568.086666003	44185.43333273	7075.76666673	37109.666666	2688.462333341	578.64233334	2109.820000001
GHR-HtCR_12-21_Female5	GHR-	Ht	CR	0	1011	0	32.9	0.886861111125	0.87927777775	0.8944444445	48.9638055566667	41.4101111116667	56.5175000016667	1670.568333334	462.016666701	1208.551666633	6982.76666687	1851.4333334	5131.33333347	2153.95166665	646.51666666	1507.43499999
GHR-HtCR_12-21_Female6	GHR-	Ht	CR	0	1035	0	31.7	0.861819444458333	0.876000000083333	0.847638888833333	48.8357777766667	40.30197222	57.3695833333333	2540.246666424	73.629999994	2466.61666643	9475.46666655	620.96666665	8854.4999999	2610.69866656	219.67533333	2391.02333323
GHR-KOAL_01-12_Female7	GHR-	KO	AL	0	1083	0	14.4	0.666072222260833	0.657838888855	0.674305555666667	71.32381944375	59.304444445	83.3431944425	2379.834999974	598.173333334	1781.66166664	6571.833333367	1693.500000037	4878.33333333	1333.84333328	380.24833334	953.59499994
GHR-KOAL_01-12_Female8	GHR-	KO	AL	0	1087	0	15.9	0.73175138902625	0.704058333469167	0.759444444583333	55.4282638891667	45.5306944441667	65.3258333341667	1443.241666683	369.691666663	1073.55000002	4002.666666644	895.500000044	3107.1666666	1039.551666666	282.929999986	756.62166668
GHR-KOAL_01-14_Female7	GHR-	KO	AL	0	1035	0	18.7	0.724930555625	0.71472222225	0.735138889	74.85625	66.890694445	82.821805555	1557.57333338	364.3733334	1193.19999998	5474.33333341	1328.83333331	4145.5000001	1579.760000027	457.846666667	1121.91333336
GHR-KOAL_01-14_Female8	GHR-	KO	AL	0	1028	0	23.4	0.719722222166667	0.72888888875	0.710555555583333	51.4129861108333	46.1033333325	56.7226388891667	1829.730000057	360.70166663	1469.028333427	8053.833333434	1727.500000067	6326.333333367	1686.206666543	451.601666673	1234.60499987
GHR-KOAL_01-16_Female1	GHR-	KO	AL	0	1030	0	23.3	0.846875000041667	0.84958333325	0.844166666833333	39.3788888891667	36.5655555566667	42.1922222216667	1633.93583342	486.6941667	1147.24166672	3682.33333336	1166.83333336	2515.5	1198.220833297	397.292500007	800.92833329
GHR-KOAL_01-16_Female2	GHR-	KO	AL	0	1041	0	19.2	0.866770833333333	0.866319444416667	0.86722222225	48.3951041670833	40.3963194441667	56.39388889	4371.475833203	586.155833333	3785.31999987	11076.583332933	1385.250000033	9691.3333329	2553.96916676	420.46416666	2133.5050001
GHR-KOAL_01-19_Female1	GHR-	KO	AL	0	1034	0	19.5	0.903333333416667	0.9106944445	0.895972222333333	44.4132638895833	37.9002777791667	50.92625	2808.393333259	319.028333296	2489.364999963	7705.166665974	860.166666644	6844.99999933	1696.421666731	303.104999998	1393.316666733
GHR-KOAL_11-21_Male5	GHR-	KO	AL	1	978	1	20.7	0.75909722225	0.728750000083333	0.789444444416667	77.3321527795833	68.1405555575	86.5237500016667	1890.225000054	388.778333287	1501.446666767	10367.50000007	2656.1666666	7711.33333347	1895.969999819	543.633333309	1352.33666651
GHR-KOAL_11-21_Male6	GHR-	KO	AL	1	1034	1	29	0.651558333344167	0.626419444385833	0.6766972223025	15.8962500004167	14.6473611108333	17.14513889	1908.52333324	299.82666667	1608.69666657	6339.8333333	1068.1666666	5271.6666667	1573.620000003	297.505000006	1276.114999997
GHR-KOAL_12-16_Male5	GHR-	KO	AL	1	1039	0	24.1	0.6616319445	0.6489583335	0.6743055555	69.3682638891667	59.8433333333333	78.893194445	3108.828333337	381.755000007	2727.07333333	11608.333333327	1883.333333327	9725	2428.560000023	495.614999996	1932.945000027
GHR-KOAL_12-16_Male6	GHR-	KO	AL	1	1011	0	18.1	0.698854166666667	0.674791666583333	0.72291666675	76.3801388879167	62.5690277783333	90.1912499975	3275.339999987	649.303333347	2626.03666664	12925.166667237	2486.166666637	10439.0000006	1955.217500027	449.947500007	1505.27000002
GHR-KOAL_12-17_Male3	GHR-	KO	AL	1	1030	0	24	0.8080555555	0.765	0.851111111	62.7700000004167	54.611805555	70.9281944458333	3363.968333267	581.206666697	2782.76166657	15338.33333446	2663.33333336	12675.0000011	2665.114999867	615.290000037	2049.82499983
GHR-KOAL_12-17_Male4	GHR-	KO	AL	1	1034	0	18.6	0.8068055555	0.7769444445	0.8366666665	58.1261805558333	51.085694445	65.1666666666667	4773.3550002	898.2616667	3875.0933335	15187.00000036	2611.83333333	12575.16666703	2296.556666731	536.816666661	1759.74000007
GHR-KOAL_12-19_Male3	GHR-	KO	AL	1	1062	0	21.9	0.722736111083333	0.700611111083333	0.744861111083333	71.3385972216667	61.6198333333333	81.05736111	3660.613333203	939.873333293	2720.73999991	15850.70000051	3437.53333331	12413.1666672	2671.265666637	694.367333337	1976.8983333
GHR-KOAL_12-21_Female1	GHR-	KO	AL	0	1082	0	16.4	0.911166666708333	0.903861111083333	0.918472222333333	53.2517499995833	47.36738889	59.1361111091667	6852.778666563	1911.276999993	4941.50166657	11194.90000024	3119.39999997	8075.50000027	2478.2656666	769.14733334	1709.11833326
GHR-KOAL_12-21_Female2	GHR-	KO	AL	0	1075	0	16	0.869972222208333	0.871611111083333	0.868333333333333	56.0527777775	46.5213888883333	65.5841666666667	2340.662333294	326.292333334	2014.36999996	5720.19999996	1067.36666666	4652.8333333	1394.942999977	270.719666667	1124.22333331
GHR-KOCR_01-12_Female5	GHR-	KO	CR	0	1087	0	15.1	0.663047222146667	0.618872222126667	0.707222222166667	69.7172222229167	55.4197222233333	84.0147222225	1530.308333406	427.621666666	1102.68666674	5077.4999999	1151.5	3925.9999999	1471.386666564	343.705000004	1127.68166656
GHR-KOCR_01-12_Female6	GHR-	KO	CR	0	1094	0	14.5	0.696874999958333	0.69277777775	0.700972222166667	67.2460416679167	60.1729166675	74.3191666683333	3604.67999985	1034.10833329	2570.57166656	5208.50000009	1697.50000009	3511	1170.61166666	420.215	750.39666666
GHR-KOCR_01-14_Female5	GHR-	KO	CR	0	1085	1	19	0.711736111083333	0.661249999916667	0.76222222225	73.0706944441667	67.9627777775	78.1786111108333	3809.520000067	1256.626666627	2552.89333344	11195.00000077	3353.00000077	7842	2152.425000137	689.866666697	1462.55833344
GHR-KOCR_01-14_Female6	GHR-	KO	CR	0	1054	0	14.8	0.728819444458333	0.690138888916667	0.7675	78.97340277875	73.3266666675	84.62013889	1052.84500004	429.26500002	623.58000002	3813.66666647	1567.33333334	2246.33333313	1141.208333347	476.983333337	664.22500001
GHR-KOCR_01-16_Female3	GHR-	KO	CR	0	1052	1	15.6	0.967851388831667	0.938495833268333	0.997206944395	55.5724652775	43.747430555	67.3975	2763.764166723	629.672499993	2134.09166673	8613.250000347	1656.91666668	6956.333333667	1703.147499937	451.61583334	1251.531666597
GHR-KOCR_01-16_Female4	GHR-	KO	CR	0	1073	0	15.3	0.929533333353333	0.915038888956667	0.94402777775	57.7113541658333	48.7635416666667	66.659166665	3015.930833437	1003.135833377	2012.79500006	7948.249999933	2295.416666533	5652.8333334	1787.56333334	540.89000001	1246.67333333
GHR-KOCR_01-19_Female2	GHR-	KO	CR	0	1065	0	15.2	1.00902013890583	0.95625	1.06179027781167	46.0945833325	40.4544444433333	51.7347222216667	1109.995000041	122.198333337	987.796666704	3325.66666673	531.833333297	2793.833333433	988.44500003	199.334999997	789.110000033
GHR-KOCR_01-19_Female3	GHR-	KO	CR	0	992	0	14	0.994197916570833	1.011173610975	0.977222222166667	47.14479166625	36.8299999991667	57.4595833333333	1353.700000033	403.793333333	949.9066667	4548.166666533	1396.499999933	3151.6666666	1223.421666636	386.243333336	837.1783333
GHR-KOCR_11-21_Male7	GHR-	KO	CR	1	1058	0	17.4	0.801597222291667	0.768472222416667	0.834722222166667	59.89916666625	55.3774999991667	64.4208333333333	2248.865000091	496.270000031	1752.59500006	6725.333333297	1706.000000067	5019.33333323	1562.060000143	453.356666673	1108.70333347
GHR-KOCR_11-21_Male8	GHR-	KO	CR	1	1058	0	16.8	0.860486111083333	0.794166666583333	0.926805555583333	68.3453472216667	62.1087499991667	74.5819444441667	1392.98166665	304.535	1088.44666665	5941.50000006	1294.99999996	4646.5000001	1242.636666657	344.833333327	897.80333333
GHR-KOCR_12-16_Male7	GHR-	KO	CR	1	1063	0	16.2	0.746319444375	0.715694444333333	0.776944444416667	75.2890972233333	65.6793055558333	84.8988888908333	4193.92416666	1548.52416666	2645.4	10139.66666717	3227.00000004	6912.66666713	2353.9799999	875.62166663	1478.35833327
GHR-KOCR_12-16_Male8	GHR-	KO	CR	1	1042	0	14.9	0.769806944442917	0.75902777775	0.780586111135833	85.2871180554167	80.3772916666667	90.1969444441667	19772.6666667	11703.2716673	8069.3949994	49902.1666673	28154.000001	21748.1666663	6968.246666467	3862.8099998	3105.436666667
GHR-KOCR_12-17_Male1	GHR-	KO	CR	1	1006	0	17.2	0.975069444333333	0.900833333166667	1.0493055555	49.3688888891667	43.4854166666667	55.2523611116667	964.94666663	160.98666667	803.95999996	3667.166666837	828.833333337	2838.3333335	1038.403333333	301.561666663	736.84166667
GHR-KOCR_12-17_Male2	GHR-	KO	CR	1	922	1	14.2	0.8049305555	0.747222222166667	0.862638888833333	68.6315277791667	62.7484722225	74.5145833358333	3540.35333317	1136.741666637	2403.611666533	9250.500000507	2696.000000107	6554.5000004	1902.53666668	691.606666713	1210.929999967
GHR-KOCR_12-19_Male1	GHR-	KO	CR	1	1042	0	14.9	0.905166666666667	0.866444444416667	0.943888888916667	80.3284999983333	76.9699166658333	83.6870833308333	6465.202333697	4547.625667	1917.576666697	20589.56666547	11755.89999944	8833.66666603	3077.78366667	1908.400333303	1169.383333367
GHR-KOCR_12-19_Male4	GHR-	KO	CR	1	1012	1	15.5	0.63178472213125	0.623786111074167	0.639783333188333	83.0073888870833	72.2729722216667	93.7418055525	2994.70200001	871.63700001	2123.065	8189.433333267	2403.93333327	5785.499999997	1566.167333298	528.722333304	1037.444999994
GHR-KOCR_12-21_Female3	GHR-	KO	CR	0	1089	0	16.4	0.927527777791667	0.897416666666667	0.957638888916667	58.7383055554167	48.3956388891667	69.0809722216667	1763.997000007	328.993666667	1435.00333334	6530.466667094	1042.133333394	5488.3333337	1217.6866666	297.825	919.8616666
GHR-KOCR_12-21_Female4	GHR-	KO	CR	0	1096	0	16.4	0.965762500103333	1.012373611145	0.919151389061667	44.11211111125	37.9558888891667	50.2683333333333	1431.800666594	361.790666634	1070.00999996	4196.86666674	1322.86666667	2874.00000007	1411.294666663	436.836333323	974.45833334
